# Supplementary material for: Transcriptomics reveal useful resources for examining fruit development and variation in fruit size in Coccinia grandis
Source: Front Plant Sci. 2024 May 28;15:1386041. doi: 10.3389/fpls.2024.1386041 (PMC11165041; doi:10.3389/fpls.2024.1386041)
Supplement: Supplementary file 1 [file Table_1.xlsx]

## Sheet: Sheet1
Supplementary Table S1: List of Primer sequences used in qRT PCR
Primer Name	Sequence
IVy_P2C18_F	GAGGAAGAGGCAGACAACAA
IVy_P2C18_R	AGCCTGGTCATTGGTTGAG
IVy_BRK1_F	ACGACGGACATTGATGGAAATA
IVy_BRK1_R	TGGCTAGAGCTGGAGGAATTA
IVy_FPA_F	AGCTCCCTGAGTACCCATTAT
IVy_FPA_R	GGCCCAGACTTCATCTTCTTATC
IVy_MYB59_F	TCGGGAAACATAAGGATGAAGAG
IVy_MYB59_R	GGAGCTGAAGTTGCCATAGA
IVy_SR43C_F	CGCCGAGGGTTCAGTTTATG
IVy_SR43C_R	AGTAATTCCTCCACCTCCGC
Ivy_18S rRNA F	GCGGAGCGTTCTTGTCGTAT
Ivy_18S rRNA R	TCACACCAAGTATCGCATTTCG
Ivy_ASIL2_F	CCTAAGGAAGATGGAGTTGATGATAA
Ivy_ASIL2_R	GGAGTGCTACTGTCTGTCTCTA
Ivy_WRKY11_F	GATTCCACTACCACCTCTTCTTT
Ivy_WRKY11_R	TCGCAAACACTGAGAGATCAA
IVy_ENL2_F	CTCAACCCTTCTGAGAGCTATG
IVy_ENL2_R	AATCCGACCCTCTTGCATAC
