# Supplementary material for: Transcriptomics reveal useful resources for examining fruit development and variation in fruit size in Coccinia grandis
Source: Front Plant Sci. 2024 May 28;15:1386041. doi: 10.3389/fpls.2024.1386041 (PMC11165041; doi:10.3389/fpls.2024.1386041)
Supplement: Supplementary file 2 [file Table_2.xlsx]

## Sheet: 1
	Supplementary table S2. Measurements of fruit variables (morphological) of two varieties of Ivy gourd with contrasting fruit morphology
S2A
	Ivy gourd Variety	Fruit collected	Biological replicates	Length (cm)	mean length (cm)	variance (length)	standard deviation (length)	Width (cm)	mean width (cm)	variance (width)	standard deviation (width)
	ArkaNeelachal _Kunkhi	5DAA	BR-1	4	3.52	0.227	0.476445	3	2.92	0.032	0.178885
			BR-2	3.1				2.6
			BR-3	3.5				3
			BR-4	4				3
			BR-5	3				3
		10DAA	BR-1	7	6.3	0.325	0.570088	4.5	4.72	0.847	0.920326
			BR-2	5.5				3.4
			BR-3	6				4.5
			BR-4	6.5				5.6
			BR-5	6.5				5.6
		15DAA	BR-1	7.5	6.9	0.425	0.65192	5.5	5.3	0.7	0.83666
			BR-2	6				4
			BR-3	6.5				5
			BR-4	7				6
			BR-5	7.5				6
		20DAA	BR-1	8	9.02	0.797	0.892749	7.5	7	0.42	0.648074
			BR-2	8.5				6
			BR-3	10.1				7.5
			BR-4	8.7				6.7
			BR-5	9.8				7.3
S2B
	Ivy gourd Variety	Fruit collected	Biological replicates	Length (cm)	mean length (cm)	variance (length)	standard deviation (length)	Width (cm)	mean width (cm)	variance (width)	standard deviation (width)
	ArkaNeelachal _Sabuja	5DAA	BR-1	4.2	3.64	0.223	0.472229	4.5	3.86	1.148	1.07145
			BR-2	3.5				3.5
			BR-3	3				2.5
			BR-4	4				5.3
			BR-5	3.5				3.5
		10DAA	BR-1	7	5.24	3.338	1.82702	7	6.36	0.493	0.70214
			BR-2	5.5				6.7
			BR-3	2.5				5.6
			BR-4	4.5				5.6
			BR-5	6.7				6.9
		15DAA	BR-1	6.5	5.76	3.838	1.95908	9	7.54	3.908	1.97687
			BR-2	6				7
			BR-3	8.5				10
			BR-4	4.3				6.7
			BR-5	3.5				5
		20DAA	BR-1	7.1	6.74	0.608	0.779744	10	8.92	0.637	0.798123
			BR-2	6.5				9.3
			BR-3	7.5				9
			BR-4	7.1				8.3
			BR-5	5.5				8
