# Supplementary material for: Transcriptomics reveal useful resources for examining fruit development and variation in fruit size in Coccinia grandis
Source: Front Plant Sci. 2024 May 28;15:1386041. doi: 10.3389/fpls.2024.1386041 (PMC11165041; doi:10.3389/fpls.2024.1386041)
Supplement: Supplementary file 3 [file Table_3.xlsx]

## Sheet: Sheet1
	Supplementary Table S3: The statistics of the Raw reads and trimmed Reads of C. grandis var ANKu and ANSa generated through RNA-Seq
	C.grandis variety	Sample name	Sample ID	Raw reads (paired end) in bp	Trimmed reads(paired end) in bp
		Kunkhi leaf	KL_1	21506566	20492071
			KL_2	27193562	24661998
			KL_3	21561051	19908287
		Kunkhi 5DAA	5K_1	8392216	7902790
			5K_2	29077631	27827188
			5K_3	23564345	22493779
	Kunkhi	Kunkhi 10DAA	10K_1	15306243	14490363
			10K_2	19598912	18084517
			10K_3	21203745	19644347
		Kunkhi 15DAA	15K_1	77622790	73973516
			15K_2	39360379	37543404
			15K_3	41159259	39854967
		Kunkhi 20DAA	20K_1	15430958	14350017
			20K_2	20001515	18591953
			20K_3	24024300	22647573
		Sabuja Leaf	SL_1	39881385	39762613
			SL_2	34253647	34105998
			SL_3	39499696	39395421
	Sabuja	Sabuja 5DAA	5S_1	41542223	41506467
			5S_2	9679437	9674228
			5S_3	36895620	36874378
		Sabuja 10DAA	10S_1	377193322	37697340
			10S_2	22473947	22447625
			10S_3	45101743	45075170
		Sabuja 15DAA	15S_1	34236735	34214515
			15S_2	41235450	41211113
			15S_3	33971201	33947854
		Sabuja 20DAA	20S_1	10868835	10861952
			20S_2	95751063	95694350
			20S_3	43224561	43195154
