# Supplementary material for: Transcriptomics reveal useful resources for examining fruit development and variation in fruit size in Coccinia grandis
Source: Front Plant Sci. 2024 May 28;15:1386041. doi: 10.3389/fpls.2024.1386041 (PMC11165041; doi:10.3389/fpls.2024.1386041)
Supplement: Supplementary file 4 [file Table_4.xlsx]

## Sheet: homolog identification
Supplementary Table S4: Homologs of genes identified in previous studies on fruit development and morphology in cucurbits and their in silico expression analysis in Ivy gourd
Query unigene ID	Gene ID for reported genes in cucurbits	% identity	Length	mismatch	gapopen	query start	query end	reference start	reference end	e-value	bitscore
TRINITY_DN730_c0_g1_i1	CpACO1	88.113	959	111	1	26	981	1	959	0	1136
TRINITY_DN978_c3_g1_i1	CpEIN3.2	90.237	2028	145	20	529	2552	265	2243	0	2599
TRINITY_DN978_c3_g1_i1	CpEIN3.1	89.011	1547	152	5	522	2056	233	1773	0	1899
TRINITY_DN1232_c0_g1_i1	CpETR1	89.847	2226	217	4	417	2633	1	2226	0	2850
TRINITY_DN2781_c0_g1_i1	CpERS1	89.238	2258	214	8	136	2386	2245	10	0	2796
TRINITY_DN2781_c0_g1_i3	CpERS1	90.554	1768	151	5	1003	2769	1762	10	0	2326
TRINITY_DN2781_c0_g1_i3	CpERS1	84.507	497	63	4	136	626	2245	1757	4.3e-137	479
TRINITY_DN10058_c0_g1_i1	CpCTR1	92.835	2931	189	12	676	3588	2936	9	0	4229
TRINITY_DN10058_c0_g1_i1	CpCTR2	88.059	3308	264	49	334	3600	3226	9	0	3799
TRINITY_DN13532_c0_g1_i1	CsACS2	85.248	1959	219	49	128	2049	93	2018	0	1953
TRINITY_DN30099_c0_g1_i1	CpACS1	86.753	1155	149	4	1	1153	341	1493	0	1282
TRINITY_DN33275_c0_g1_i3	CpCTR1	93.75	48	3	0	2448	2495	2516	2563	7.36e-15	73.1
TRINITY_DN33275_c0_g1_i2	CpCTR2	100	48	0	0	1	48	2391	2438	6.92e-21	89.8
TRINITY_DN33275_c0_g1_i2	CpCTR1	97.917	48	1	0	1	48	2470	2517	3.22e-19	84.2
TRINITY_DN33275_c0_g1_i1	CpCTR1	93.75	48	3	0	2417	2464	2516	2563	7.27e-15	73.1
TRINITY_DN42367_c0_g1_i1	CpCTR2	100	49	0	0	1	49	2393	2441	2.09e-21	91.6
TRINITY_DN42367_c0_g1_i1	CpCTR1	97.959	49	1	0	1	49	2472	2520	9.71e-20	86.1
TRINITY_DN49601_c0_g1_i1	CpETR1	94.737	38	2	0	1	38	872	909	1.26e-11	60.2
TRINITY_DN59182_c0_g1_i1	CpCTR1	97.778	45	1	0	11	55	1922	1966	2.71e-17	78.7
TRINITY_DN65224_c0_g1_i2	CpCTR2	98.039	51	0	1	2	52	2488	2537	3.07e-20	87.9
TRINITY_DN65224_c0_g1_i2	CpCTR1	96.154	52	1	1	1	52	2566	2616	3.97e-19	84.2
TRINITY_DN65224_c0_g1_i2	CpCTR1	95.833	48	2	0	257	304	2613	2660	1.85e-17	78.7
TRINITY_DN65224_c0_g1_i1	CpCTR2	98.039	51	0	1	2	52	2488	2537	2.02e-20	87.9
TRINITY_DN65224_c0_g1_i1	CpCTR1	96.154	52	1	1	1	52	2566	2616	2.61e-19	84.2
TRINITY_DN65224_c0_g1_i1	CpCTR1	95.833	48	2	0	158	205	2613	2660	1.22e-17	78.7
TRINITY_DN72419_c0_g1_i1	CpETR1	93.75	48	3	0	180	227	1672	1625	6.31e-16	73.1
TRINITY_DN73207_c0_g1_i1	CpCTR2	96	50	1	1	997	1046	682	634	1.83e-17	80.5
TRINITY_DN73207_c0_g1_i1	CpCTR1	96	50	1	1	997	1046	716	668	1.83e-17	80.5
TRINITY_DN105488_c0_g1_i1	CpCTR2	100	34	0	0	1	34	1091	1124	4.48e-13	63.9

## Sheet: Expression analysis
Unigene ID (homolog)	*Log2FC Kunkhi5DAA_vs_Sabuja5DAA	*Log2FC Kunkhi10DAA_vs_Sabuja10DAA	*Log2FC Kunkhi15DAA_vs_Sabuja15DAA	*Log2FC Kunkhi20DAA_vs_Sabuja20DAA
TRINITY_DN10058_c0_g1_i1 (CpCTR1)	-0.997766	-2.30661	1.03812	-0.140737
TRINITY_DN1232_c0_g1_i1 (CpETR1)	-1.98602	-0.389517	-0.333692	0.0103597
TRINITY_DN13532_c0_g1_i1 (CsACS2)	4.27032	0.800681	-4.02232	-0.315513
TRINITY_DN2781_c0_g1_i1 (CpERS1)	-1.05527	0.0570772	0.345391	-0.180798
TRINITY_DN2781_c0_g1_i3 (CpERS1)	-0.937748	1.16836	0.743406	-0.291302
TRINITY_DN30099_c0_g1_i1 (CpACS1)	4.76634	1.46596	-0.769884	-0.913697
TRINITY_DN33275_c0_g1_i1 (CpCTR1)	-0.0391936	2.8953	8.14724	1.20458
TRINITY_DN42367_c0_g1_i1 (CpCTR2)	-3.83574	-0.6056	-0.57208	-0.871198
TRINITY_DN65224_c0_g1_i2 (CpCTR2)	-4.08156	-5.3413	1.05852	-1.69699
TRINITY_DN730_c0_g1_i1 (CpACO1)	1.79627	2.25859	-3.94258	-0.896813
TRINITY_DN73207_c0_g1_i1 (CpCTR2)	5.34142	2.11001	1.50326	3.52803
TRINITY_DN978_c3_g1_i1 (CpEIN3.2)	0.400503	-1.00184	0.472102	0.9495
TRINITY_DN4398_c1_g1_i1 (ClFS1_Cla011257)	-3.24098	-6.9778	3.81928	-3.42091
*Log2FC refers to the fold change in expression based on mapping raw reads onto the assembled transcripts and analysing differential expression with edgeR.

## Sheet: Sequence information
Nucleotide sequences of genes implicated in fruit development and morphology reported in previous studies on cucurbits
>CsACS2 AB006804.1 Cucumis sativus CS-ACS2 mRNA for ACC synthase, complete cds
GAAAACATTAATCTCCTCATAACTCACAACCACACACACCCATTATTATTCAGATTTTAAAAATGGTACT
TGTTTCCAGCAATGATAATGGAAATGCAAAGAAAGTTTTGTCCAAATTAGCCAAAGGAAATGGGCATGGT
GAAGATTCCTCTTATTTTGATGGGTGGAAGGCTTATGATTCTGATCCTTTTCATCCTATTATCAATCCTC
GTGGTGTTATTCAAATGGGTTTAGCTGAAAATCAGCTTTCTTTTGAATTTGTGGAGAAATGGATGAAAAA
CAATCCAAGAGCTTCAATTTGCAGTGTTGAAGGAATTGATGAGTTCAAGGATATTGCTATCTTTCAAGAT
TATCATGGATTGCCAGAGTTTAGAAACGCTGTAGCGAACTTCATGGGAAAAGTGAGAGGGAACCGAGTCA
AATTTGATCCTGACCGAGTTGTGATGAGTGGTGGAGCAACTGGAGCTCACGAAACCATGGCGTTTTGTTT
GGCTGATCCTGGTGAAGCATTTCTTGTTCCTGTTCCTTATTATCCAGGATTCGACAGAGATTTAAGGTGG
AGGACAGGAGTGGAAATAGTTCCAGTGATATGTGAAAGTTCAAACAATTTCAAATTAACAAGAGAAGCCT
TAGAGACAGCATATGAAGAAGCTCAAAAATCCAACATAAAAATCAAAGGTCTACTCATAACGAATCCTTC
AAATCCACTCGGAACGGTTTACGATAGACAAACACTTGAAACTGCTGTATCGTTTATCAACGAAAAGAAT
ATCCACTTAGTGTGCGACGAAATCTACGCTGCCACTGTCTTTGCAGAGCCCGGTTTCATTAGTATCTCTG
AAGTGATCGACAACAGTGACATTGAATGCGATAGAAATCTTGTCCATGTCGTTTATAGCCTATCCAAAGA
CATGGGATTCCCTGGATTTCGTGTCGGTATTATCTACTCTTATAACGACGCTGTTGTTGCATGCGCTCGT
AAGATGTCAAGCTTTGGCCTCGTCTCCTCGCAAACTCAATATTTGATTGCATCGATGTTGTTGGATGATG
TGTTTGTCGACAACTTTCTTGCTGGGAGTGCTGAAAAACTCGCTGCGCGTCATCGAAACTTCACAAAAGG
GCTTGCTCAGGTTGGAATTGGATATTTGAAAGGAAGTGGAGGATTATTTTTATGGATGGATTTGCGTCAT
CTTTTGAAAGAGAAGACATTGGAAGCAGAAATGGCATTATGGAAAGTGATTATCAATGAAGTTAAACTAA
ATGTTTCACCAGGTTCTTCATTCCATTGCTCAGAACCAGGATGGTTTAGGGTTTGTTTTGCAAATATGGA
TGACAATACAATGGACATTTCCATCACCAGGATTAGAAACTTCGTGCTTCAAAACAAGGAGGTAACAACT
AAGGTCAAGAAACAAAAATTCTGCTGGCGTCAAAGCAGCCTCGAACTTCGATTGTCATCTCGAAGACTCG
AAGACATCATGTCACCACACTCACCGTTGCCTCAATCCCCTATGCATCGTGCAACAACTTAAACACAAGA
CGACCGCCAATCAGTCATATTCTGGCAACCTGATCAGATGAAAATTTCCATTGTTTGACAAAAGTTTGTT
TTAACAAGTTCTTAAGGCGTAACTAATCAAAAAGCAAAAACTCTCAAATGTGAGTCGTGGGTTTTTTCCA
AAGTGATCATCTCGTGAGGTTGTTGTTTTGACACTGTTAGGGTTATGGATAAGTGTATTTCACTATATAG
AGTTATGGCCTTTTTTGATTCCCAATAATTTGGGAAACTTAAGGGGCTGTTCGTAATTGCATGTGTTGTG
AGGGTTTTATGTATTTGCATGCATTTGCATTTGTTTCTCTGTCTTTGTCTTCTTTTTCTTTTTCTTTTTT
TTTTCTCCTCTAGTTTTTTCAGTCATCAAAATGGATGGGTGTGGAAAGTGAAAGAGGGTTATTTGTTTAC
TACTACTACTACTTGTAAGAAACATTCATACAAAAGAAATAACAACCAAGTTTGTTTCTAT
>CpACS7 KC662095.1 UNVERIFIED: Cucurbita pepo 1-aminocyclopropane-1-carboxylate synthase 7-like mRNA, partial sequence
CCCGGGATTCGTTAGCGTCATGGAAATTCTCAACCAAAACTATAAACACAATCATCAAATCCGTAAACAA
GTTCACATTGTTTATAGTCTCTCGAAAGATCTCGGTCTACCGGGGTTTAGAGTCGGAGCGATTTATTCGA
ACGACGATGTAGTTGTGGCTGCAGCGACGAAAATGTCGAGTTTCGGATTGGTGTCGTCGCAGACTCAGTA
CCTTTTATCAGCTATGTTATCAGACAAGAAGTTTACTAAGAATTACATTAAGGAGAATCAAAAGAGGCTG
GAGAAAAGACAGAAAATGCTGGTGAGAGGGCTGCAAAAAGCAGGGATTAAGTGCCATAAAGGGAATGCAG
GGTTGTTTTGTTGGGTGGATATGAGGCATTTGCTTGGAGCCAATACTTTTGAATCAGAAATGGAGCTTTG
GAGGAAGATTGTGTTCGAGGTGCGGTTGAACGTGTCGCCCGGACAGTCGTGCCATTGCTCCGAACCCGGT
TGGTTCCGTGTTTGTTTTGCCAACATGTCCGAGGCAACGTTGGACATTGCAATGCAGAGACTAAAGGCTT
TTGTGGTTAACTCCACAGTAACTACTAGTCCTACTACTACCACTACTACAAACCATCTCCCCACAAAGAA
GAACATGGTTAAGTGGGTTTTTCGGTTATCGTTTAACGATCGCGTTGCCAATCACACGAACGATAACTTG
GGATAATCCCCTCTTCGTGTTTTTTTTTCCTTCTTACTTGTGGGGAAGGAATTTTAATTTGTAGTATCAT
TTTTTCGAACGTGTAAGTACGTACATGCACTCGGTCCCTTTGTGGATTAGCAGTGGCGTCTGTAATCATC
TCGATTTCGTATTAAACATTGAACAAAAAAAAAAAAAAAAAAAAA
>CpACO1 HQ847860.1 Cucurbita pepo cultivar Cora ACO1 protein mRNA, complete cds
ATGGCTGTCTTTCCTGTCATCAACTTGGAGAATATCAATGGAGATGGTAGAGCTAAGATCTTGGAGCAAA
TTGAAGATGCCTGCCAAAATTGGGGATTCTTTGAGCTGGTGAACCATGGGATCTCACATGAGTTTTTGGA
CACTGTGGAGAAGATGACAAAGGATCATTACAAGAAATGTATGGAACAGAGGTTTAAGGAGGCTGTGGCT
AGCAAGGGGTTGGAGGCTGCTCAGGATGAAGTTAAGGATATGGACTGGGAAAGCACGTTCTTCTTGCGTC
ATCTCCCCGAGTCGAACATCGCTGAGATGTCTGAACTCGACGAGAAGTACAAGGAAATTATGAAGGAGTT
TGCTAAGAAGATAGAGAATCTTTCAGAGGAGTTATTGGATCTTCTATGTGAGGATCTTGGGTTGGAAAAG
GGGTATTTGAAGAAGGTTTTCCATGGATCAAAAGGTCCTACATTTGGGACAAAGGTGAGTAACTACCCGC
CGTGTCCGAAGCCGGATTTGATCAAGGGTCTCCGAGCTCATACCGACGCTGGTGGCATCATCCTCCTCTT
CCAAGATGACAAGGTCAGCGGCCTACAACTCCTAAAAGACGGTAATTGGATCGACGTGCCACCGATGCGC
CACGCCATTGTTGTAAACCTTGGAGACCAACTTGAGGTGATCACAAATGGAAGATACAAAAGTGTGATGC
ATAGAGTGATGACTCAGACAAGCGGGGGTGGTCGAATGTCGTTAGCTTCGTTTTACAATCCGGGGAGCGA
CGCCGTGATCTTCCCGGCGCCGTCGCTGATAGAGAAAGAGGGTGAGGGTGAGGAGAAGAAGGAAGTGTAT
CCCAAGTTTGTGTTTGAAGATTACATGAAGCTGTATTTGGGAGTGAAGTTTGAGGCGAAGGAGCCAAGAT
TTGAAGCCATGAAAGCCAATGCTAATTTGGGTCCAATGGCAACAGCATAG
>CpETR1 JX014243.1 Cucurbita pepo ethylene receptor 1 (ETR1) mRNA, complete cds
ATGGAGTCTTGTTATTGCATTGAGCCTCAATGGCCTGCTGATGAGCTCTTGAAGAAGTATCAGTACATCT
CAGATTTCTTCATTGCACTTGCATATTTCTCCGTCCCCTTGGAGCTCATCTACTTCGTAAAGAAATCTGC
AGTGTTTCCTTACAGATGGGTTCTTGTTCAGTTTGGTGCTTTCATTGTTCTTTGTGGAGCAACACATCTT
ATTAACTTATGGACGTTTTCGATGCATTCAAGAACCGTAGCGATAGTAATGACCATTTCAAAGGTTTTAA
CCGCTGTGGTATCGTGTGCGACTGCGCTTATGCTTGTGCATATTATACCAGATTTATTGAGTGTGAAAAC
CCGAGAGCTGTTTCTGAAGAACAAGGCTGCTGAATTGGATAGGGAAATGGGACTCATACGTACACAAGAA
GAAACGGGTCGACACGTAAGGATGCTTACTCATGAAATTAGGAGTACACTCGATCGACATACGATACTCA
AAACTACACTTATTGAGCTGGGAAGAACTTTGGCTTTGGAAGAGTGTGCACTTTGGATGCCAACACGTTC
TGGATTGGAACTTCAACTATCCTATACTCTTCATCAACAAAATCCAGTTGGGTATACCGTTCCCATCAAC
CTCCCCGTGATCAGCCAAGTTTTTAGTAGTAACCGTGCAGTTAAGATATCACCAAACTCGCCGGTGGCTC
GGCTACGACCTCTCGCTGGGAGTTACGTCCCGGGAGAGGTGGTTGCTGTTCGTGTCCCGCTATTGCATCT
TTCTCATTTTCAAATAAATGATTGGCCCGAGCTTTCGACTAAGCGATTCGCCCTCATGGTTTTGATGCTT
CCATCAGATAGTGCTCGACAACGGCGCTTTCATGAGCTGGAGCTGGTTGAAGTTGTTGCTGATCAGGTAG
CTGTTGCTCTTTCTCATGCTGCAATCCTGGAAGAGTCGATGAGAGCTAGAGATCTTTTGATGGAGCAGAA
TGTTGCTCTTGATCTAGCCAGGAGAGAAGCAGAAACAGCGATACGTGCCCGGAACGATTTCTTGGCTGTC
ATGAACCATGAGATGAGGACCCCGATGCATGCCGTAATTGCACTCTCTTCATTGTTGCAAGAGACTGAAC
TTACACCAGAGCAACGCCTAATGGTCGAAACAATATTAAAAAGCAGTAATCTCTTAGCCACTCTGATAAA
TGATGTTTTGGATCTTTCGAGGCTCGAAGATGGTAGCCTACAACTGGACATCGGCACGTTTAATCTTCAC
GCTGTTTTCAAAGAGGTACTTAACTTGATCAAGCCTGTTGCACTAGTCAAAAAGTTATCATTGACCTTGT
ATTTAGGTCCTGATTTGCCAGCATACGCCATCGGTGACGAGAAACGTCTTATGCAAGCCGTTCTTAACGT
TGTGGGTAACGCCGTGAAATTTTCAAAAGAAGGCAGTATATCAATCACAGCCATTGTTGCAAAATCTGAA
ACCTTCAGAGAATGTCGAGTTCAAGATTTTCTCCCCGTGCCAAGTGATAATCACTTCTATTTACGCGTAC
AGGTAAAAGATGCTGGATCTGGAATTAGTCCTCAAGAAATTCCTAAACTGTTCACAAAATTTGCACAAAC
TCACACTGTGGCTACAAGAAACTCTAGTGGCAGTGGTCTTGGGCTTGCAATTTGTAAGAGGTTTGTGAAT
CTTATGGAAGGACAAATTTGGCTTGAAAGTGAAGGGCTTGGAAAGGGATGTACAGCCACTTTTATTGTAA
AACTTGGAATTGCTGATCAATCTAATGAATCAAAGCTTCCCTTTACATCGAAAATTCACGAGAACAACAT
TAATGCAAGTTTTCCTGGGCTCAAAGTTCTCGTTATGGACGAAAACGGAGTTAGCCGGTCAGTAACGAAG
GGACTTCTCGTACATCTCGGATGCGAGGTAACGACGGCAGGCTCAGTCGAGGAATTCTTACGAGTCGTCT
CCCAGGAACACAGGATTGTTTTCATGGATATATGCACTCCTGGAGTCGATGGTTACGAACTAACCATACG
CATACGCGAAAAGTTTGCAAAAAGCCACGAAAGACCGTTCATGGTAGTCCTCACTGGGAACTCAGATAAA
GTAACAAAGGAGAGCTGCCTGAGAGTCGGCATGGACGGGCTAATACTAAAACCCGTTTCGATTGATAAAA
TGAGGAGCGTGTTGTCGGAACTTATAGAGCGTCGTGTTCTATTTGAGACTTCTTGA
>CpERS1 JX014245.1 Cucurbita pepo ethylene receptor 1 (ERS1) mRNA, complete cds
GCGGGGGCTTCTTCTTCTTCTTCTTCACACGGAAGCTTAGCCTTCTTCAAGTTCATCCTTCTTAAACTTG
ATATGTACTGAATGACGGAGTCCTGTGATTGCATTGATACCCAATGGCCTCCTGATGAACTTTTAGTGAA
ATATCAGTACATATCAGATGTACTAATTGCGCTTGCTTATTTCTCCATCCCATTGGAGCTTATATATTTT
GTGCAGAAGTCAGCATTCTTTCCTTATAGATGGGTGCTTATGCAATTTGGTGCTTTTATTGTTCTGTGTG
GGGCAACACATTTCATAAACCTTTGGACATTCTCCATGCACTCGAAGGCTGTTGCTGTGGTGATGACTCT
TGCAAAAGTTGCCTGTGCTATTGTTTCATGCGCAACTGCGTTAATGCTTGTTCATATTATTCCTGATCTT
TTGAGTGTCAAAACTCGAGAGTTGATTCTTAAGAACAAGGCTGAAGAACTTGACAGGGAGATGGGTCTTA
TTCTCACTCAGGAAGAAACTGGAAGGCATGTTAGAATGTTAACTCATGAAATAAGAAGCACGCTCGATCG
GGATACCATATTAAAAACGACACTCGTTGAGCTGGGGAAGACGTTAGGACTTGCGGAATGTGCTCTATGG
ATGCCATCACGGAATGGACTTAGTTTACAACTTTCACATGCTTTGAACTACCAGATACCAGTGGGAGCTA
ATATTCCTATAAATCTTCCCGTTGTCAATGATGTATTCAATAGTAATCGAGCCATACGCGTTCCGTACAC
TTGTCAATTGGCTAAGATGAGACCTCCTGCTGGAGGAAGATATTTGGCACCAGAAGTTGTTGCTGTGCGA
GTTCCTCTCTTGAACCTTTCAAATTTCCAAATGAACAATTGGCCTGATGGCTCTTCTAGAAGCTATGCAA
TTATGGTTCTAATCCTTCCTACTGATAGCGTTAGGAAATGGCGGGATCATGAGTTGGAGCTTGTCGATGT
AGTCGCAGACCAGGTAGCTGTTGCTCTTTCTCATGCTGCACTTCTTGAAGAGTCTATGCTTGCTCGTGAT
CAGCTCATGGACCAAAATGTGGCTTTGGATTTAGCTCGAAGAGAGGCGGAGACCGCGATTCACGCTCGTA
ACGACTTTCTGGCTGTCATGAATCATGAAATGAGGACACCAATGCACGCAATAATTGCTCTATCATCCCT
GCTCTTAGAGACCGAGCTGACTCCAGAGCAAAGAGCGATGATAGAGACAATACTCAAGAGTAGCAATCTT
CTAGCCACTCTGATTAATGATGTCTTGGATCTTTCTAGACTTGAAGATGGCAGCTTGGTATTGGACTTGG
GATCATTCAATCTCCATGCAGTTTTCAAAGAGGCAATGGATCTGATAAAGCCCATCGCTTCGGTTAAGAA
GCTGTCCATGGCGTTGATTCTGGCATCAGATCTTCCCATCTGTGCCGTTGGTGACGAGAAGCGACTTATG
CAAATCATCTTGAACATCGTTGGAAATGGTGTGAAGTTTACTAAGGAAGGTCATGTTTCTATCATAGCAT
CTGTTGCAAAACTGGACTCTCTAAGAGATTGGCGCCCTCCTGAATTCTATCCAACGCAATCCGATGGTCA
CTTTTACCTGCGAGTTCAGGTTAAAGATTCAGGATGTGGTGTTCTTCCCCAAGACATTCCTCATCTGTTT
ACCAAATTCACTCAGTCACAAACACGATCTAACCGAACAAATAGTAGTGCGGGACTCGGGTTAGCCCTTT
GTAAACGGTTTGTAAATCTGATGGGAGGTCACATTTGGATGGAGAGCGAAGGCCCTGAAAAAGGGACAAC
GGCTGTGTTCATTGTGAAACTTGGGATCTGCAATGCTAACCCAAATGACTTATCAGTCAAGCAAGTTACA
CCCGTTGTAAACCACAGAAGTGCAGATCTCCATGGACACAGACCAATCTTCAGAGAAACTGATCAAGTTG
TCTTCTCCGGTTCGCGGTACCAAAGAAGTCTTTAAACTCGATCCGTTCGGAGTTCCTAATCTCTTTCAGG
ATTTTTCGCAGGGATACGTTGAAGCTGAAAGAAATACATCTCGATCGTCGCTGCGCCTTTGCTTCTCGAG
CAATGTTACCAGTTATTAATCAGAGAACACACAAGGATGCCAAATGGGCAGCCATCATATAATGTAAGAT
ATCTATCCTGTAACTCTTGATGATCAAAGATGAACATTTTGTGGTGTTTTGGATTTTAGTATACAAATTT
TAGTTCCTTTAATAAGATAATCTTGTTTATC
>CpCTR1 FJ917748.1 Cucurbita pepo CTR1-like protein kinase (CTR1) mRNA, complete cds
ACGCGGGGAATCGAAGGGAGGGGAAATCTTCATCGCTTCGATGGTGGATTTTAGGGACCGAACGGATTCC
AGTTGATCGGAATTCTCAGAATCTCGATGGAAATGCCCGGCAGGAGATTGAACTACACGCTTCTCAGTCA
AATTCCAGACGACCAGTACAGTGGAGGCGTTGCTGTGGCTGGAGCCGGAGCTTCGACATCGTTGATAGAA
ACATCATCAGGAGAGGGGAAGAACGACAGGAGGAAGTTGGAAAGAGGATTGGATTGGGAAGCGGGTGGTG
ATCACAGGGCGGGCCAGCAGCAGCAGGTTAATTGGATCGGTAATATGTACTCAACGTTTGGTTTGCAGAG
GCAGTCTAGTGGAAGCAGCTTTGGAGAGAGCTCGATATCCGGGGAGTACTACGCACCGACACCATCGACT
ACAGTGGCTAACGAGACGGATGCGTTTGGGTGTACGCACGATGATGTGCTTAGGATTGGAGGCGATTCGA
GACCACAGACAGCCGAGATGGCCGCTGGGACTGGAGGATCTTCTAGTAAGAGCTGGGCGCAACAGACGGA
GGAGAGTTATCAACTGCAGCTGGCATTGGCGCTTCGGCTTTCATCTGTGGCGACTTGTGCTGATGATCCT
AATTTCTTAAATCCATTTCAGGATGATTCAGCTTTAAGGAGGTCGATTAGCTCTGCTGAGGCTGTGTCAC
ATCGATTTTGGGTGAATGGCTGCCTATCATACTTCGACAAGGTTCCTGATGGGTTTTATTTAATCCATGG
AATGGATCCATATGTATGGACTGTATGCACCAGCCTGCCTGATAATGATCGCATGCCATCAATTGAATCT
CTAAAGTCTGTTGATCCTAGCACTGATTCTTCAATTGAAGTTGTTCTGATTGATCGGCGCACTGATCCCA
ACTTAAAAGACCTCCAAAATTGGGTCCAAAACGTTTCTTGCACCTCTATAACCACAGAAGAGGTTGTAAA
CCAGCTTGCTAAACTTGTCTGTAGGAGTTTGGGTGGCTCAGTTTCTGGAGAAGATATGTTGGAGCCGATA
TGGAGGGAGTGTAGTGATAACTTGAAGGAGACCTTAGGCTCAGTGGTTGTTCCTCTTGGTGGACTCTCTG
TAGGACTCTGCCGGCATCGTGCACTTCTTTTTAAAGTGTTAGCTGACACAATTGATTTACCCTGTCGTGT
AGCCAAGGGCTGTAAATATTGCTCACGCCATGATTCTTCTTCTTGTCTTGTTCAGTTTGGGCTTGACAAG
GAGTATCTGGTTGACTTGATTGGAAATCCTGGTTGCTTGTATGAGCCTGATTCTTTGCTCAATGGCCCAT
CCTCCATTTTGATCTCCTCGCCGTTGCGACTTCCACGACTAAAGCCAGTAGAGCCGGCTATTGATTTCAG
GTCACTGGCTAAACAGTACTTTTCAGATTGCCAATTGCTTAATGTTGTTTTCGATGAAGCTTCCTCATGT
AATTACTCAGAAAATACAGTGGACGGAGAAGATAGCGCACTCCCCTTGTATCTAAAGCAGTTTGATAGAA
AGTTCACTAACAGAAGCAACCAAATGCTTGTCCCTGGTGAAAATGATGAAAAATCCATTTTACTGCATGC
AAAAACTTCGCAGCCTAATTCCCAAGACAGAGATTTCCAACTACTTAAAATGCGTGATAATTCTCATAAT
GCTATACAACCAACTGTGCTGGTTGAGGATTCAATCCCACTGAAGTACGTTCCACATATTAGCCGTGGAA
GTGCGCAGTCATATTTGGATATGTCCCACCCAAGGATGGATTCTACTATGGACGTAAGGTTTCAACAGGG
AGGTCAGCTAATACCAAGCACACGGAGTAACACACTTCCCCTTGGTGCAGAGGATTTGGACATTCCATGG
AATGATCTTGTTTTAAAAGAAAGAATTGGAGCAGGTTCCTTCGGAACTGTGCATCGTGCTGATTGGCATG
GATCGGAAGTTGCTGTGAAGATCCTAACAGAACAAGACTTCCATCCTGAACGTGTTAATGAGTTTCTGAG
AGAGGTTGCTATCATGAAATCCTTACGACATCCTAATATTGTACTGTTTATGGGTGCCGTGACCGAGCCT
CCAAACCTGTCCATTGTAACTGAATATCTATCGAGAGGTAGCTTGTATAGGCTTTTGCATAAGTCAGGTG
TCAAAGACATTGATGAAACACGTCGGATAAATATGGCTTTTGATGTGGCAAAGGGAATGAACTATCTCCA
TAGACGTGATCCTCCAATTGTTCATCGCGATCTAAAATCACCGAATCTTTTAGTTGACAGGAAGTATACA
GTAAAGGTTTGTGATTTTGGTCTCTCCCGTTTAAAGGCACGAACATTTCTTTCATCAAAATCTGCAGCTG
GAACACCTGAATGGATGGCACCAGAGGTACTACGTGATGAGCCGTCAAATGAAAAATCAGATGTTTACAG
CTTTGGAGTGATTTTGTGGGAGTTAGCAACTTTGCAACAGCCATGGTGTAATCTAAACCCAGCTCAGGTT
GTTGCAGCTGTTGGATTTAAGGGCTTAAGGCTTGAAATCCCACGTGATGTAAATCCCAAATTGGCTTCCT
TAATAATGGCTTGCTGGGCCGATGAGCCCTGGAAACGTCCATCTTTTTCCAGCATAATGGAGACCTTGAA
GCCAATGACTAAACAAGCACCGCCTCAACAAGGTCGTGCTGACACACTCTCAGTTATGTGACAATATGGA
ATGTAGGAATGCCTGACGTTTTCGAGTGCTGATAACGGTATCCTTCGAGAGATATCCGGTGCATTTAAAA
CGTTCCTCCAAATGATCTTAGGTGCTCCTATAGCAAAATCTTCCATTTCTACTTGTTCCCTTTTTCAAGC
TAAGATCTGGTACCGGGCTTCTCTCAAGTTTTTGTGAAGGGATGGAGAAGTGTTGGAAAACTTCAATTAT
CATCAAAATGTAGAGAGATTAGAAGAATGTGGATCACTTCCATTGCCCACAATGAAGGAAAGCTTCAACC
TTTTTGCTATAGTGTGATAAGGAAGCTGCAACTCCATTGTCAGCCTATTGCAGGTCACGCCTTTACTTGT
TTGTATATTTATTGGTCTTATTTTGAGAACGGGACCTGGAATGGAACTAATTTTGTATATACTAATGATT
AGTTGTGGCTGGATACAGTGTTATATTCAGTCGGACTTGGTGTTTGCTAGGAAATGTCATTACTGTTATT
TAAGAGGCTGTTCAAACATTCAATTAATATTCACTGAGTCTGATAGTTTAGGTCCTAAAAAAAAAAAAAA
AAAAAAAAAAAAAAAA
>CpCTR2 FJ917749.1 Cucurbita pepo CTR1-like protein kinase (CTR2) mRNA, complete cds
ACGCGGGGGGAAAGGTGAAAAATCGAAGGGAGGGAGTTCTTCATCGCTTCGATGGTGGATTTTTGGGTCC
AAACGGAATCCAGTTGATCGGAATTCTCTGAATCTCGATGGAAATGCCCGGTAGAAGATTGAACTATACG
CTTCTCAGTCAAATTCCAGATGACCAAAACAGTGGTGGTCCTGTCAGAGCTTCGTCATCGTTGATCGAAT
TATCATCAGGAGAGGGGAAGAACGATAAGAGGAAGTTGGAAAGAGGATTGGATTGGGAAGCTGGTGGTGA
TCACAGGGCGAGCCAGCAGCCGCAGGTGAATTGGATCGGCAATATGTACTCAGCCTTTGGTTTGCAGAGG
CAGTCCAGTGGAAGCAGCTTTGGAGAGAGCTCGATATCCGGGGAGTATTATGCACTGACACCATCGACTA
CAGTGGCTAATGAGACGGATGATGTGCTTAGGATTGGAGGCGATTCAAGAGCTCAGGTAGCCGGGACTGG
AGGATCCTCTGGTAAGAGCTGGGCGCAACATACGGAGGAGAGTTATCAACTGCAGTTGGCATTGGCGCTC
CGGCTTTCCTCAGATGCAACTTGTGCTGATGATCCTAATTTCTTAAATCCATTTCAGGATGATTCAGCTT
TAAGGAGGTCGATTAGCTCTGCTGAGGCTGTGTCACATCGATTTTGGGTGAATGGCTGTCTATCATACTT
TGACAAAATTCCTGATGGGTTTTATCTAATCCATGGAATGGATCCATATGTATGGACTTTGTGCACCAGC
CTGCCTGATAATGATCGCATGCCATCAATTGAATCTCTAAAGTCTGTTGATCCTAGCACAGATTCTTCAA
TTGAAGTTGTTTTGATTGATCAGCGCACTGATCCCAACTTAAAAGACCTCCAAAATCGGGTCCGAAGCAT
TTCTTGCAGCTCTATAACCACAAAAGAGGTTGTAGACCTGCTTGCAAAACTTGTCTGTAGGAGTTTGGGT
GGCTCGGTTTCTGGAGAAGATGTGTTGGTGCCCAGCTGGAAGGAGTGCAGTAATAACTTGAAGGAGACCT
TAGGCTCTGTGGTTGTTCCTCTTGGTGCACTCTCTGTAGGACTCTGCCGGCATCGTGCTCTTCTTTTCAA
AGTGTTAGCTGATACAATTGATTTACCCTGTCGAGTAGCCAAGGGCTGTAAATATTGCTCGTGCCATGAT
TCTTCTTCTTGCCTTGTGCAGTTTGGGTTTGACAAGGAGTATCTGGTTGACTTAATTGGTAATCCTGGTT
GCTTATATGAGCCTGATTCCTTACTCAATGGTCCCTCCTCCATTTTGATCTCCTCGCCATTGCGATTTCC
ACGACTAAAGCCAGTAGAGGCAGCCATTGATTTCAGGCCACTGGCTAAACAGTACTTTGCAGATTGCCAG
TTACTTAATGTTGTTTTTGATGAATGTTCCTCAGAAGTTACTGTGGATGGAGAAGATGGTGCACTTCCCT
TGTATCCAGAGAAGTTTGATAGGAAGTTCACAAACAGAAGCAACCAAATGCTTGTCACTGGTGTTCATGA
TGAAAAATCCATTTTACTGCATGGGAAAACTTCGCAGCCTAACTCCCAAGACGGAGACTTCCAACGATTT
AAACCGCTACAACCAACTATCCTGGTTGAGGATCCAATCCCACTAAAGTACAGCCGTAGAAATGTGCAGT
CACCTTTTGATCTGTCCCAGCCAATGATGGATTTTACTATGGACGTAAGGTTTGCGCAGGGAGGTCAGCT
AATACCAAACACTCGGAGTAAAACACTTCCCCTTGGTGCAGAAGATTTAGACATTCCATGGGAGGATCTT
GTTTTAAAAGAAAGAATTGGAGCAGGTTCCTTTGGAACTGTACATCGTGCTGATTGGCATGGATCGGAAG
TTGCTGTGAAGATCCTCACAGAACAAGACTTCCATCCTGAACGTGTTAATGAGTTTCTGAGAGAGGTTGC
TATTATGAAATCCTTGCGACATCCCAACATTGTACTGTTTATGGGTGCCGTGACCAAGCCACCAAACCTG
TCCATTGTCACTGAATATCTATCGAGAGGTAGCTTGTATAGGCTTTTGCACAAGTCAGGTGTTAAAGACA
TAGATGAAACACGTCGGATAAATATGGCTTATGATGTGGCAAAGGGAATGAACTATCTCCATAGACGTGA
CCCTCCAATTGTTCATCGTGATTTAAAATCACCAAATCTTTTAGTCGACAAGAAGTATACAGTAAAGGTT
TGTGATTTTGGTCTCTCCCGCTTAAAGGCACGCACATTTCTTTCATCAAAATCCGCGGCTGGAACACCTG
AGTGGATGGCACCAGAAGTACTACGTGATGAGCCCTCAAATGAAAAATCAGATGTTTACAGCTTTGGAGT
GATTCTGTGGGAGTTGGCAACTTTGCAACAGCCATGGTGTAATCTAAACCCAGCTCAGGTTGTTGCAGCT
GTTGGATTTAAGTGCAAAAGGCTTGAAATCCCACGTAATGTAAATCCCAAATTGGCTTCCTTAATAGTGG
CTTGCTGGGCCGATGAGCCGTGGAAACGTCCATCTTTCTCCAGCATAATGGAAACCTTGAAGCCAATGAC
TAAGCAAGCACCATCTCAACAAGGCCGTGCAGACACACTCTCAGTTATGTGACAATATGGAATATGGGAA
TGCATGACGTTTTCACCTGCTAATTACAGAATTCTTTTAGAGATCTCTGGTGCATTTAAAATGATACTCC
AAATGATCTCTGATTCTCTTAGCCAAATCTTCCATTTTGTCATTACTAGTAGTTCCCTTCTTCAAGCTAA
GATCTTGTACTGTGCATCTCTCGGGTTTTTGCGAAGGGACGGAGAACTGCTGCGAAAATTCGATTGCCAC
GTAACCTCAACAAGCTTATTCTCAGTTCAGGATCATCAAAATGTAGAGAAATCATAAGAATGTGGATCAC
TTCAATGTCCCACAATCAAGGAAGCTTCAACCTTTTTCCTACTGTGATAGGGAAGCTTCAACTCCATGTC
AGCCTATTGCAAGCCACACCCTTATTTGATTGTATATCTATTGGTCTTATTTCGCGACGGGACCGAGACT
AGGACCGGGACCGGTAACTAATTTTGTACATACTGGTGATTAGTTGTGGCTGGATACAATCATATATTCA
GTCAAACGTGTTGCTTGGCCTGTTACCTAGGAGAGTATCATAACTGTTATTTAACAGGCAGTTGAAAACA
TTCAATCAACCAGTACTCATGAGTGATATTTTCTGACAAATATTCAAAGGTTTAATTTTTTGTTAAAAAA
ATTTTTGAAGGGGAAAAAAAAAAAAAAAAAAAAAAAAAAAAAA
>CpEIN3.1 KC620381.1 Cucurbita pepo subsp. pepo ethylene insensitive 3-like protein (EIN3.1) mRNA, complete cds
ACGCGGGGATTGGATTAGATTGTCATCCTTCCTTCTCTCTCAACAAATTAGCTTTCTGGGGTTCTTCCTC
GATTGACTTCCACCTTCTCGCTCGAGGACCCAGTTTTATCCATCTCTCAATCTCTTTACCTTCTTCTTCA
GGTGAGGAAGAACAGTGAATTTTGGTGTAAATTAATTGTTGGATCTTGTTCGAGATTCGTCATTCGAGTT
CGATTGATTCCTTTTTTTTTGGGGGGGGAAAAGATGATGATGTTCAATGAGATGGGATTTTGTGATGATA
TTGATTTCCTTTCGGCTCCGATTGTGGAAGGAGATGTGGTAGCTCCACAGGCCGATCCTGAAGTCGTGGT
GGAAGATGATTATTCTGATGAAGAGATCGACGTCGATGAGCTCGAGAGGAGGATGTGGAAGGATAAGATG
CGTCTTAAGCGTCTTAAAGAGCAGAGTAAGGTTAAGGAAGGAGTCGATATTGCGAAGCAGCGACAGTCTC
AAGATCAGGCTAGGAGGAAGAAGATGTCGAGGGCGCACGATGGGATCTTGAAGTATATGTTGAAGATTAT
GGAGGTTTGTAACGCTCAAGGTTTTGTATATGGAATAATTCCCGAGAAGGGAAAACCGGTAACTGGGGCG
TCTGATAATCTTAGAGAATGGTGGAAAGATAAGGTCCGATTTGATAGAAACGGACCAGCTGCCATAGCTT
ACCAAGCGGATAATGCGATCCCGGGACGAAACGACGGGTGTAATTCGATTGGTCCAACCCCACACACCTT
GCAGGAACTCCAAGATACTACCCTTGGATCGCTTTTATCAGCTCTGATGCAGCACTGTGACCCTCCTCAA
AGAAGGTTTCCGTTGGAGAAAGGCGTTCCTCCGCCATGGTGGCCTACTGGAGTCGAGGAATGGTGGCCTC
AGCTCGGGTTACCGAAGGACCAAGGTCCCCCACCTTACAAGAAGCCTCACGACTTAAAGAAGGCGTGGAA
AGTCGGTGTTTTGACTGCGGTCATCAAGCATATGTCCCCTGATATAGCCAAGATCCGCAAGCTCGTTAGG
CAATCGAAGTGTTTGCAGGACAAGATGACTGCTAAGGAGAGTGCTACATGGCTTGCTATTATCAACCAAG
AGGAGGTCTTGGCTCGGGAGCTTTATCCCGACTCGTGCCCACCTTTATCATCCGGTGGGGGAAGTGGATC
ACTAGTCATTAACGATTGTAGCGAGTATGATGTAGAAGGCGCCGAGGAAGAACCGAACTTCGATGTTCAA
GAACGCAAACCCGATAACCATAGCTCATTCAGCTTAGGAATGGAGAGAATGAGAGAACACGTACCCCTTC
GACAACCTCCTTATGCAATCAAAGGAGAAGTCGTCGCCACCGCCGCCGCAAACTTGGATTTTATGCGAAA
GAGGAAGCCAACGTGCGATCTGAACATGATGATGGATCAGAAGATCTATACTTGTGAGTTCCTCCAGTGT
CCTTATAGCGAACTCCGTCTCGGGTTCAACGACAGAACGTCGAGAGACAATCATCAGTTGACCTGCCCAT
ACAGAACTTCTTCCGAGTTCAGCGGTTCAAATTTTCACGTTAACGAGGTTAAACCAGTTATCTTCCCGCA
ATCGTTCGCCCCACCCAAACCAGCTCCACCTCCCGTCAGCTCGGTCCCGTCTTCCTTCGACTTGTTGAGT
TTGGGAGTTCCAGAAGATGGTCAAAAGCACATCAGTGAGCTCATGTCGATCTACAACACGAACATCCAAG
GCAACAAGAACAACGTAATCACCATCACAGAGAACCAAAATCAGGGTATAATGATCGACGCTAATTTCTT
CGAAGGATCGAGTCTTTCGAGCAGCCATCAAATGTTCACAAGACCGATGAATTCCTCGTTCGAAAACAAC
CACCAGAACAACAACAACAACAACAACTTTCACTTGATGTTCGGCTCTCCGTTCGATTTGTCGACGTTCG
ACTACAAAGAAGAAGTACACGGAGGAGCAGCAGCCATCGACACACTGCCGAAACACCAGGATATTCCGTT
ATGGTATCAGTAAGACTGCTTGCACTCTTTTCATTGAAAGCAGCAGCAGTGAAATTCATAGCAGTTAATT
TTTACTGTTTGAGCTTCTCTGAATGTCTTATGGGGTTCGCCTGTTTTTTACTAGGAACAAGTAAAAGTTA
CCTTTTGGGATTTACCTAACTTGGTGAAACTGTGTTGTTTGGTGTCATTAGGTTGTAGAATATGTTTTAA
GGTCATCATGTAATGTAAGTCTAAGTTTCTCCATTAGACTCATAAATAAGTGGAGAGAATCCTTGTTACC
>CpEIN3.2 KC620382.1 Cucurbita pepo subsp. pepo cultivar Cora ethylene insensitive 3 protein (EIN3.2) mRNA, complete cds
ACATGGGAAGGGACCGACCGACTCTTCTTTTTTAATCTCACATGAAACTTCAAACCCTTCCCCCCCTTCC
CCCAACTTTTCTTTATTAGATTAGATTATCTTCCTTTTTCTCTCTGATCACTCGGTTTCTTCCTCCTGGA
TTGACTTCCAGTTCTAATCTCTCTCTTGTTCTTCACTTCAGGTAAGGAAGCACAGTGAATTTTAGTAGGA
TTTGTTTATTGTTTTTGGTGTAAATCTGAGTTTGGTGAATACCCTTTTCGGGTTAATGATGATGATGTTC
AATGAGATGGGATTTTGTGACGATATGGATTTCCTTTCGGCTCCGATTGTGGATGGAGATGTCGTAGCTC
GACCAGCTGATCCTGAAGTTGTGGTGGAAGATGATTATTCTGATGAAGAGATCGATGTCGATGAGCTTGA
GAGGAGGATGTGGAGGGACAAGATGCGTCTCAAACGTCTTAAAGAGCAAAGTAAGGTTAAGGAAGGGATT
GATATCGCGAAGCAGCGACAGTCTCGAGACCAGGCTAGGAGGAAGAAGATGTCGAGGGCTCATGATGGGA
TCTTGAAGTACATGTTGAAGATTATGGAAGTTTGTAATGCTCAAGGTTTTGTATATGGAATAATTCCAGA
GAAGGGAAAGCCAGTAACCGGGGCATCGGATAATCTGCGTGAATGGTGGAAAGACAAGGTTAGATTTGAT
AGAAACGGACCGGCTGCCATAGCTAAGTACCAGGCAGACAATGCGATTCCCGGACGAAACGATGGGTGTA
ATTCGATCGGTCCAACCCCGCATACCTTGCAGGAACTTCAGGATACGACCCTTGGATCTCTTTTATCAGC
TTTGATGCAGCACTGTGACCCTCCTCAAAGAAGATTTCCATTGGAGAAAGGTGTTCCTCCACCGTGGTGG
CCTACTGGAGTCGAGGAATGGTGGCCTCAGCTCGGGTTGTCGAAGGACCAAGGTCCTCCACCTTACAAAA
AGCCCCACGACTTGAAAAAAGCGTGGAAAGTTGGTGTTTTGACTGCTGTAATCAAGCATATGTCCCCTGA
TATCGCCAAGATCCGAAAACTTGTTAGACAGTCGAAGTGTTTGCAGGACAAGATGACTGCGAAGGAGAGT
GCTACATGGCTTGCTATTATCAACCAGGAGGAGGTCTTGGCTCGGGAGCTTTATCCCAATTCTTGCCCGC
CTTTGTCTTCCGGTGGGGGTAGTGGATCGTTGGTCATTAACGATTGCAGCGAGTACGATGTAGAAGGCGC
TGAGGAGGAACCGAGCTTTGATGTTCAAGATCGTAAACCTGATAACCATAGCTGCTCATTCAACTTGGGA
ATGGAGAGAACGAGAGAACGGGTGCCCCTTCGACAACCACCGTATGCAATCAAAGGAGAGGTTTCTACAA
ACTTAGATTTTATGCGAAAGAGGAAACCGACCAGCGATCTGAACATGATGATGGATCAGAAGATCTATAC
TTGTGAGTTCCTCCAGTGTCCTTATAGCGAGCTTCGTCTCGGGTTCAACGACAGGACGTCTAGAGACAAC
CATCAGTTGTCCTGTCCATATAGAACTTCTTCAGAATTCAATGGCTCAAGTTTTCATGTCAATGAGGTTA
AACCAGTTATCTTCCCTCAGTCATTCGCCCCGCCCAAGTCAGCTCCACCCCCAGTTAGCTCGGTTCCATC
GTCCTTCGACCTGTCCACTTTAGGCGTTCCAGAAGACGACCAAAAGATGATCAGGGAGCTCATGTCGATC
TACGACACCAACATCCAAGGAAACCAAAGCAACGTAAACACTGGTAACAGCGCTATCACGGAGAACCAAA
ATCTTCCTCAGTTAAAGATCCAACCTCAACAAGACGAATACTTTCGCAATCAAGGTATAATGATGGACGG
AAACTTCTTCGAGGGATCGAACGTTTCTAGCAGCCAATTCAACCAGTTTAAGCCAATGAATTCACCTTTC
GAAAACAACCACCACGAGCACAACAACAACAACAACAACTTCCACATGATGTTTGGCTCTCCATTCGATT
TGTCGACCTTCGACTTCAAAGAAGAACTACCCGGTGCAGCAGCCATCGATACACTGTCGAAACAGCAGGA
TATTCCATTATGGTATCATTGAGCCTGATCTCAATTCGATGCTTTACCGACGCATTCTTTCCATCGAAAG
CAGCAGCAACCGCTGCAGCAGTGAAATTCATAGCAGGTACTTTTACGGTTCGAGTCTCTCTCTCGATCTC
TCTGTTATGGGGTTTGCCTAACTTGGTGAAACTGTGTTTATCTGAATAGAAATGTGATTAGCTTGTAGAA
TATATCATTAAGGTCATCATGTAATGTAAGTCTAAGTTTCTCCATTAGACTGATAATAAGTGGAGAGAAT
CCTTCGTATGAACTTCTAGTATTACTGCTACTGCTTGCTCTGCTGCCTCTGTTGTTGATTACATGTCCAA
ATGATTGTCTATATGAATAAGTATTACTAAAAAAAAAAAAAAAAAAAAAAAAAAAAAA
>CpACS1 M58323.1 Cucurbita pepo 1-aminocyclopropane-1-carboxylate synthase mRNA, complete cds
CAACTTTCAAATGGGGTTTCATCAAATCGACGAAAGGAACCAAGCTCTTCTCTCGAAGATCGCCCTCGAC
GATGGCCATGGCGAGAACTCCCCGTATTTCGATGGGTGGAAAGCTTACGATAACGATCCGTTTCACCCTG
AGAATAATCCTTTGGGTGTTATTCAAATGGGTTTAGCAGAAAATCAGCTTTCCTTTGATATGATTGTTGA
CTGGATTAGAAAACACCCTGAAGCTTCGATTTGTACACCGGAAGGACTTGAGAGATTCAAAAGCATTGCC
AACTTCCAAGATTACCACGGCTTACCAGAGTTTCGAAATGCAATTGCAAATTTTATGGGGAAAGTAAGAG
GTGGGAGGGTAAAATTCGACCCGAGTCGGATTGTGATGGGTGGCGGTGCGACCGGAGCGAGCGAAACCGT
CATCTTTTGTTTGGCGGATCCGGGGGATGCTTTTTTGGTTCCTTCTCCATATTATGCAGGATTTGATCGA
GACTTGAAATGGCGAACACGAGCACAAATAATTCGGGTCCATTGCAACGGCTCGAATAACTTCCAAGTCA
CAAAGGCAGCCTTAGAAATAGCCTACAAAAAGGCTCAAGAGGCCAACATGAAAGTGAAGGGTGTTATAAT
CACCAATCCCTCAAATCCCTTAGGCACAACGTACGACCGTGACACTCTTAAAACCCTCGTCACCTTTGTG
AATCAACACGACATTCACTTAATATGCGATGAAATATACTCTGCCACTGTCTTCAAAGCCCCAACCTTCA
CCAGCATCGCTGAGATTGTTGAACAAATGGAGCATTGCAAGAAGGAGCTCATCCATATTCTTTATAGCTT
GTCCAAAGACATGGGCCTCCCTGGTTTTCGAGTTGGAATTATTTATTCTTACAACGATGTCGTCGTCCGC
CGTGCTCGGCAGATGTCGAGCTTCGGCCTCGTCTCGTCCCAGACTCAACATTTGCTCGCCGCCATGCTTT
CCGACGAGGACTTTGTCGACAAATTTCTTGCCGAGAACTCGAAGCGTGTGGGCGAGAGGCATGCAAGGTT
CACAAAAGAATTGGATAAAATGGGGATCACTTGCTTGAACAGCAATGCTGGAGTTTTTGTGTGGATGGAT
CTACGGAGGCTATTAAAAGACCAAACCTTCAAAGCTGAAATGGAGCTTTGGCGTGTGATTATCAATGAAG
TCAAGCTCAATGTTTCTCCTGGCTCATCCTTTCATGTCACTGAGCCAGGTTGGTTTCGAGTTTGTTTCGC
AAACATGGACGACAACACCGTTGACGTTGCTCTCAATAGAATCCATAGCTTTGTCGAAAACATCGACAAG
AAGGAAGACAATACCGTTGCAATGCCATCGAAAACGAGGCATCGAGATAATAAGTTACGATTGAGCTTCT
CCTTCTCAGGGAGAAGATACGACGAGGGCAACGTTCTTAACTCACCGCACACGATGTCGCCTCACTCGCC
GTTAGTAATAGCAAAAAATTAATTAAAAACATTTTTCAAAATATTCATACCATTCATATAGTTTTTTTTT
TTTTTTTTTTTGGGTCAATGTTGACTAAAGTTACGTATATTTTTTCCACAGTGGATATGATGTAAACTTC
ATATTTTTTGGTGGGATGGTGATAGATGTAATGTATTTGGTTTTTCCCTTAGGGAACTCATACTTATTTA
TTAATGAAATGATTGTGATTTAT
>SlSUN NM_001246864.2 Solanum lycopersicum putative calmodulin binding protein SUN (SUN), mRNA
CCACATGGAACAACAAAACAACACTATTATTATTATTATTCAAGAATCACTAGCAAGACTGGTTAATTAA
TGTTACCAAATTTTGCATGTCCTTCAAATTGATCATTTTTAGTCACCCTTTCCTACAATTGCACTAGGAC
TATTGAATGGGAAAGCGAAGAAACTGGTTTACCTTTGTCAAGAGACTTTTCATTCCTGAAACAGAATCAA
CAGCAGATCAAAAGAAACCAAAGAGATGGAGATGTTGTTTTCTGAGAAAGTTCAAGTTGAGGAAATGTCC
TGCTATAACATCAGCACCTCAGCAAACGTTACCTGAGGCGAAAGGAACACCTCAGCAAACGTTAACTGAG
GCGAAAGAACAGCAAAGAAAACATGCTTTTGCAGTTGCTATAGCAACGGCAGCAGCTGCTGAGGCTGCTG
TAGCTGCTGCTAATGCTGCTGCTGATGTTATTCGTCTAACAGATGCTCCAAGTGAATTCAAAAGGAAACG
CAAACAAGCTGCTATTAGAATCCAAAGTGCTTATCGCGCTCACCTGGCCCAGAAAGCATTAAGGGCTCTA
AAGGGTGTTGTGAAGCTTCAAGCAGTGATTAGAGGTGAAATTGTGAGAGGAAGACTCATTGCCAAACTGA
AGTTCATGTTGCCACTTCATCAAAAGTCAAAAACAAGAGTTAATCAAATTAGAGTCCCTACTTTTGAAGA
TCATCATGACAAGAAACTCATCAATAGTCCAAGGGAAATTATGAAAGCTAAAGAACTAAAGCTTAAATGC
AAGAGCCTTAGCACTTGGAATTTCAACTTAGCTTCAGAACAAGACAGTGAAGCCTTGTGGTCAAGAAGAG
AAGAAGCCATTGACAAAAGAGAGCATTTGATGAAATACTCGTTTTCACATCGGGAGAGAAGAAACGATCA
AACTCTACAAGACTTACTAAACAGAAAGCAAAACAGAAGAAGCTACAGGATTGACCAGTTAGTAGAACTT
GACGCACCAAGAAAAGCAGGGTTGTTAGAGAAATTGAGATCATTTACAGACTCAAATGTTCCTCTAACTG
ATATGGATGGAATGACACAGCTTCAAGTGAGAAAAATGCATAGATCAGATTGTATAGAGGACCTACATTC
TCCTTCTTCACTTCCAAGAAGATCATTTTCTAATGCAAAACGAAAATCAAACGTTGATGATAACTCATTA
CCAAGTTCTCCTATATTTCCTACTTACATGGCAGCCACAGAATCTGCAAAGGCAAAAACAAGGTCAAACA
GCACAGCGAAGCAACACCTAAGGTTACACGAGACATTGTCAGGTCAACATTCTCCTTATAACCTCAAGAT
TTCTTCTTGGAGATTGTCTAATGGTGAAATGTATGACAGCGCCAGAACAAGCAGAACTTCTAGCAGTTAT
ATGTTAATATAGAAGGTGTTTTACAAGGATTGAAGAACATGAGTGTTGTACATTATTACTATCTTTGATA
ACGAAGTGTCCAAGCCGGTTTGCTCTCACCTCTGCTAGTTCACCGAGTGTTGTTAACTTCTACAAGTACC
AGTACCAGTACTAGGTAACTCTGTTCACCAAAGATGAATGTGTACATTATCAACCTGTTTATGCAAGCAA
GGGAGCGCAGAAACTCCTAGATTTGCAGCATTACTTCTGGACATGAAAACAATCAGAAAAATGGAGCTAT
TATTGGAGCTTCAAACTTCTTCAGTAATCTATCTACAGTTGATTGATGAAAGATTACTGGTTTTAACACT
TTTTTATATAGACTTGCCACAATGTGTATATATAGTTCAAGTTTTTTTCCCTTTCCCTGTTTGTTTTCCC
TTGTTTCATTTATTTATTGATTTGTAAAGTTGTTTCCATGAGACCAGGAGGTCACAGGGGTAAGATTCTG
TACAATAGACCATATGGTCTCGAGCCTTCACCAGACCGCACATAGCGGGGAGCTTAGTGCACTGGGCTGT
TGTTCTTTTTTTTTTTTTGCTTCTGAGTTGATATACTGGAGGAAGAATTGTTGTTTGATGGCCATTCACC
TGGAAGCATTTCCAAGTTTGGTAATTGCATAGAG
>SlOVATE NM_001247292.2 Solanum lycopersicum OVATE family protein (OVATE), mRNA
ATGGGAAAAAGTTTGAAGCTTCGGTTCTCCAGAGTTATTGCTTCTTTCAATTCGTGCCGTTCGAAAAACC
CTTCTTCTCTTCCCCAAAATCCTAATTTCTTCCCACATAAGCTCACTAGTACAAAACACATTTCCCCCGA
TTTCCCTCTTATTGATCAAAATCAAAATCAAAATCACCGTAATTACGTGCCAGAATCCACGATGATCTCC
GTTGGGTGTTGTAGATCAGAATTCAAGTGGGAGAAAGAAGAGAAGTTTCACGTGGTTTCTAGTTCCTTCG
TGTCTGAAGAAGAAGAATGTGAAGAGGAGATCAATTTGGCCTTACGACCTCCTCTTACACCTCCGCGATT
CAGTAGAATTGTTGTTGAGAAGAAGAAGAAGAAACAACAGCGAGTTAAAAAAACGAAAACAAAAAGTAGA
ATCATCCGAATGAGTACTTCCTCAGCTGATGAGTACAGCGGGATATTAAGCGGTACTAATACTGATTGGG
ATAATAATGAAGAGGAAACTGAATCTTTAGTTTCATCTTCCAGAAGCTGTTACGATTTCTCAAGCGATGA
CTCATCTACTGATTTCAACCCTCACTTAGAAACCATATGTGAGACCACTACAATGAGGCGTCGTCACAAG
AGAAATGCCAACACCAAGAGGAGATCAATCAAGCAATCCAGACCAAGTTTTTCCTCTTCAAAAGGTAGAA
GATCGTCGGTTTCTACGTCATCAGATAGCGAGCTACCGGCAAGGTTATCGGTGTTTAAGAAGCTGATACC
GTGTAGTGTGGATGGGAAAGTGAAGGAGAGTTTCGCGATAGTGAAGAAATCTCAGGACCCGTACGAAGAT
TTCAAGAGATCGATGATGGAAATGATTTTAGAGAAGGAAATGTTTGAGAAGAATGAGCTGGAACAGCTTT
TACAATGTTTTCTGTCGTTGAACGGAAAGCATTATCATGGAGTGATAGTTGAGGCGTTCTCAGACATTTG
GGAGACTTTGTTTTTAGGTAATAATGATAGAGTAAGGAGGATGTCAATTCATGATCCCACACCCACCTAC
TGTAGGTAGTAGTAGAAGAACCTCCTTTGATTAATCATGATTTAGTTGTTAATTAATAAATTTAACTTTT
CTTTTAAAAAAAAAAAAAAAAAAAA
>NM_001372252.1 Solanum lycopersicum TONNEAU1 recruiting motif 5 (TRM5), mRNA
CACAAAACAATGATACCTCCCCACCCCCCCGTATCACTCACTCACTCTCTCTCTGTCCTCTTTGTTTTCT
TCCTCAAATCGTTTGGGAACTTCCATAGCTAAACATACTTGCCTATAACTCTATAAACTTAGCCACATAT
ACAATCACTACTTATAGCCATGAATGACCACTTCCTTTTCTTGAATTGTCTACTCTCTTTACACTGTTTT
TCCACTTTCAGATCTGTGTAGCTCTCTCTTTTGAAGCTTCAGACATGATTTTCTTCCTATTTCCTCAATT
GGGTTCCTTTCTTTTTGGAAATTAATCTCACCCATCTTCTCAGTCAATTCGTCAAAGAAAAAAATTTCAC
CAAAAAAATAAGGAGCTTAGTTAAGTAGTAGATCCAAAAAAGAAGAAGAGAACAATCTATCTGGTGGCAA
TATGGATGGTATGGATGATAGGAGAATGGGTTGTATGGGTGGATTTCTTCAGCTGTTCGATCGTAATCAC
ATTTTAGCTGGGAAGAGACTCTATTCGACGAAACGTTTGCCACATTTTACGGTTCCTGATGATGTGTCTG
AGTCCGATAAGTTTGTTGCATCGCCCGCGGTTTCAAAGGAGCTTGTTAAACCACAGCCAAGTCTGGATCA
GTCTAAGCAGGCTGCAGTAGGTGTCATATCTGTTGAGCCAGTTGTTTCTGTCTCGGTAGAGACACCGCCA
AAGTCACCGCTCCCTCTTCCTATATTCGAAGTAAAAGAAGGGACGAGGTCTTCGTGGAAGTTCTGCAAAG
AAGCTCCAAGGCTGTCATTGGACAGTAGAGCTGTTGTTGATGCTAAAGGAAGTCTTCGACCGAGGGAGCT
ACGAACAAAGGGTTCAGTTCTATCAGCTAGCAGAGGTGAGAATACTGAGGAAGGAGTAGTAGCTGATGGT
GATGACAATCAACGTCCGTGCCCGAGTGTCATTGCAAGGCTAATGGGACTTGAACCATTACCCCAATCAA
ACAATGAAACTCTACCGAAATCGGAGTTGAGAAGATCTGCATCAGAATCCAGAGTTTCAAGAGATTTGTT
TAATGGCCGTTATGTGGATGGAAACAATGTGGATTTCAAAGAGCTAAACAATACTCGAGCTAACGTATCA
AACAATGCTATGAAAGACAATGCAGTGAATGAACGTAGAAGCACAATGCCAAATGCAAGACCTACGGACC
GGATGGGTTATCCTCTGAAGAATGAGAACACTGAAAGACAAAAGGCTTCTAACAGAAGTTTAAGTTCATC
GCCGTGGAAGTCACCTCAGCACAGGAAGTTTTTCTTCGATACAGCAGACATTTTCCCGGAGCCAAAGCAG
ACGGTCTCACTCTATGGTGAGATTGACAAGAGACTGAAGATGAGAGGAATTGATGAGCCTTCTAAAGATC
TTGAGACATTGAAGCAAATCCTTGAGGCTTTGCAACTCAAAGGACTCTTACATAACAAAAGACCGTCGGA
GCAGATTGGCCACCGGAATTTCGTATATGATCCTACTTTATCATCTGATGAGTCCCCAATAGTACTTATG
AGGCCTTCGAGATCAGTTTCTCCAAGTCATAGAAGAATGGCAAATGGTACATCCCCTTCAAGTTTGAGAA
ACCGAAATGGAATTGGTCGGAGACTCAATCTTTCTAGTGAAAGTCTTCCATCTGTGAGCCCATGTCGGGA
ACGGCCTGCTACTGAACGAAATGCTCGGAGTCCATTAAGATCTAAAGATTCCAGCTCACCAACTCAAAGA
GAAAACAGTGTGAGGCTTTCTAGTTCTGTGGCCAAACCAAAGAATCTGAATGTTGATAGTCGTAGAAGAG
CAGGAGAGCCAGCTGAGAATAGAAGAGTTTCTCCAGTACAATCACCGAAGCTTAGTTCGAGGAGAAACAG
TTTGGAGCATAATGGCGCAAAGCGATCACCTAGAAACAGAAGAGAAACGACAGAGAGTAAGCAGAAAGAG
AAGATCACAACGTTTGTTACAGAGGACGAGTCATCTTCCATCTCTGAAAGTACCGTTAGCTCATCTTTCC
AAACTGATGCGGAGAGATCAAATTTGGAAGATTACAATGAAGGAAGGAGCCTTTTGGAAAGGTGCGATAA
GCTTCTTAATAGCATAGCAGAGATGACAGCCCCTGAGTCACAACCGAGTCCGGTGTCAGTTCTTGACTCA
TCATTCTACAGGGACGACTCACCATCCCCTTCGCCTATTATGAAAAGGAACATCGATTTCAAAGATGTTT
CAGGGGAATCGGAGGAAGAAATATGGCTCTCAGCATTTTCACCTGTCAGATCAAAGTGTAACGATTCAAT
GGATGACACTCATCTTGGTTACATTTCGGACATCCTTAGAGCTTCCTGTTATCTGCCTGAAGACTCTGAT
GTATTTTTATTATTGGAAAAACAGCAATATCTCAAAGGAAAGGACACCTCCAAGGTCTCCAGACTCCAAC
GGAAGCTGATCTTCGATACTATAACTGAAATTCTTGATCGAAACAGACAACTTCCCCCATGGAAAGCATT
TTCCTTGTCAGGTTCATCTATAGCAAAGCCATCACTCGAAGGCATTTGGAGCGAGTTCCAAAGAATCCAA
GAAAGGGAAAGTGGTAACAATTTGGTCGAGATCATCTGTGAAGTTCTCAAGAAAGACCTGGCTCAAGACA
CTGTCAATGGTTGGGGAGACTGTCCGGTTGAGATGTCCGAGGCTGTTTTGGACATGGAAAGGCAGATATT
CAAGGATTTGATTGTCGAAACGATTCAAGACCTTGCTGTGATTGGCTTCAAAACTACCCTCTTAACCGCT
TCGCGTAGGAAGTTAGTTTTCTAAAGCCTCATTAATCCATTTTCATGTCCAAGCTTCCTTGTTTTCGTGT
TCTTTTTAATTTGTTTTACCACTTTTTAGGTTTTGGTTACTATTGATTCTTGACTACCTAGGAAGGGTAC
TTATGTGTTGTAATAGTAGTCACTTCCCAAGATTGTAAAAAAAGGGAAAAGTGTTGTTAGACTGAACTCT
CAAGTTTGAAAATCTCTTTTTCTTTTCTGTGAAATGCAAAAAAGTTTTGAGTTAGTTGGCAAAAATAATT
AGTTATCATGTGA
>SlCSR1 MF953598.1 Solanum lycopersicum cultivar Heinz1706 cell size regulator-like 1 protein gene, complete cds
AAAGACCCTGACACCCCCATTCCTTGTAATTGCCATCAAAACATCTTATTTCAATAGCAATATCTCCTCA
AAAAATAAAAATCATCTTCACAATTGAATTTAATTCCCTCTCTTAGCTTTCAACTAGCATCCCTCATTTG
GATGTTGTTGTTTGCTTAAGGTAATTATAACTAACACACTTCTTTATGTATATTATTACAACTTGAAGTT
TTGTTCATATAAATCATATATCATAACTTTGTCCTATTTTTCTTTTTCAGAAGAAAAAAACAAGCTAAAT
TTGACTCAACTCGACTCAAGTTTTAATCTTTCCTACTATGAGCATCAAGATGGCAAAAGAGGCACAACAA
CTTAGTATCCCACTACCCCCACCACTACCCCCAACTAAGATGGGGATAGTGAAACAAGGCATAGTGTCTA
TTCTTGGAACAGACACTGAAAAAAGAAACAAAGGTGTAGCTGGTTCAATTAGGAGAACTCTTTCAGCTGA
TATGTCATCAAAAAAATGGCTATCACAAAATGGTTTCTCTCCTATGAAGAAAATTGCTTCATCAAAAGAA
CTTGATGTTCTTGGACAAGATGAGATTTGGAGGTCAATTCAAAATGGTGGTAACAAGACATCAAATGATG
TTTGGAGTTCAATTTTAAATCAAAAGAATGAAGAATCATCCACACTTCCACCACCTTATATTCATCCTCT
CTTGAAAAAATCATCTAGCTCTTTGACTGATAAAAGTCTTGAAATTTGTACTGAAAGTCTTGGATCAGAA
ACTGGTTCTGAAATTATTAGCCTTGATCATCATCATCATCATCTTCAGAAACAACAACAAGTAAAAGAAG
AATTGTCCCCTCAAACATTTGAGGAATTTCCTGTTGTTAAGTTTCATCATAACAAAAAATCATCATCTCC
TCTTCTTCCAAAATCATTTCCTCCAACTATTTCTTCCTTGGCTGCAGAGGATAATAAGCCCTCTGTTCAT
ATGCAATCTCACAGGCAGGATGGAAGATTGATTCTTGAAGCTGTCTCTGTTCCTCCTCAGAACCATTTTC
GCGTTGAACGCGTTGATGGTCGTCTTCTTCTCACCTTAATCACCACTTCATCAGAAATTGAAACAGAGGA
TATTAATGTACATCAAGAACTCGAACACAATGAACCTGATCGCGATGATGGAAAAGGAAATGATACGAAA
GGGATGCAAATTGTGCTCGAGCAAAAATCAAGATTGTCAAATGGGAGAATGAATGTGAACACATCAACAT
TGATGATGAAACAACTCATGGGAGTAAGCCTAGAGGAAAAGAATAAGAAATATCCTAACATGATCCACAA
CAACGCAATTAAATTGATTGAAGACGAAGATGTAATAGCCCCAATCATCCCGCAACCACTCTCTACTCAT
CTACTCACACCTGAAGCATCTCCATTCAATGCTTATAACTATTTCTGGAAGAAAAATCCCATAGCCAAAA
GTACAACGAAGATAGCAGAGCAGCAAGATTTGGTGTTAATGAGAGAAAACAAAGGGAACATCAATTATTT
GGTGCCTATGTTGAAAGGATGCAAAGAGCAGAGGAAGTCTCTACTCATTTGGGAGCCTTATTGCATTGCA
ACATCCTAATCATCATCATCATCATTACTTGTCTAATCCTAA
>AtCRC_YABBY NM_105585.3 Arabidopsis thaliana Plant-specific transcription factor YABBY family protein (CRC), mRNA
CACGTCCAACACTTTGACAATCTGTATCGCTCTCTCTCTCTCTCTATATATATATATGTCATGGTCTCAC
TATGATTGTTCTATAAATACAAGCCTCCTAACTCATAAAATAAGCATAACCCTAACTCTACAAAGTTCTT
CTGATTCTTTCTCTCTCTCTCTTTCTTTCAAGAGCGGTTTTCAATCCATTCGCTAAAGACCATGAACCTA
GAAGAGAAACCAACCATGACGGCTTCAAGGGCTTCCCCTCAAGCCGAACATCTCTACTACGTCCGGTGTA
GCATCTGCAACACCATCCTCGCGGTTGGGATACCATTGAAGAGAATGCTTGACACGGTAACGGTGAAATG
CGGCCATTGTGGTAACCTCTCGTTTCTCACCACAACTCCTCCTCTTCAAGGCCATGTTAGCCTCACCCTT
CAGATGCAGAGCTTTGGTGGAAGTGACTATAAGAAGGGAAGCTCTTCTTCTTCCTCTTCCTCCACCTCCA
GCGACCAGCCCCCATCTCCCTCACCTCCCTTTGTCGTCAAACCTCCTGAGAAGAAGCAGAGGCTCCCATC
TGCATACAACCGCTTCATGAGGGATGAGATCCAACGCATCAAAAGTGCCAATCCGGAAATACCACACCGT
GAAGCTTTCAGTGCTGCTGCCAAAAATTGGGCTAAGTACATACCCAACTCTCCTACTTCCATTACTTCCG
GAGGCCACAACATGATCCATGGCTTGGGATTCGGTGAGAAGAAGTGAACAAAACTCAGGGGAAAAGAAGC
CTAAAAATAACAAACGCATGCACGTGTGCGAGTGGCTGCGTCGTTTTTCTCATCTTGTGTTGTTCTTCTG
TGTAATTTTCTTATGTATGTCATGTTGCAGAAAATGATGTTGCCTTAGTTTTTATGACTTTATATTTCTG
TCTGTCTTTAGATTTGAAAGTAACGTCACTTGCTATGTCCCTTTGGACGTTTATGTCTGGTCTTTATTTG
TCTTAATCCTATCAAAATTTTATATGCGTATTCCTTAATTCCATCTGGGACACTTTTTCTTTTCCCCAAT
GATTTGCAACTTTCAACATCGTAACTTCGAACTCGAGAATCTCAGATCAGTCCTCAGATGACGTGAGTGT
ACAGAACAAAA
>SlCLV3 NM_001372139.1 Solanum lycopersicum protein CLAVATA 3-like (CLV3), mRNA
TAACACTGATCCATTTTGTTTCATTACACACTTAGATCAAGAACTTGCTTTTTCATTTGCTTCTTGAAAA
ATGTCTTTGATCAATGCTAAATATTTCAATCTCTTTGTCTTGCTGATCTGTTTTTTAGTAATTCAAGAAT
CTCATGGTCTGTCTCTAAAGGAAGTTGCTCCTGTGAAACTCCTAAACAGAAAGGTTTTAGAAAGGCAGTG
GGCTGCATTTGGGAAGGTATACTACAAGCATGCAGAGAAGATTAATGAGAAGTTTGCTGATTGGGAGCTA
AGAGGAGTTCCAGCTGGTCCTGATCCATTGCATCACAATGGTGCTAGTCCTAAGAAACCTAAGACTCCAT
AATCATGCAATATTAGTATTGTTTTAGCTCTATGTTCAAGTTTTTAGTAAAGGGTAGTATATGGTTTCAT
CTTTCTGTTTTTGTTGTTTTTGGCCCAATAGAAAAGGAAAAAACAAAAAGAAAACGAAAATGTAAGTATG
GGCTTAGGCTTTAGGCTAGCCAAGTTGGAATATTAGGATTTCATGTCTCCCTGATATGTATATAGCTTTG
ATGCAAAGTTTTCGTTTTTATAACTAGTACTAAGAAAACTC
Nucleotide sequences of the homologs identified in C.grandis transcriptome
>TRINITY_DN730_c0_g1_i1
AAAAAAAAAAAAAAAAAAAAAAAGAATGGCTGTCTTTCCTATCATCAACTTGGAAAACATCAATGGTGATGGTAGAGCCAAGATATTGGAGCAAATTGAAGATGCCTGCCAAAATTGGGGTTTCTTTGAGTTGGTGAACCATGGGATCCCACATGAGTTTTTGGACACATTGGAGAAGATGACAAGAGATCATTACAAGAAGTGTATGGAAGAGAGGTTTAAGGAGACTGTGCTTAGCAAAGGCTTAGAGGCTGCACAAGCTGAAGTTAATGATATGGATTGGGAAAGCACCTTCTTCTTACGCCATCTCCCGGAATCAAACATTTCTGAGATGTCTGATCTCGAAGAGGAGTATAAGAAAGTCATGAAGGAATTTGCAAAGAAGTTGGAGAATCTTGC…
>TRINITY_DN978_c3_g1_i1
CAGTTTGAGTATCTTTCTCTCTCCCTCTCTCTCTCTCTCTCTCTCTCCTCTGGAATTTGGGGGCTTCTTCTTTTACTACCCCTTCAAAGTTCAGTCCCCACCATCGCCATTTTTCACCAATCCTCTCTCACCTTTCACAGTCACCAAGGGACCGACTCTTCTTTTTTATCTCACATGAAAGTTGAAACCCTTCCACTTCCACACCCCAACTTTTTCTTATTGGATTACATTATCATCCCCTTCTCTTTCCCCTTTTTTTTCTCTCTCAACTAATTTGCTTTCTGGGTTTCTTCCCCCTGGATTGACTTCCAGTTTCTAGCTCCAGGACCCAATTCTTATCTCCCTCTCTCTTCTTCGTTCAGGTGAGGAAGCATAGCGAATTTTAGTAGCTTCCGTATC…
>TRINITY_DN1232_c0_g1_i1
AAAAAAAATATGACGAGAGTTAGCGTTAAAGGACGTGGATGAAAGGAGGGAGAAAATAGAGTGTGAGAGAGATAGAACCGACGTTGACTTAAATGTTTTCCTTCTCAATTTCCTCACTTTCCGTTTGCTTGTCTCAGAACTCCCAAAACCCCACCACACCCAAAAAAGTTAGAGAGAGAAAGGTGAAATTGAATTGAAAAATACCCAGAAACATTGCATTTAGACTCTAAACGCCTTTCTGGGTCTCTGAAATTTGGGAGAAAAATGGTGGAACAAGGACCCTTTGTGGGGTTAAACGTGAAGAACGATTGAATTCGCCGTTTGCGTGTTTTCTCTTTTTCTTTTTTTGGTTATCTCAAATGAGCGAAAGAACCCAGATAAACAGGTAAATCGTAGGCC…
>TRINITY_DN2781_c0_g1_i1
TTTTTTTTTTTTGCTTCATAATCATCTATCATTATATATAAAAGAAAAAATCATTCTATAAAATTTAAATCACTCACAAATCCTATGGACAAAAGCACTTTTAGGCAGGAAGGAAGATGATTCAATGTAGGAATAAACTGACATTTGTATAGTACAATCCAAAACACTACAAAATGTTTTATCTTGAAGAGTTACAGGATAGATTTCTTATACTATATGATGGCTGCACATTTAGCATTCTCGTGTTTTCTCTAATTAATAACTCGTATTGTTGTTCGGGAAGCAAAGGTGCAGCGACGATAATGGACGTGTATTTCTTTCAACGTCATGGTTTCTCTGAGAAAAAAAAATTCCCAAAAGGAACTTGGAACTCCGATTGCATCGAGTTTAAAGGCTTCG…
>TRINITY_DN2781_c0_g1_i3
TTTTTTTTTTTTGCTTCATAATCATCTATCATTATATATAAAAGAAAAAATCATTCTATAAAATTTAAATCACTCACAAATCCTATGGACAAAAGCACTTTTAGGCAGGAAGGAAGATGATTCAATGTAGGAATAAACTGACATTTGTATAGTACAATCCAAAACACTACAAAATGTTTTATCTTGAAGAGTTACAGGATAGATTTCTTATACTATATGATGGCTGCACATTTAGCATTCTCGTGTTTTCTCTAATTAATAACTCGTATTGTTGTTCGGGAAGCAAAGGTGCAGCGACGATAATGGACGTGTATTTCTTTCAACGTCATGGTTTCTCTGAGAAAAAAAAATTCCCAAAAGGAACTTGGAACTCCGATTGCATCGAGTTTAAAGGCTTCG…
>TRINITY_DN10058_c0_g1_i1
CATGTTATATACTACTATATTTACAACTGTCCCTTAAAAGAACATGTACCCGACCCAAGTTTATGACAATATAGAGAAATTTATGCTATTCATTAAAAAATAAAGGCATTCATTGATACCAAATTTCACTGATTTTGGAAGGTTGGGTATTTTAAAGAAAATTCCTCCCTGATATAATTGGTTTAGCCTTAATTTTTGTCAAAAACCCAACACTTTCTAATGTACACTACACTCCCCCTTAAAGAGGAAACAAGAAAAGAAAATGAACCTTCCTCATTTGTGGCCTTCACTTCCCATTTTCAGGACCTAAAATAATAGACTCAGTGAATATGAATTGAATGTTTGAACTGCCTGTTAAATAAGAACAATGATATTTCCCTAGAAAACACCAAGTCTGAC…
>TRINITY_DN13532_c0_g1_i1
CACCCATAATTAAAACTCTCAAATTCATTCCTTTTAGCTAACCCTTTATTCTTATTATTATTATTCTCTCCTACTGCCGCCAATTCCAATTCCATATCGAAGAAAAATGGTACTACAATCCACCAATAATGTAAACAAACTCTTGTCCAAATTAGCCAAAGGTAATGGCCATGGCGAAGACTCTCCCTATTTTGATGGCTGGAAGGCTTATGATTCTGATCCTTTTCATCCAACTATCAATCCTCGTGGTGTTATTCAAATGGGTTTAGCTGAAAATCAGCTTTCTTTTGAATTTGTGGAGAAATGGATGAAAAACAATCCACAGGCTTCGATTTGTACGATGGAAGGAGTTGATGAGTTTAAGGATATAGCTATCTTTCAGGATTACCATGGATTGCC…
>TRINITY_DN30099_c0_g1_i1
AAAGCAAGGGGTGGGAGGGTGAAATTCGACCCGAGTCGGATTGTGATGGGTGGCGGCGCGACCGGGGCGAGCGAAACCGTCATCTTTTGTTTGGCAGATCCAGGCGATGCCTTTTTGGTTCCTACTCCATATTATGCAGCGTTCGATCGAGACCTCCAATGGCGAACGCGAGCGCAAATAATTCCGGTCCATTGCAATAGTTCCAACAATTTCCAAATCACAAGGCCAGCCTTAGACTCAGCCTACAAAAAGGCTCAAGAAGCGAACATCAAAGTAAAGGGTCTTATAATCACCAATCCCTCAAATCCCTTAGGCACAATATACGACCGTGACACTCTCAAAAGCCTTGTCACCTTTGTGAATGACAACAATATTCACTTAATTTGTGATGAAATTTAC…
>TRINITY_DN33275_c0_g1_i3
TGGATCAATCGGTGATTTAACAAAAATATTAAACGACGCTCTCTCTCTCTCTGAAGATAAATACAACTAATCAATGTAATGAAGTATACGTGCACACACGAAGGAGAAGAAGGAGAGAGATCGGAGGTTTGAGGAAATCTTTTGTCCATTAGCAATATTAGACTGAAAGAGACTGCGGTGTGGCTTCAAAACATGGTAGCAAAGAAGCAGTGGGGGAAAGAGGTGATATTGAGTTTTGTTTTGCTTGCCAAGATAGACTGCCCTTTGCAATTTTCTAAAACCACCAGAGTCTTAGTATACAAGCTAAAAGTCGGGATGGAATTGCCATTCTCAAGTATTTGGCAATATTTCCTTCTAGAAAAAGAAAATCGGTTAACTACCAATGTTAACAGCCTTAGT…
>TRINITY_DN33275_c0_g1_i2
GAGTTGGCAACTTTGCAACAGCCATGGTGTAATCTAAACCCAGCTCAGATAAATACAACTAATCAATGTAATGAAGTATACGTGCACACACGAAGGAGAAGAAGGAGAGAGATCGGAGGTTTGAGGAAATCTTTTGTCCATTAGCAATATTAGACTGAAAGAGACTGCGGTGTGGCTTCAAAACATGGTAGCAAAGAAGCAGTGGGGGAAAGAGGTGATATTGAGTTTTGTTTTGCTTGCCAAGATAGA
>TRINITY_DN33275_c0_g1_i1
TGGATCAATCGGTGATTTAACAAAAATATTAAACGACGCTCTCTCTCTCTCTGAAGATAAATACAACTAATCAATGTAATGAAGTATACGTGCACACACGAAGGAGAAGAAGGAGAGAGATCGGAGGTTTGAGGAAATCTTTTGTCCATTAGCAATATTAGACTGAAAGAGACTGCGGTGTGGCTTCAAAACATGGTAGCAAAGAAGCAGTGGGGGAAAGAGGTGATATTGAGTTTTGTTTTGCTTGCCAAGATAGAGTATTAGTATACAAGCTAAAAGTCGGGATGGAATTGCCATTCTCAAGTATTTGGCAATATTTCCTTCTAGAAAAAGAAAATCGGTTAACTACCAATGTTAACAGCCTTAGTAATCTAAATGAATCATGAGAATTAAATGAAG…
>TRINITY_DN42367_c0_g1_i1
GTTGGCAACTTTGCAACAGCCATGGTGTAATCTAAACCCAGCTCAGGTTTTTTTCTCCCGTCTTCTTATGGTAATGTTGTCAGATAAGGAAATTGCATTGTTATCAAAAGCAAACATACTCTTTATGCTTTGATTGTTAGTAAGTCTTCTAGATTGATCTTTCTGGTTTAAGTTGTTAAAGTGTGGATATAATGAAATTGACCATAACTCATAACTTAAGCTTTTGGGTCAATCAGTGATTTAACATAGTATCAGAGCAGGAGATCATG
>TRINITY_DN49601_c0_g1_i1
ATGAATTGGAGCTGGTTGAAGTTGTTGCTGATCAGGTATTCATTAACTTGTTGTTGGCATGGCTTTTCTTTAATCAAATTCCGTAGTGTAATCTTATAAGAAGTTAAATGCAACATGTTTGTCTAGAATTTCCATCTATTACCGCTTCTCATCCAAGTTGTAGATAGCCCTAACTTTTTTATCTTATAAATATCAACACTATAATATTATTCCACGGTTAATTTTAAACTGTAACTCAGAACAGTTAAAGGAGTTGGTTTAACCCTGCTGCAACCTGAAGCTGAATCCTTGCATGTTAGACAGGTTGACAACCCTTTATGAATTTATTGCTTGGTGACCTTTTCTAGATGTTGCCTGGGCCAGGGTTTTGCTCCTATAGTGTACCATTTCAACAGATGT…
>TRINITY_DN59182_c0_g1_i1
ATTGGAATTTCAGGCTCCTTCGGAACTGTGCATCGTGCTGATTGGCATGGATCGGTGAGTCATGCAAGAAATGGTTGATGATTATTATTTTAAAAATCAGTCTACTATGAATGCATGTAATTTTTACTCGATTTTGAGTCAAATGTTGTGATGTATGCAGTTCTTGTTTTATGTGATGCTCAACTTCTTATACATGAACATCTCTTGTCCAAATTCTTATAGTACGATTTCTGCCTTACTTTCCTGTCAATGCACTTGCCTTTTCCTATTGTATCAGAAGATATTTTTATGATGTAATGTGACTTGCGTCGTTGTAGGGAGCATTTTTGTATGTTGCAGTTCCTCTGGATGTGAATGGAAATCCTGTCTTGTACTTATCTAACTATATTTTTGCAGTTA…
>TRINITY_DN65224_c0_g1_i2
GATGTAAATCCCAAATTGGCTTCCTTAATAGTGGCTTGCTGGGCCGAGTGAGTTGTTTTAATTGAATTCTAATCTTGGGCTCTTTTTCCTTTCTCTACTTAGTTCATAGTTTCGAAGAGGAAGGATTTTTACATTCGTTTTCCTTTTCATCAATGAAAAGTTGTTTCCTAATCTTGGGCTCTTTTGAATTTTTGTTTTTCAATTAATTTTACTGTCTTATCTAAAAAATTAATTTTACTAACTGATAAAATTGCAGTGAGCCATGGAAACGTCCATCTTTTTCCAGCATAATGGACACCTTGAA
>TRINITY_DN65224_c0_g1_i1
GATGTAAATCCCAAATTGGCTTCCTTAATAGTGGCTTGCTGGGCCGAGTGAGTTGTTTTAATTGAGTTCTAATCTTGGGCTCTTTTGAATTTTTGTTTTTCAATTAATTTTACTGTCTTATCTAAAAAATTAATTTTACTAACTGATAAAATTGCAGTGAGCCATGGAAACGTCCATCTTTTTCCAGCATAATGGACACCTTGAA
>TRINITY_DN72419_c0_g1_i1
TTCACTTTCAAGCCATATATGTCCATCCATAAGATTCACAAACCTGAACACATAGCAAATAAGGAAAGGCGTATGAGGACCATATCTTCATCAGTGTGTGAGCGTGTGTGTGAAAAAGGTTTGTAATCAACAAGGGATAATTTGCGACCCATAAGAGAAAACCCAGCTATAAACATTTTACCTTTTACAAATTGCAAGCCCAAGACCACTGCCACCAGAGTTTCATG
>TRINITY_DN73207_c0_g1_i1
ATACATATAATAACACGACAGAACGTCACTTTAGAAAAATGGTACTTCGTTTTGCTAGACCTAAGAATATGTTCCTCACCACATTCTCAATGTTATTACAAAAAATCAAAGAAAAAATGTCAAATCTTCAATATTAGCGACACGTGTGGACATTCCAATGGCTACTTTCCATATTGAAGTGGCATTGCTCATTCAAATATGGGATTCTTTAAAAAAACTTTCATGGCTCGGAGTAGGATCCGGCCAACTTGAATAAATTTAGGAACTAATCAACCTATTGACAGACAGTTAGGGTGTCCAATACTACAGTGGATATAGCCCATAGCTAACTTTCATTCTCAAATGGATGGGTAGAGCTATCCATTTATCGCACTTACCACAAACGGCTAACCATAAAAA…
>TRINITY_DN105488_c0_g1_i1
ACTCTGCCGGCATCGTGCTCTTCTTTTCAAAGTGAGATCCCAGTTTTGAAGTACATCAATTTACTGTTTAAATTGCTTTCATTTCGTATAGGCCTTGTTATTCCTGCAGTTACTTCATCGTAGTTAATTTCGTATATTATTTTCTGCTTGTTTATTGCAGCTGACCGCTGGGGAACTTGTAATTTAGTTTCTTTTATGTTCAATTTGCATAGCTACTATTTCATACAAATTACATTTTAGTTTATCAAGTGAATTGATATAGTTC
>TRINITY_DN4398_c1_g1_i1
TTTTTTTTTTTTTTTTAATAATAATGATAGATACATTATATTATATAATTTTGTGAATACAATTTTATAGATTTATGAATAAATTAAAAAGATTAAATACAAGAGATTTGTAATCTAATAAACCCATATGGTATTTAAATTTCTTGTTTAATTAGTAATTAAAATGTGTATAATAATATATATTTTTTTTAGAAAAATTATATTTTGATCCATTCAGAGCCATCAATGAAGCTTAGAGAAATAAAAGGCTTGGCTTCTTCGTCGGTGAGTTCTCTAGACCATGAAACTAGTCCTCCATAATCAGCTCCTGGTC
