# Supplementary material for: Transcriptomics reveal useful resources for examining fruit development and variation in fruit size in Coccinia grandis
Source: Front Plant Sci. 2024 May 28;15:1386041. doi: 10.3389/fpls.2024.1386041 (PMC11165041; doi:10.3389/fpls.2024.1386041)
Supplement: Supplementary file 5 [file Table_5.xlsx]

## Sheet: 5DAA_DEUs_matrix
Supplementary Table S5: The expression matrix for DEUs in the developing fruit of ANKu and ANSa varieties generated through digital gene expression analysis
Unigene ID	Kunkhi_5DAA1	Kunkhi_5DAA2	Kunkhi_5DAA3	Sabuja_5DAA1	Sabuja_5DAA2	Sabuja_5DAA3
TRINITY_DN23902_c0_g1_i3.p1	0	0	0	0.676	2.997	2.065
TRINITY_DN5685_c0_g1_i7.p1	0.924	2.384	1.511	0	0	0
TRINITY_DN1532_c0_g1_i1.p4	0	0	0	125.466	90.903	79.185
TRINITY_DN16003_c0_g1_i3.p2	1.029	0.957	2.16	0	0	0
TRINITY_DN13814_c0_g1_i2.p2	2.616	4.847	1.556	0	0	0
TRINITY_DN2660_c0_g1_i1.p1	8.502	7.492	0.516	0	0	0
TRINITY_DN18675_c0_g1_i3.p2	0.035	0.017	0	2.799	4.098	3.039
TRINITY_DN10162_c0_g1_i2.p1	0	2.75	2.374	0	0	0
TRINITY_DN9897_c0_g1_i2.p1	0	0	0	4.684	1.94	4.886
TRINITY_DN7630_c0_g1_i3.p2	0	0	0	25.401	20.862	22.79
TRINITY_DN2187_c0_g1_i7.p1	0	0	0	14.053	18.791	13.523
TRINITY_DN8593_c0_g1_i1.p1	0	0	0	1.115	1.559	2.133
TRINITY_DN7768_c0_g1_i1.p1	9.862	2.932	8.285	0	0	0
TRINITY_DN3174_c2_g1_i7.p1	4.813	2.941	0.773	0	0	0
TRINITY_DN3153_c0_g1_i2.p2	44.933	58.154	65.216	0	0	0
TRINITY_DN3487_c0_g1_i3.p1	20.404	37.626	23.372	0	0	0.092
TRINITY_DN6768_c0_g1_i2.p1	0	0	0	0.996	1.243	1.468
TRINITY_DN6638_c0_g1_i1.p1	0.227	0.566	2.765	0	0	0
TRINITY_DN11391_c0_g1_i1.p2	5.65	6.378	3.076	0	0	0
TRINITY_DN0_c0_g1_i3.p2	526.931	22.05	13.468	18106.2	9104.71	14030.5
TRINITY_DN840_c0_g2_i1.p1	0	0.026	0	21.488	19.173	15.163
TRINITY_DN16841_c0_g1_i4.p1	0	0	0	7.246	2.66	3.945
TRINITY_DN14121_c0_g2_i2.p1	7.795	2.384	3.458	0	0	0
TRINITY_DN46404_c0_g1_i1.p1	0.096	0	0.062	2.324	3.51	4.473
TRINITY_DN2850_c3_g1_i2.p1	0	0	0	4.079	5.395	5.012
TRINITY_DN19435_c0_g1_i1.p4	3.497	4.951	5.85	0	0	0
TRINITY_DN11326_c0_g1_i1.p1	0	0	0	3.688	3.379	2.214
TRINITY_DN8627_c0_g1_i8.p2	0	0	0	5.016	6.442	5.712
TRINITY_DN1461_c0_g1_i1.p1	0	0.226	0.142	31.971	30.737	27.492
TRINITY_DN268_c0_g2_i1.p1	0.776	0	0	186.218	76.647	113.995
TRINITY_DN3403_c0_g1_i9.p3	7.656	6.274	6.543	0	0	0
TRINITY_DN11316_c1_g1_i2.p1	4.517	5.099	3.556	0.047	0	0
TRINITY_DN15923_c0_g1_i1.p1	0	0.148	0	6.949	9.712	4.324
TRINITY_DN1159_c0_g1_i1.p1	0	0	0	6.06	12.829	15.644
TRINITY_DN26074_c0_g1_i1.p1	0	0	0	1.293	1.853	1.514
TRINITY_DN4362_c0_g1_i13.p1	1.962	2.062	1.689	0	0	0
TRINITY_DN13430_c0_g1_i15.p1	4.979	1.183	6.89	0	0	0
TRINITY_DN2065_c0_g1_i1.p2	0	16.733	10.481	0	0	0
TRINITY_DN1258_c0_g1_i11.p1	24.45	22.511	21.762	0	0	0
TRINITY_DN7497_c0_g1_i5.p2	0	0	0	0.925	3.194	1.411
TRINITY_DN5640_c0_g1_i7.p1	3.915	3.254	2.08	0	0	0
TRINITY_DN52646_c0_g1_i2.p1	0.384	0.722	0.925	0	0	0
TRINITY_DN12774_c0_g1_i2.p1	3.148	4.577	6.33	0	0	0
TRINITY_DN12920_c0_g1_i8.p2	0	0	0	0.972	0.534	0.275
TRINITY_DN8906_c0_g1_i1.p1	0	0	0.071	21.215	26.508	20.267
TRINITY_DN7200_c0_g1_i5.p1	0	0	0	1.138	1.591	1.686
TRINITY_DN9403_c2_g1_i8.p1	6.426	2.889	2.205	0.024	0	0
TRINITY_DN3295_c0_g1_i3.p3	0	0	0	29.742	42.378	33.961
TRINITY_DN8085_c0_g1_i1.p2	0	0	0	26.398	25.821	23.409
TRINITY_DN215_c0_g1_i4.p1	0	0	0	35.624	0	20.29
TRINITY_DN7052_c0_g1_i1.p1	0	0	0	16.934	12.578	14.991
TRINITY_DN3414_c0_g1_i1.p2	0	0	0	66.694	73.649	56.166
TRINITY_DN8117_c0_g1_i3.p1	6.461	10.607	9.468	0	0	0
TRINITY_DN2997_c0_g1_i1.p1	4.63	6.3	5.725	0	0	0
TRINITY_DN12767_c1_g2_i5.p1	0.253	0	0	5.68	5.047	6.561
TRINITY_DN13094_c0_g1_i4.p1	0.924	2.132	2.88	0	0	0
TRINITY_DN12222_c0_g1_i4.p3	0	0	0	4.328	3.957	4.829
TRINITY_DN15195_c0_g1_i1.p1	1.229	1.305	1.271	0	0	0
TRINITY_DN6408_c0_g1_i2.p2	2.537	5.595	3.805	0	0	0
TRINITY_DN10702_c1_g1_i1.p1	1.604	1.653	1.938	0	0	0
TRINITY_DN14874_c0_g1_i3.p1	0	1.723	1.085	0	0	0
TRINITY_DN10344_c0_g1_i6.p2	0	0	0	1.482	2.452	0.264
TRINITY_DN7128_c0_g1_i1.p1	0	0	0	16.626	8.861	17.502
TRINITY_DN42806_c0_g1_i6.p1	0	0	0	0.427	1.003	1.583
TRINITY_DN3559_c0_g1_i2.p3	0	0	0	55.06	67.273	83.727
TRINITY_DN18513_c0_g1_i1.p1	0	0	0	8.42	10.377	6.675
TRINITY_DN764_c0_g1_i1.p1	0	0	0.311	16.484	0	11.447
TRINITY_DN18669_c1_g1_i1.p3	0	0.104	0	6.321	2.169	7.134
TRINITY_DN5384_c0_g1_i6.p2	3.61	2.706	2.196	0	0	0
TRINITY_DN7625_c0_g1_i4.p1	0	0.148	0.48	18.689	19.63	16.321
TRINITY_DN3022_c0_g1_i7.p1	0	0	0	6.712	7.325	10.162
TRINITY_DN958_c0_g1_i1.p1	0	0.226	0.098	48.396	52.275	36.553
TRINITY_DN2117_c0_g1_i3.p1	0	0	0	6.771	0	3.189
TRINITY_DN27181_c0_g1_i2.p1	23.421	26.392	20.127	0.142	0	0.31
TRINITY_DN3258_c0_g1_i1.p1	0	0	0	8.017	5.766	8.717
TRINITY_DN10694_c0_g1_i8.p1	2.537	1.027	2.045	0	0	0
TRINITY_DN11079_c0_g1_i6.p2	1.552	3.559	4.214	0	0.305	0
TRINITY_DN7269_c2_g1_i6.p1	0	0	0	2.526	2.093	2.856
TRINITY_DN50768_c0_g1_i1.p1	2.869	1.61	1.405	0	0	0
TRINITY_DN6536_c0_g1_i3.p1	29.394	39.81	32.253	0	0	0
TRINITY_DN5591_c2_g1_i2.p1	0	4.464	1.6	0	0	0
TRINITY_DN11090_c0_g1_i22.p1	0	0	0	1.886	0	2.202
TRINITY_DN6751_c0_g1_i3.p1	37.189	26.941	25.327	0.012	0.872	0
TRINITY_DN15801_c0_g1_i2.p1	1.273	0.383	1.822	0	0	0
TRINITY_DN7875_c0_g1_i2.p1	0	0	0	0.557	1.232	1.824
TRINITY_DN8582_c0_g1_i1.p2	0	0	0	669.546	804.659	1271.2
TRINITY_DN6214_c0_g1_i2.p1	0	0	0	29.433	31.707	28.421
TRINITY_DN13449_c0_g1_i2.p3	0	0	0.009	3.641	5.047	4.932
TRINITY_DN7318_c0_g1_i1.p1	18.721	24.278	23.825	0	0	0
TRINITY_DN1000_c0_g1_i1.p1	7.237	1.279	0.32	0	0	0
TRINITY_DN9662_c0_g1_i2.p1	0	0	0	6.285	6.518	6.526
TRINITY_DN39369_c1_g3_i1.p1	0	0	0	0.818	1.221	1.904
TRINITY_DN3583_c0_g1_i1.p1	4.212	7.631	6.801	0	0	0
TRINITY_DN2964_c0_g2_i1.p1	0	0	0	7.352	8.436	5.517
TRINITY_DN6310_c0_g1_i2.p2	0	0	0	52.914	48.547	54.939
TRINITY_DN14444_c0_g3_i1.p1	14.143	10.129	13.682	0	0	0
TRINITY_DN6719_c0_g1_i2.p1	0	0	0	0.415	0	0.585
TRINITY_DN6415_c0_g1_i7.p1	59.259	47.877	43.285	0	0	0
TRINITY_DN7970_c0_g1_i1.p1	0	4.455	2.48	0	0	0
TRINITY_DN41221_c0_g1_i1.p1	0.82	4.734	3.449	0	0	0
TRINITY_DN9221_c0_g1_i6.p1	1.883	0.644	0.756	0	0	0
TRINITY_DN10197_c0_g1_i2.p1	2.04	10.59	6.054	0	0	0
TRINITY_DN11570_c0_g1_i1.p1	0	0	0	2.846	2.191	1.158
TRINITY_DN4479_c0_g2_i3.p1	0	0	0	0.605	3.106	6.125
TRINITY_DN12301_c0_g1_i2.p1	12.591	14.514	11.539	0	0	0
TRINITY_DN11091_c0_g1_i3.p2	0	0.392	0	17.978	12.6	45.901
TRINITY_DN3492_c0_g1_i7.p3	0	0	0	19.259	21.145	8.281
TRINITY_DN3761_c0_g1_i3.p1	0	0	0	11.728	4.927	9.887
TRINITY_DN6430_c0_g2_i5.p1	11.405	13.27	13.459	0	0.174	0
TRINITY_DN42480_c1_g1_i8.p1	1.657	3.08	3.903	0.036	0	0.046
TRINITY_DN4824_c0_g1_i2.p1	0	0	0	1.518	2.572	1.457
TRINITY_DN26639_c0_g1_i2.p1	0.61	1.627	0.311	0	0	0
TRINITY_DN579_c0_g1_i4.p1	29.629	23.268	11.21	0.332	0	0
TRINITY_DN11177_c0_g1_i2.p1	1.369	3.594	1.458	0	0	0
TRINITY_DN3396_c0_g1_i4.p1	7.83	6.274	4.792	0	0	0
TRINITY_DN15996_c0_g1_i9.p1	0	0	0	1.672	1.134	3.062
TRINITY_DN25152_c0_g1_i1.p1	3.558	3.35	3.636	0	0	0
TRINITY_DN34187_c0_g1_i1.p1	0	0	0	3.985	1.57	2.753
TRINITY_DN6421_c0_g1_i3.p1	6.313	8.075	10.143	0	0	0
TRINITY_DN10499_c0_g1_i2.p1	0	0	0	1.565	2.452	2.821
TRINITY_DN25394_c0_g1_i1.p1	0.262	0	0	4.174	2.834	3.854
TRINITY_DN15912_c0_g1_i2.p1	4.203	4.603	2.774	0	0	0
TRINITY_DN43_c0_g1_i5.p1	182.625	214.706	166.908	3.475	3.335	0.218
TRINITY_DN2365_c0_g1_i11.p2	0	0	0.187	25.805	29.505	27.859
TRINITY_DN13336_c0_g1_i4.p1	27.659	44.135	43.329	0	0	0
TRINITY_DN630_c0_g1_i12.p1	82.113	74.765	72.222	0	0	0
TRINITY_DN38510_c0_g1_i1.p1	9.504	9.755	8.73	0	0	0.184
TRINITY_DN8202_c0_g1_i1.p1	0	0.487	4.676	229.135	207.868	194.717
TRINITY_DN10892_c0_g2_i4.p1	0	0	0	46.071	47.457	50.007
TRINITY_DN9358_c0_g1_i10.p2	0	0	0	1.53	0	2.294
TRINITY_DN4505_c0_g1_i2.p1	8.179	7.066	7.227	0	0	0
TRINITY_DN8075_c0_g1_i1.p1	0	0.148	0	69.587	55.523	66.431
TRINITY_DN3258_c0_g1_i4.p1	0	0	0	3.048	4.033	1.078
TRINITY_DN39140_c0_g1_i3.p2	0	0	0	2.882	0.796	2.317
TRINITY_DN4581_c0_g1_i4.p1	0	0	0	1.779	1.602	1.95
TRINITY_DN14419_c1_g2_i6.p1	0	3.376	2.311	0	0	0
TRINITY_DN11599_c0_g1_i2.p1	0	0	0	0.735	0.556	1.067
TRINITY_DN1712_c4_g1_i1.p2	0	0	0	2.17	2.518	2.821
TRINITY_DN9424_c0_g1_i10.p1	0	0	0	2.324	1.951	2.305
TRINITY_DN9685_c1_g1_i4.p1	0.846	1.375	2.64	0	0	0
TRINITY_DN3250_c0_g1_i1.p1	0	0	0	2.028	2.452	1.606
TRINITY_DN3031_c0_g1_i1.p1	5.354	5.639	6.374	0	0	0
TRINITY_DN8908_c0_g1_i3.p2	0	0	0	28.01	26.835	25.508
TRINITY_DN8003_c0_g1_i3.p1	0	0	0	3.463	2.834	3.475
TRINITY_DN30221_c0_g1_i1.p3	0	0	0	5.728	1.155	6.618
TRINITY_DN22078_c0_g1_i3.p1	0	0	0	2.633	2.409	1.801
TRINITY_DN15333_c0_g1_i1.p1	0	0	0	10.459	8.066	6.962
TRINITY_DN12558_c0_g1_i1.p1	0.358	0	0	7.151	5.014	7.834
TRINITY_DN21395_c0_g1_i4.p1	0.305	0.67	1.12	0	0	0
TRINITY_DN4928_c0_g1_i6.p1	0	0	0	39.905	34.508	33.869
TRINITY_DN3849_c0_g1_i3.p1	0	0	0	0.866	0.381	0.367
TRINITY_DN55257_c0_g1_i2.p1	0	0	0	2.348	2.823	2.397
TRINITY_DN8033_c0_g1_i12.p1	0.384	0	0	15.997	11.27	13.155
TRINITY_DN17892_c0_g1_i1.p1	35.166	26.471	26.759	0.474	0.327	0.264
TRINITY_DN16472_c0_g1_i7.p1	0	0.574	0.587	0	0	0
TRINITY_DN3606_c0_g1_i6.p1	3.139	1.958	0.96	0	0	0
TRINITY_DN8571_c0_g1_i1.p1	17.622	12.061	17.3	0.356	0	0
TRINITY_DN16841_c0_g1_i3.p1	0	0	0	7.246	2.66	3.945
TRINITY_DN3470_c0_g1_i11.p1	7.691	7.414	5.574	0	0	0
TRINITY_DN27249_c0_g1_i1.p1	13.463	12.2	16.544	0	0	0
TRINITY_DN6_c6_g1_i1.p1	0	0.139	0.053	65.342	52.656	36.519
TRINITY_DN9208_c0_g1_i1.p1	31.121	32.953	23.86	0	0	0.505
TRINITY_DN13603_c0_g1_i1.p1	0	0	0	0.818	0.872	0.688
TRINITY_DN13985_c0_g1_i2.p2	2.747	2.262	1.778	0	0	0
TRINITY_DN18446_c0_g1_i6.p3	0	0	0	6.771	7.041	7.18
TRINITY_DN6505_c0_g1_i3.p1	0.776	1.74	1.413	0	0	0
TRINITY_DN6739_c0_g1_i1.p2	0	0	0	5.882	3.717	2.718
TRINITY_DN4166_c0_g1_i3.p2	0	0	0	10.768	6.376	9.956
TRINITY_DN11191_c0_g1_i3.p1	0	0	0	27.975	31.13	33.296
TRINITY_DN10555_c0_g1_i4.p1	0	0	0	4.483	4.098	4.897
TRINITY_DN8033_c0_g1_i17.p1	7.046	10.338	9.752	0	0	0
TRINITY_DN2396_c0_g1_i2.p2	0	0	0	10.341	0	14.062
TRINITY_DN8920_c0_g1_i1.p1	0	0	0	1.02	0	1.33
TRINITY_DN13384_c0_g1_i9.p3	0	0	0	12.973	13.897	11.263
TRINITY_DN8418_c0_g1_i2.p1	0	0	0.338	14.48	9.406	8.923
TRINITY_DN11459_c0_g1_i1.p1	0	0	0	1.032	0.937	0.883
TRINITY_DN5904_c0_g1_i1.p3	0	0	0	23.718	32.328	20.186
TRINITY_DN4736_c0_g1_i4.p2	0	0	0	78.102	72.81	86.686
TRINITY_DN2725_c0_g1_i7.p2	3.976	3.368	0.889	0	0	0
TRINITY_DN1073_c0_g1_i2.p1	0	0	0	25.971	25.015	16.424
TRINITY_DN1549_c0_g1_i3.p2	0	0	0.107	41.269	44.514	40.315
TRINITY_DN37990_c0_g1_i2.p1	0	0	0	2.787	1.7	2.821
TRINITY_DN2688_c0_g1_i1.p1	0	0	0	0.664	1.232	0.264
TRINITY_DN908_c0_g1_i2.p1	84.38	99.504	88.17	0	0	0
TRINITY_DN12794_c0_g1_i1.p1	0	0	0	1.115	2.202	5.689
TRINITY_DN37948_c0_g1_i4.p1	4.281	2.497	2.107	0	0	0
TRINITY_DN4106_c0_g1_i3.p2	0	0	0	1.423	2.125	1.514
TRINITY_DN1712_c2_g1_i5.p1	0	0	0	17.243	17.679	7.157
TRINITY_DN6940_c0_g1_i3.p1	0	0	0	55.558	24.644	22.067
TRINITY_DN43150_c0_g1_i2.p1	0	0	0	10.021	0	7.891
TRINITY_DN145_c0_g2_i1.p1	3.845	0.07	0	161.647	152.312	153.175
TRINITY_DN12137_c0_g1_i1.p1	0	0	0	8.076	5.047	4.989
TRINITY_DN3761_c0_g1_i7.p1	0	0	0	11.728	4.927	9.887
TRINITY_DN10747_c0_g1_i1.p3	15.582	16.429	12.517	0	0	0
TRINITY_DN3297_c0_g1_i5.p1	32.69	26.671	16.206	0	0	0
TRINITY_DN5766_c0_g1_i2.p1	0	0	0	10.329	15.587	15.495
TRINITY_DN7284_c1_g1_i1.p2	0	0	0	11.705	2.104	4.989
TRINITY_DN5947_c0_g1_i5.p1	0	0	0	6.297	0	9.072
TRINITY_DN11070_c0_g1_i14.p3	0	0	0	8.467	9.363	7.123
TRINITY_DN393_c5_g1_i1.p1	0	0	0	2.431	2.79	4.301
TRINITY_DN8612_c0_g1_i7.p3	0	0	0	18.144	15.488	14.474
TRINITY_DN10288_c0_g1_i8.p1	0	0	0	0.617	0.719	0.287
TRINITY_DN7800_c0_g1_i4.p3	0	0	0	22.84	32.754	21.597
TRINITY_DN15227_c0_g1_i2.p1	0	0	0	8.918	6.017	7.834
TRINITY_DN14610_c0_g1_i1.p1	0	1.697	1.307	0	0	0
TRINITY_DN16700_c0_g1_i1.p2	0	0	0	3	1.624	2.374
TRINITY_DN5892_c0_g1_i3.p1	0	0	0	6.024	9.101	5.872
TRINITY_DN12387_c0_g1_i7.p1	0	0	0	1.589	1.635	2.053
TRINITY_DN27750_c0_g1_i1.p1	0	0	0	0.451	0.708	0.356
TRINITY_DN6536_c0_g1_i5.p1	8.545	1.775	7.041	0	0	0
TRINITY_DN921_c0_g1_i1.p1	0	0.365	0	35.221	33.811	43.412
TRINITY_DN5685_c0_g1_i10.p1	0.924	2.384	1.511	0	0	0
TRINITY_DN5662_c0_g1_i8.p1	3.305	3.811	3.654	0	0.272	0
TRINITY_DN11973_c0_g1_i8.p1	3.749	2.419	4.214	0	0	0
TRINITY_DN184_c2_g1_i1.p1	0.637	0	0	23.397	18.911	14.36
TRINITY_DN3662_c0_g1_i5.p1	17.326	25.087	27.656	0	0	0.161
TRINITY_DN28807_c0_g1_i8.p1	0	0	0	17.171	16.001	11.836
TRINITY_DN13885_c0_g1_i1.p3	0	0	0	10.946	8.84	11.538
TRINITY_DN10569_c0_g1_i20.p1	0	0	0	2.336	1.962	2.156
TRINITY_DN8644_c0_g1_i1.p1	3.113	2.819	3.654	0	0	0
TRINITY_DN13361_c0_g1_i1.p1	0	0	0	7.507	0	6.377
TRINITY_DN1665_c0_g1_i4.p2	1.352	0	0	129.083	154.623	122.173
TRINITY_DN2923_c0_g1_i11.p1	1.971	1.61	2.178	0	0	0
TRINITY_DN5604_c0_g1_i4.p1	2.703	2.271	2.276	0	0	0
TRINITY_DN12536_c0_g1_i1.p1	0	0	0	7.471	4.687	4.84
TRINITY_DN10213_c0_g1_i6.p1	0	0	0	4.613	2.496	2.971
TRINITY_DN5891_c0_g1_i4.p3	2.154	2.289	1.565	0	0	0
TRINITY_DN14302_c0_g1_i2.p1	0	0	0	13.151	8.796	7.513
TRINITY_DN862_c0_g1_i4.p1	91.775	98.129	103.47	0	0	0
TRINITY_DN5711_c0_g1_i1.p1	1.613	0.783	0.311	69.658	61.867	70.698
TRINITY_DN5836_c0_g1_i1.p1	0	5.23	3.689	0	0	0
TRINITY_DN20678_c0_g1_i3.p1	0	0	0	1.127	0.523	0.573
TRINITY_DN3400_c0_g1_i4.p1	27.894	25.435	21.46	0	0.687	0.264
TRINITY_DN9310_c0_g1_i1.p1	5.973	6.257	1.147	0	0	0
TRINITY_DN3873_c1_g1_i4.p1	0	0	0	16.33	19.685	14.234
TRINITY_DN11346_c0_g1_i3.p1	2.912	1.845	3.396	0	0	0
TRINITY_DN5541_c0_g1_i3.p1	0	0	0	5.906	1.809	2.615
TRINITY_DN11232_c0_g1_i3.p1	0	0	0	2.561	1.777	2.237
TRINITY_DN46673_c0_g1_i1.p2	0	0	0	8.111	7.226	7.834
TRINITY_DN2882_c2_g1_i1.p1	0.802	0.714	0.827	0	0	0
TRINITY_DN11775_c0_g1_i1.p1	3.741	2.463	2.16	0	0	0
TRINITY_DN6811_c0_g1_i2.p1	4.787	1.836	3.12	0	0	0
TRINITY_DN23945_c0_g1_i9.p1	0	0	0	3.154	4.218	2.971
TRINITY_DN15236_c0_g1_i2.p1	0	0	0	0.901	0.959	0.367
TRINITY_DN20113_c0_g1_i2.p2	0	0	0	2.04	2.507	1.95
TRINITY_DN29578_c0_g1_i4.p1	1.631	0.487	0.587	0	0	0
TRINITY_DN8771_c0_g1_i4.p2	0	0	0	20.445	24.328	22.652
TRINITY_DN2365_c0_g1_i4.p2	0	0	0.187	25.805	29.505	27.859
TRINITY_DN18492_c1_g1_i1.p1	0	0	0	58.179	58.738	59.859
TRINITY_DN23945_c0_g1_i6.p1	0	0	0	8.894	5.559	5.437
TRINITY_DN688_c1_g2_i6.p2	0	0	0	46.154	38.432	32.459
TRINITY_DN7437_c0_g1_i1.p1	24.581	32.571	12.757	0.166	0.24	0.562
TRINITY_DN4183_c0_g1_i4.p1	0.567	0.479	0.48	0	0	0
TRINITY_DN1950_c0_g1_i1.p2	0	0	0	49.653	66.564	49.858
TRINITY_DN688_c1_g1_i2.p1	0	0	0	31.888	29.691	25.474
TRINITY_DN10866_c0_g1_i3.p3	0	0	0	18.915	20.873	17.388
TRINITY_DN4285_c0_g1_i5.p1	0	0	0	9.357	12.099	10.173
TRINITY_DN11951_c0_g2_i3.p1	0	0	0	1.637	0.861	0.86
TRINITY_DN1321_c0_g1_i2.p2	0	0	0	86.415	92.735	68.679
TRINITY_DN7083_c0_g1_i1.p1	0	0	0	7.957	4.066	6.87
TRINITY_DN3230_c0_g1_i4.p1	3.95	3.75	3.583	0.024	0.022	0
TRINITY_DN41120_c0_g1_i1.p1	0	0	0	2.123	3.085	6.113
TRINITY_DN7948_c0_g1_i3.p1	0	0	0	5.633	7.51	4.118
TRINITY_DN2205_c0_g1_i1.p1	0	0	0	185.044	218.517	197.963
TRINITY_DN29850_c0_g1_i1.p1	0.017	0	0.036	4.186	4.436	3.567
TRINITY_DN1749_c1_g1_i1.p1	0	0	0	12.665	24.993	13.27
TRINITY_DN2703_c0_g1_i3.p2	6.662	7.875	6.676	0	0	0.023
TRINITY_DN4426_c0_g1_i2.p1	0	0	0	0.617	0.708	0.998
TRINITY_DN8783_c0_g1_i6.p2	0	0	0	15.82	0	16.264
TRINITY_DN10469_c0_g1_i1.p2	0	0	0	8.681	17.2	10.173
TRINITY_DN2426_c0_g1_i2.p1	1.491	1.14	0.329	0	0	0
TRINITY_DN1502_c0_g1_i2.p1	0	0	0	1.067	1.951	3.028
TRINITY_DN93313_c0_g1_i1.p1	27.955	29.133	22.243	0.356	0	0.138
TRINITY_DN25456_c0_g1_i1.p1	3.688	4.742	1.814	0	0	0
TRINITY_DN3496_c0_g1_i8.p1	0	0	0	4.815	6.91	3.097
TRINITY_DN7625_c0_g1_i2.p1	0.34	2.097	3.689	0	0	0
TRINITY_DN19261_c0_g1_i2.p2	5.633	6.987	4.836	0	0	0
TRINITY_DN16003_c0_g1_i5.p1	0	0	0	1.269	0.752	0.86
TRINITY_DN2293_c4_g1_i5.p2	0	0	0	10.803	7.161	10.472
TRINITY_DN16387_c0_g1_i1.p1	0.732	0.148	0.613	0	0	0
TRINITY_DN11035_c0_g1_i1.p1	23.221	21.171	17.495	0.036	0.12	0.034
TRINITY_DN237_c0_g1_i2.p1	65.136	79.455	62.54	0.937	0.807	0.642
TRINITY_DN12311_c0_g1_i5.p1	0	0	0	1.186	1.134	3.062
TRINITY_DN86647_c0_g1_i1.p1	0	0	0	7.139	4.284	8.579
TRINITY_DN4285_c0_g1_i3.p1	0	0	0	9.357	12.099	10.173
TRINITY_DN3911_c0_g1_i1.p1	0	0	0	10.625	0	4.943
TRINITY_DN12070_c0_g1_i7.p1	4.996	8.04	7.441	0	0	0
TRINITY_DN1678_c0_g1_i2.p1	8.231	9.407	8.019	0	0	0
TRINITY_DN13231_c0_g1_i1.p1	0	0	0	0.878	0	1.457
TRINITY_DN11925_c0_g1_i5.p1	0	0	0	1.103	1.439	1.675
TRINITY_DN3192_c0_g1_i1.p1	1.692	0.705	0	61.44	48.591	32.034
TRINITY_DN12279_c0_g1_i8.p1	0	0	0	31.331	40.165	36.806
TRINITY_DN161_c0_g1_i2.p1	9.6	0	0.196	200.105	201.993	222.772
TRINITY_DN4447_c0_g1_i4.p1	0	0	0	0.486	0.599	0.516
TRINITY_DN21948_c0_g1_i1.p3	0	0.07	0	12.606	5.919	6.985
TRINITY_DN0_c0_g1_i4.p3	862.159	32.675	16.953	45590.3	24265.7	32553.4
TRINITY_DN5860_c0_g2_i2.p1	1.334	1.732	1.049	0.036	0	0
TRINITY_DN115773_c0_g1_i1.p1	38.907	46.807	23.523	0	0	0.654
TRINITY_DN10263_c0_g1_i9.p1	0	3.089	1.556	0	0	0
TRINITY_DN7660_c0_g1_i2.p1	0	0.157	0.196	16.164	13.908	11.63
TRINITY_DN9358_c0_g1_i9.p2	0.549	0	0	10.175	6.398	6.549
TRINITY_DN7_c8_g1_i2.p1	1415.31	1265.11	1411.46	0	0	0.688
TRINITY_DN3333_c0_g1_i4.p1	26.456	17.604	15.548	0	0	0
TRINITY_DN13430_c0_g1_i4.p1	0	0	0	11.1	0	11.963
TRINITY_DN10577_c0_g1_i6.p1	0	0	0	0.178	1.428	0.573
TRINITY_DN8266_c0_g1_i1.p1	0	0	0	2.882	3.292	1.789
TRINITY_DN6890_c0_g1_i3.p1	12.818	15.472	9.512	0	0	0
TRINITY_DN5279_c0_g1_i5.p2	0	0	0	11.1	9.003	10.047
TRINITY_DN4824_c0_g1_i6.p1	0	0	0	13.341	9.897	3.005
TRINITY_DN32359_c0_g1_i3.p1	0	0	0	3.131	3.455	4.14
TRINITY_DN7880_c0_g1_i5.p1	0	0	0	6.89	4.687	4.026
TRINITY_DN3896_c0_g1_i3.p1	0.14	0	0	3.083	2.976	3.062
TRINITY_DN23945_c0_g1_i12.p1	2.764	2.628	2.445	0	0	0
TRINITY_DN9881_c1_g1_i2.p1	0.453	0.801	0.676	0.024	0	0.023
TRINITY_DN11316_c1_g1_i1.p1	4.517	5.099	3.556	0.047	0	0
TRINITY_DN13814_c0_g1_i8.p2	2.616	4.847	1.556	0	0	0
TRINITY_DN12641_c0_g1_i3.p1	1.168	1.532	1.085	0	0	0
TRINITY_DN11062_c0_g1_i3.p1	0.349	3.298	4.756	0	0	0
TRINITY_DN11021_c0_g1_i6.p2	0	0	0	4.151	5.166	5.253
TRINITY_DN14588_c1_g1_i4.p1	0	0	0	8.384	7.728	10.001
TRINITY_DN3605_c0_g1_i1.p3	60.401	46.328	61.02	0	0.807	0.241
TRINITY_DN12616_c0_g1_i1.p2	0	0	0	11.574	18.573	12.421
TRINITY_DN15621_c0_g1_i2.p1	0	0	0	0.605	1.482	1.468
TRINITY_DN6365_c0_g1_i2.p3	0	0	0	15.037	16.491	12.158
TRINITY_DN16689_c0_g1_i1.p1	0	0	0	2.763	4.6	4.68
TRINITY_DN9541_c0_g1_i4.p2	0	0	0	6.119	5.842	8.052
TRINITY_DN15366_c0_g1_i2.p1	0.201	0	0	2.597	2.507	2.523
TRINITY_DN22175_c0_g1_i10.p1	0	0	0	2.052	12.851	7.513
TRINITY_DN42565_c0_g1_i2.p1	0	0	0	5.514	6.278	7.272
TRINITY_DN11882_c0_g1_i2.p1	4.395	5.273	8.179	0	0	0
TRINITY_DN28807_c0_g1_i4.p1	0	0	0	17.171	16.001	11.836
TRINITY_DN19293_c0_g1_i1.p1	0	0	0	3.546	4.022	3.475
TRINITY_DN6719_c0_g1_i1.p1	0	0	0	0.415	0	0.585
TRINITY_DN3250_c0_g1_i5.p1	4.839	6.857	11.601	0	0	0
TRINITY_DN32359_c0_g1_i3.p2	0	0	0	2.016	1.733	1.525
TRINITY_DN8033_c0_g1_i12.p2	0	0	0	40.427	24.328	38.205
TRINITY_DN13003_c0_g1_i12.p1	0	0	0	0.723	0.905	1.021
TRINITY_DN16919_c0_g1_i1.p1	0	0.017	0	2.17	1.384	0.596
TRINITY_DN9006_c0_g1_i4.p1	3.008	2.228	0.809	0	0	0
TRINITY_DN17377_c0_g1_i1.p1	0.113	0	0	2.526	0.61	1.87
TRINITY_DN1160_c0_g1_i3.p1	6.008	9.389	5.485	0.083	0	0.08
TRINITY_DN8145_c0_g1_i3.p2	0.514	0	0	10.803	8.404	7.742
TRINITY_DN1859_c2_g1_i2.p1	0	0	0	8.894	6.703	9.279
TRINITY_DN7741_c0_g1_i2.p1	5.459	3.829	0.898	0	0	0
TRINITY_DN21394_c0_g2_i3.p1	0.855	0.67	0.622	0	0	0
TRINITY_DN17305_c0_g1_i4.p1	0	0	0	0.119	0.414	0.528
TRINITY_DN750_c1_g1_i1.p1	10.001	11.878	12.224	0	0	0
TRINITY_DN0_c0_g1_i2.p3	455.7	27.619	15.3	32505.2	23896.3	21638.2
TRINITY_DN10159_c0_g1_i2.p1	0	0	0	1.34	5.21	2.581
TRINITY_DN2558_c0_g1_i1.p1	0	0.096	0	49.688	75.873	36.358
TRINITY_DN14859_c1_g1_i1.p1	0	0	0	1.565	1.951	0.688
TRINITY_DN440_c0_g1_i1.p1	117.838	117.647	128.175	0	0	0.333
TRINITY_DN10489_c0_g1_i1.p1	35.977	30.9	13.664	0	0	0
TRINITY_DN3821_c0_g1_i1.p1	0	0	0	0.961	0.872	0.08
TRINITY_DN11422_c0_g1_i1.p1	0	0	0	4.115	3.433	1.87
TRINITY_DN6524_c0_g1_i4.p1	0	0	0	19.199	28.568	21.712
TRINITY_DN2287_c0_g1_i5.p1	0	0	0	4.245	0	1.652
TRINITY_DN4685_c0_g1_i3.p1	3.61	4.125	3.832	0	0	0
TRINITY_DN8422_c0_g1_i3.p1	0	0	0	6.261	3.15	9.921
TRINITY_DN757_c0_g1_i2.p1	0	0	0	0.13	0.283	0.424
TRINITY_DN3745_c0_g1_i1.p1	20.465	16.986	15.46	0	0	0
TRINITY_DN11170_c0_g1_i3.p1	2.346	1.61	1.494	0	0	0
TRINITY_DN8701_c0_g1_i18.p1	0	0	0	0.213	2.125	1.445
TRINITY_DN13351_c0_g1_i6.p2	0.026	0	0	6.036	0	2.799
TRINITY_DN5460_c1_g1_i7.p1	0.889	8.954	15.237	0	0	0
TRINITY_DN6_c0_g1_i2.p1	0	0.165	0.267	262.103	240.382	158.543
TRINITY_DN1002_c0_g1_i2.p1	17.404	19.1	15.353	0.225	0	0.264
TRINITY_DN6362_c0_g1_i3.p3	0	0	0	38.932	46.672	31.633
TRINITY_DN11960_c0_g1_i2.p1	0	0	0	0.795	1.406	0.367
TRINITY_DN7291_c0_g1_i3.p1	0	0	0	4.222	3.477	0.585
TRINITY_DN1431_c0_g1_i1.p1	14.867	14.14	17.549	0	0	0
TRINITY_DN53314_c0_g1_i2.p1	0.968	1.314	1.058	0	0	0
TRINITY_DN5192_c0_g1_i10.p1	1.43	0.948	1.894	0	0	0
TRINITY_DN4272_c0_g1_i1.p1	6.418	1.479	1.085	0	0	0
TRINITY_DN9881_c1_g1_i3.p1	0.453	0.801	0.676	0.024	0	0.023
TRINITY_DN7081_c0_g1_i1.p1	0	0	0	3.546	2.997	3.097
TRINITY_DN16711_c0_g1_i1.p1	2.006	2.698	1.716	0	0	0
TRINITY_DN1043_c0_g1_i3.p1	1.09	8.893	7.61	0	0	0
TRINITY_DN12725_c0_g1_i10.p2	8.737	6.257	6.961	0	0	0
TRINITY_DN15549_c0_g1_i1.p1	0	0	0	5.894	3.499	3.945
TRINITY_DN17745_c0_g1_i4.p1	3.191	1.897	0.356	0	0	0
TRINITY_DN9254_c0_g1_i2.p1	0.384	0.801	0.649	0	0	0
TRINITY_DN2293_c4_g1_i3.p2	0	0	0	10.803	7.161	10.472
TRINITY_DN106064_c0_g1_i1.p1	0.201	0.061	0	18.571	8.425	11.653
TRINITY_DN12222_c0_g1_i7.p1	0	0	0	5.835	3.749	5.104
TRINITY_DN2574_c0_g1_i1.p1	0	0	0	7.388	0	4.267
TRINITY_DN6297_c0_g1_i1.p1	0	0	0	7.708	5.722	5.597
TRINITY_DN17287_c0_g1_i1.p1	0	0.131	0.347	17.859	13.505	14.234
TRINITY_DN8837_c0_g1_i1.p1	0.855	3.376	2.623	0	0	0
TRINITY_DN11354_c0_g1_i3.p1	0	0	0	8.052	5.559	5.999
TRINITY_DN27155_c0_g1_i2.p1	0	0	0	6.131	8.96	2.604
TRINITY_DN6739_c0_g1_i3.p2	0	0	0	5.882	3.717	2.718
TRINITY_DN2364_c0_g1_i2.p2	0	1.218	0	52.724	44.209	41.692
TRINITY_DN630_c0_g1_i5.p1	82.113	74.765	72.222	0	0	0
TRINITY_DN72400_c0_g1_i2.p1	0	0	0	1.992	4.098	2.432
TRINITY_DN7398_c0_g1_i4.p1	0	1.906	0.88	0	0	0
TRINITY_DN7122_c0_g1_i10.p1	0	0	0	0.522	0.698	0.872
TRINITY_DN2615_c0_g1_i1.p1	0.637	0	0.231	27.88	42.029	32.906
TRINITY_DN13633_c0_g1_i1.p1	0	0	0	2.17	2.245	2.523
TRINITY_DN1036_c0_g1_i2.p1	1.718	0.313	0	472.098	526.488	423.992
TRINITY_DN6252_c0_g1_i4.p2	7.176	3.585	4.143	0	0	0
TRINITY_DN2738_c0_g1_i5.p2	0	0	0	8.657	9.025	10.885
TRINITY_DN6125_c0_g1_i3.p1	8.022	10.955	8.828	0	0	0
TRINITY_DN6370_c0_g1_i1.p2	0	0	0	59.199	70.913	55.26
TRINITY_DN13839_c0_g1_i5.p1	4.046	2.062	4.294	0	0.251	0
TRINITY_DN6031_c0_g1_i2.p1	52.187	53.629	52.753	0	0	0
TRINITY_DN1385_c1_g2_i1.p2	0	0	0	612.422	708.403	985.331
TRINITY_DN4362_c0_g1_i3.p1	1.962	2.062	1.689	0	0	0
TRINITY_DN5793_c0_g1_i3.p3	0	0	0	17.717	16.851	18.214
TRINITY_DN3265_c0_g1_i9.p1	0	0	0.356	12.914	14.889	15.312
TRINITY_DN3092_c0_g1_i2.p1	0	0	0	0.13	0.338	0.195
TRINITY_DN4912_c0_g1_i1.p1	22.793	26.218	24.341	0	0	0
TRINITY_DN10569_c0_g1_i8.p1	0	0	0	2.336	1.962	2.156
TRINITY_DN8995_c0_g1_i2.p1	12.766	2.941	5.423	0	0	0
TRINITY_DN14760_c0_g1_i1.p1	0	0	0	5.135	5.679	9.52
TRINITY_DN2109_c0_g1_i2.p1	13.411	23.538	21.834	0	0	0
TRINITY_DN3270_c0_g1_i13.p1	0	0	0	6.404	9.951	8.705
TRINITY_DN5103_c0_g1_i6.p1	7.822	8.824	10.01	0	0	0
TRINITY_DN2748_c0_g1_i8.p1	0	0	0	61.096	39.958	40.556
TRINITY_DN10702_c1_g1_i2.p1	0	0	0	1.435	0.621	1.158
TRINITY_DN7979_c0_g1_i1.p1	0	0	0	10.874	21.57	18.466
TRINITY_DN5384_c0_g1_i15.p1	3.61	2.706	2.196	0	0	0
TRINITY_DN9269_c0_g1_i3.p1	3.061	4.064	3.023	0	0	0
TRINITY_DN4945_c1_g1_i8.p1	0	0	0	5.763	4.349	8.786
TRINITY_DN6885_c0_g1_i5.p1	0	0	0	1.66	0	1.239
TRINITY_DN2604_c0_g1_i1.p1	0	7.423	10.526	0	0	0
TRINITY_DN21571_c0_g1_i2.p1	0.436	0.444	0.311	0	0	0
TRINITY_DN2174_c0_g1_i4.p1	0	0	0	3.724	4.709	3.154
TRINITY_DN8613_c0_g1_i8.p1	0.907	0.426	0.302	50.352	58.324	55.65
TRINITY_DN28140_c0_g1_i3.p1	0.828	2.628	2.747	0	0	0
TRINITY_DN9358_c0_g1_i3.p2	0	0	0	1.53	0	2.294
TRINITY_DN8539_c0_g1_i4.p1	1.613	2.932	4.24	0	0	0
TRINITY_DN5240_c0_g1_i3.p2	0	0	0	3.048	5.526	4.29
TRINITY_DN2782_c0_g1_i2.p1	0	0	0	6.973	1.777	5.528
TRINITY_DN2365_c0_g1_i13.p2	2.154	3.019	2	0	0	0
TRINITY_DN13603_c0_g1_i2.p1	1.177	2.419	1.574	0	0	0
TRINITY_DN93_c0_g2_i1.p1	0.253	0	0	10.958	10.42	10.288
TRINITY_DN7187_c0_g1_i8.p1	13.734	16.768	18.527	0	0	0
TRINITY_DN9358_c0_g1_i2.p1	0	0	0	0.391	1.471	2.179
TRINITY_DN5397_c0_g1_i2.p2	0	0	0	18.974	25.396	22.503
TRINITY_DN3212_c0_g1_i2.p1	14.823	15.628	19.656	0	0	0
TRINITY_DN5689_c0_g1_i10.p1	10.568	12.348	8.401	0	0	0
TRINITY_DN10983_c1_g1_i11.p3	0	0	0	11.301	7.477	10.529
TRINITY_DN7197_c0_g1_i4.p2	0	0	0	24.109	17.461	13.19
TRINITY_DN4233_c0_g1_i2.p2	4.892	10.103	5.752	0	0	0
TRINITY_DN145_c2_g1_i1.p1	0.349	0.191	0.249	67.382	97.334	73.083
TRINITY_DN43893_c0_g1_i2.p2	0	0	0	5.929	2.812	5.23
TRINITY_DN8177_c0_g1_i1.p1	1.849	2.219	2.294	0	0	0
TRINITY_DN349_c0_g1_i1.p1	1.369	0	0	30.94	26.661	24.464
TRINITY_DN2535_c0_g1_i2.p1	172.519	187.766	161.885	0.925	3.423	0.516
TRINITY_DN3019_c0_g1_i3.p3	4.517	3.672	3.271	0	0	0
TRINITY_DN11951_c0_g2_i9.p1	0	0	0	1.637	0.861	0.86
TRINITY_DN14276_c0_g1_i1.p1	4.787	4.046	3.556	0	0	0
TRINITY_DN2466_c0_g1_i6.p2	0	0	0	44.518	37.767	55.914
TRINITY_DN14073_c0_g1_i2.p1	19.061	18.308	11.904	0	0	0.367
TRINITY_DN10330_c0_g1_i1.p1	15.739	7.005	6.961	0	0	0
TRINITY_DN5775_c0_g1_i1.p3	24.572	26.166	28.901	0	0	0
TRINITY_DN8681_c0_g1_i3.p1	0	0	0	0.439	0.872	1.193
TRINITY_DN18675_c0_g1_i2.p2	0.035	0.017	0	2.799	4.098	3.039
TRINITY_DN7005_c0_g1_i7.p1	0	0	0	6.593	6.954	5.184
TRINITY_DN1206_c0_g1_i6.p1	2.25	5.021	5.618	0	0	0
TRINITY_DN14915_c0_g1_i7.p2	0.671	0.888	0.809	0	0	0
TRINITY_DN1159_c0_g1_i3.p1	0	0	0	6.06	12.829	15.644
TRINITY_DN65420_c0_g1_i1.p1	1.447	1.54	1.049	0	0	0
TRINITY_DN7864_c0_g1_i5.p1	0	0	0	16.851	23.293	39.386
TRINITY_DN16211_c0_g1_i4.p1	0	0	0	20.077	17.374	13.706
TRINITY_DN638_c0_g1_i6.p1	0	0	0	134.514	112.757	116.06
TRINITY_DN15410_c0_g1_i1.p1	5.581	1.453	2.16	0	0	0
TRINITY_DN1630_c0_g1_i5.p1	0	0	0	8.206	7.804	8.304
TRINITY_DN135_c0_g1_i2.p1	3.505	3.42	3.574	0	0	0
TRINITY_DN13024_c0_g1_i1.p1	2.86	5.412	4.996	0	0	0
TRINITY_DN7991_c0_g1_i1.p2	0	0	0	23.552	20.459	20.037
TRINITY_DN402_c0_g1_i1.p1	3.915	0	0	203.935	218.016	188.145
TRINITY_DN3568_c0_g1_i2.p1	6.958	12.217	8.783	0	0	0
TRINITY_DN320_c6_g1_i1.p1	0	0.218	0	20.694	22.41	21.792
TRINITY_DN21227_c0_g1_i5.p1	0.933	1.175	0.942	0	0	0
TRINITY_DN13158_c0_g1_i1.p1	0	0	0	21.298	14.976	12.169
TRINITY_DN3022_c0_g1_i7.p4	15.8	15.811	15.682	0	0	0
TRINITY_DN12027_c0_g1_i1.p1	0	0	0	1.838	3.183	0.596
TRINITY_DN6_c0_g1_i10.p1	134.667	123.651	154.898	2.645	0	0.367
TRINITY_DN13815_c0_g1_i2.p1	0	7.04	6.987	0	0	0
TRINITY_DN0_c0_g1_i1.p4	289.781	25.827	11.228	17364.7	12537	12185
TRINITY_DN821_c0_g1_i2.p1	66.81	75.052	70.052	0	0	0
TRINITY_DN6_c2_g1_i3.p1	6.4	0.983	0	1046.11	815.111	489.024
TRINITY_DN37210_c0_g1_i1.p1	0	0	0	2.858	7.128	2.821
TRINITY_DN1111_c0_g1_i1.p1	1.395	0	0	52.641	41.615	40.717
TRINITY_DN69744_c0_g1_i1.p1	0.602	2.523	1.742	0	0	0
TRINITY_DN14290_c0_g1_i4.p1	2.773	7.44	4.134	0	0	0
TRINITY_DN5662_c0_g1_i2.p1	3.305	3.811	3.654	0	0.272	0
TRINITY_DN3583_c0_g1_i2.p1	0	0	0	9.866	9.777	8.442
TRINITY_DN10139_c0_g1_i7.p1	0	0	0	2.502	0	2.443
TRINITY_DN28616_c0_g3_i1.p4	2.59	5.943	6.383	0.012	0	0
TRINITY_DN4734_c0_g1_i5.p4	2.738	3.028	1.067	0	0	0
TRINITY_DN11925_c0_g1_i3.p1	0	0	0	1.103	1.439	1.675
TRINITY_DN16785_c0_g1_i5.p2	0	0	0	20.729	20.688	18.867
TRINITY_DN9578_c0_g1_i12.p1	0	0	0	2.194	1.733	1.594
TRINITY_DN18492_c1_g1_i4.p1	0	0	0	6.665	8.055	7.994
TRINITY_DN11973_c0_g1_i4.p1	3.749	2.419	4.214	0	0	0
TRINITY_DN6493_c0_g1_i1.p1	0	0	0	10.163	9.537	9.107
TRINITY_DN4186_c0_g1_i8.p1	0	0	0	6.949	0	3.808
TRINITY_DN2071_c0_g1_i1.p1	0	0	0	16.579	18.922	10.896
TRINITY_DN4558_c0_g1_i1.p1	0	0	0	48.751	53.441	47.277
TRINITY_DN2555_c0_g1_i1.p1	0	0	0	0.925	1.155	0.631
TRINITY_DN19496_c0_g1_i1.p2	2.965	0.966	2.809	0	0	0
TRINITY_DN14954_c0_g1_i4.p1	0	0	0	6.653	3.226	7.386
TRINITY_DN24032_c0_g1_i3.p1	0	0	0	0.866	1.057	1.193
TRINITY_DN11973_c0_g1_i7.p3	17.326	16.585	12.597	0	0	0
TRINITY_DN14055_c0_g1_i1.p1	0	0	0	5.04	3.041	0.665
TRINITY_DN9410_c0_g1_i4.p1	0.061	0	0	3.214	2.038	2.145
TRINITY_DN52094_c0_g1_i2.p1	0.096	0.104	0	0.783	13.101	2.649
TRINITY_DN1686_c0_g1_i4.p1	39.518	49.139	33.284	0.178	0.676	0.367
TRINITY_DN8357_c0_g1_i2.p1	0	0	0	1.542	2.267	1.87
TRINITY_DN9908_c0_g1_i1.p2	0	0	0	65.757	54.488	51.808
TRINITY_DN6992_c0_g1_i2.p2	0	2.767	2.302	0	0.087	0
TRINITY_DN1713_c3_g1_i1.p1	0	0	0	6.819	0	7.444
TRINITY_DN8644_c0_g1_i4.p1	3.113	2.819	3.654	0	0	0
TRINITY_DN5749_c0_g1_i3.p2	0	0	0	4.708	3.161	4.519
TRINITY_DN40499_c0_g1_i2.p1	0	0	0	1.304	1.057	1.262
TRINITY_DN5891_c0_g1_i2.p1	9.356	12.565	12.615	0	0	0
TRINITY_DN8043_c0_g1_i3.p1	0	0	0	5.716	6.573	4.989
TRINITY_DN19305_c0_g1_i5.p1	0.619	0.783	0.649	0	0	0
TRINITY_DN6638_c0_g1_i3.p1	0.227	0.566	2.765	0	0	0
TRINITY_DN15934_c2_g1_i3.p1	2.529	2.619	3.325	0	0	0.069
TRINITY_DN14904_c0_g1_i1.p2	0	0	0	8.017	15.717	4.358
TRINITY_DN2850_c3_g1_i3.p1	0	0	0	4.079	5.395	5.012
TRINITY_DN99664_c0_g1_i1.p1	1.613	0.148	0	58.914	29.527	41.038
TRINITY_DN9394_c0_g1_i4.p2	0	0	0	12.973	16.088	13.19
TRINITY_DN9932_c0_g1_i10.p1	0	0	0	6.653	0	3.097
TRINITY_DN7952_c0_g1_i1.p1	2.485	1.418	2.703	0	0	0
TRINITY_DN3265_c0_g1_i4.p1	0	0	0	51.775	39.915	42.999
TRINITY_DN3820_c0_g1_i3.p1	30.231	28.681	27.043	0	0	0
TRINITY_DN8067_c0_g1_i3.p2	0.471	0	0	32.244	22.344	26.689
TRINITY_DN11309_c1_g2_i2.p1	0	0	0	13.638	5.624	7.329
TRINITY_DN12490_c0_g1_i1.p1	4.7	5.839	3.254	0	0	0
TRINITY_DN1630_c0_g1_i4.p1	13.629	14.28	14.304	0	0	0
TRINITY_DN10983_c1_g1_i7.p2	0	0	0	9.582	9.951	4.966
TRINITY_DN3829_c0_g1_i2.p2	16.323	12.182	7.912	0	0	0
TRINITY_DN10577_c0_g1_i1.p1	2.04	0.948	0.48	0	0	0
TRINITY_DN9662_c0_g1_i17.p1	1.291	3.359	1.778	0	0	0
TRINITY_DN31532_c0_g1_i1.p1	0.759	1.079	1.662	0	0	0
TRINITY_DN2378_c0_g1_i1.p1	12.338	15.585	14.828	0	0	0
TRINITY_DN2348_c0_g1_i2.p1	17.335	36.364	17.415	0	0.763	0
TRINITY_DN5314_c0_g1_i2.p1	6.287	2.985	1.458	0	0	0
TRINITY_DN1172_c0_g1_i8.p2	2.101	0.418	0	121.813	113.019	92.868
TRINITY_DN5268_c0_g1_i2.p2	1.081	3.942	9.077	0	0	0
TRINITY_DN53861_c0_g1_i1.p1	0	0	0	1.506	3.51	3.189
TRINITY_DN5616_c0_g1_i2.p1	52.144	43.961	51.055	0	0	0
TRINITY_DN19305_c0_g1_i3.p1	0.619	0.783	0.649	0	0	0
TRINITY_DN95022_c0_g1_i1.p2	5.694	3.159	5.192	0	0	0
TRINITY_DN1566_c0_g1_i1.p1	25.453	28.054	20.287	0.095	0	0.298
TRINITY_DN7005_c0_g1_i4.p1	0	0	0	6.593	6.954	5.184
TRINITY_DN14981_c0_g1_i1.p1	0	0	0	3.985	5.417	3.315
TRINITY_DN3661_c0_g1_i4.p1	1.726	1.357	4.774	0	0	0
TRINITY_DN9423_c0_g3_i2.p1	4.456	3.942	5.814	0	0	0
TRINITY_DN3663_c0_g1_i5.p1	0	0	0	4.056	4.73	5.976
TRINITY_DN2923_c0_g1_i5.p1	1.971	1.61	2.178	0	0	0
TRINITY_DN6493_c0_g1_i2.p1	0	0	0	10.163	9.537	9.107
TRINITY_DN16993_c0_g1_i1.p1	1.639	2.175	1.938	0	0	0
TRINITY_DN18322_c0_g1_i1.p1	5.615	7.101	2.925	0	0	0
TRINITY_DN9896_c0_g1_i2.p1	0	0	0	1.518	0.229	1.56
TRINITY_DN6318_c0_g1_i6.p1	10.42	11.695	13.468	0	0	0
TRINITY_DN2440_c0_g1_i2.p1	0	0	0	1.103	0.981	0.723
TRINITY_DN7136_c0_g1_i1.p1	2.293	1.601	0.836	154.876	218.691	310.651
TRINITY_DN8578_c0_g1_i2.p2	0	0	0	5.396	4.207	6.996
TRINITY_DN20113_c0_g1_i1.p2	0	0	0	2.04	2.507	1.95
TRINITY_DN10112_c0_g1_i5.p4	0	0	0	5.265	6.267	7.593
TRINITY_DN9541_c0_g1_i7.p2	0	0	0	6.119	5.842	8.052
TRINITY_DN2620_c0_g1_i5.p1	9.958	12.174	9.343	0	0	0
TRINITY_DN61680_c0_g1_i1.p1	15.451	19.135	20.847	0.391	0	0.218
TRINITY_DN2398_c0_g1_i1.p1	0	0.122	0	16.365	21.342	13.683
TRINITY_DN1160_c0_g1_i2.p1	6.008	9.389	5.485	0.083	0	0.08
TRINITY_DN6844_c0_g1_i8.p3	0	0	0.027	1.779	2.387	1.468
TRINITY_DN6557_c1_g1_i2.p1	48.185	41.612	50.85	0.166	0.305	0.356
TRINITY_DN2365_c0_g1_i3.p2	0	0	0.187	25.805	29.505	27.859
TRINITY_DN30746_c1_g1_i6.p1	2.86	2.593	2.391	0	0	0
TRINITY_DN92916_c0_g1_i1.p1	0	0.087	0	942.44	1118.23	1708.14
TRINITY_DN20368_c0_g1_i8.p1	1.378	5.299	3.743	0	0	0
TRINITY_DN11960_c0_g1_i13.p1	0	0	0	0.795	1.406	0.367
TRINITY_DN11527_c0_g1_i1.p1	0.445	0.418	0.267	0	0	0
TRINITY_DN13985_c0_g1_i2.p1	7.769	9.076	7.894	0	0	0
TRINITY_DN17367_c0_g1_i3.p1	0.541	0.74	0.676	0	0	0
TRINITY_DN6940_c0_g1_i1.p1	0	0	0	47.743	22.301	17.766
TRINITY_DN8234_c0_g1_i4.p1	12.574	17.778	19.087	0	0	0
TRINITY_DN4233_c0_g1_i8.p1	4.892	10.103	5.752	0	0	0
TRINITY_DN908_c0_g1_i5.p1	0	0	0	63.373	58.782	59.377
TRINITY_DN12755_c0_g1_i10.p1	0	0	0	2.87	4.73	3.257
TRINITY_DN5280_c0_g1_i5.p1	0	0	0	2.692	0.632	2.099
TRINITY_DN3403_c0_g1_i7.p3	7.656	6.274	6.543	0	0	0
TRINITY_DN61680_c1_g1_i1.p1	6.819	9.955	12.224	0.13	0	0.138
TRINITY_DN1206_c0_g1_i7.p2	2.25	5.021	5.618	0	0	0
TRINITY_DN10161_c0_g1_i1.p1	5.066	10.207	2.703	0	0.48	0
TRINITY_DN5356_c0_g1_i22.p1	0	0	0	1.47	1.275	0.619
TRINITY_DN7952_c0_g1_i7.p2	2.485	1.418	2.703	0	0	0
TRINITY_DN16126_c0_g1_i9.p1	0	0	0	1.186	0.447	1.388
TRINITY_DN93829_c0_g1_i1.p1	4.534	3.072	3.103	0.047	0	0
TRINITY_DN1991_c1_g1_i1.p1	0	0	0	1.091	0.545	1.09
TRINITY_DN11639_c0_g2_i1.p1	4.334	3.959	4.916	0	0	0
TRINITY_DN15038_c0_g1_i1.p1	0	0	0	0.925	3.946	5.173
TRINITY_DN14691_c0_g1_i3.p1	0.209	0	0	13.27	13.864	12.1
TRINITY_DN4050_c0_g1_i5.p1	22.253	19.292	20.136	0	0	0
TRINITY_DN30924_c0_g1_i1.p1	0	0	0	3.166	4.044	4.152
TRINITY_DN6960_c0_g1_i2.p2	0	7.771	9.308	0	0	0
TRINITY_DN11086_c0_g1_i6.p1	1.587	3.046	1.742	0	0	0
TRINITY_DN17503_c0_g1_i2.p1	0	0	0	0.296	0.338	0.562
TRINITY_DN1071_c0_g1_i2.p1	0	0	0	44.423	46.825	49.812
TRINITY_DN9767_c0_g1_i2.p1	0	0	0	0.427	1.482	0.791
TRINITY_DN12137_c0_g1_i2.p1	0	0	0	8.076	5.047	4.989
TRINITY_DN1073_c0_g1_i5.p1	8.894	8.876	6.881	0	0	0
TRINITY_DN7939_c0_g1_i9.p2	1.631	0	0	24.453	23.423	14.004
TRINITY_DN1662_c0_g1_i3.p1	0	0	0	56.353	50.149	61.419
TRINITY_DN6557_c1_g1_i1.p1	30.31	27.141	28.457	0.285	0	0.206
TRINITY_DN13831_c0_g1_i1.p1	12.286	10.277	12.321	0	0	0
TRINITY_DN5238_c0_g1_i3.p1	0	0	0	7.898	7.357	2.569
TRINITY_DN13830_c0_g1_i2.p1	9.156	16.559	11.655	0.32	0	0
TRINITY_DN9424_c0_g1_i4.p1	0	0.087	0	4.352	2.169	2.902
TRINITY_DN9685_c4_g2_i1.p3	4.482	6.718	9.521	0	0.545	0
TRINITY_DN9583_c0_g1_i2.p2	0	0	0	18.037	15.543	15.874
TRINITY_DN11489_c0_g1_i6.p4	0.009	0	0	11.218	8.273	13.568
TRINITY_DN6524_c0_g1_i8.p1	0	0	0	19.199	28.568	21.712
TRINITY_DN17301_c0_g1_i9.p1	0	0	0	1.957	2.54	3.762
TRINITY_DN5268_c0_g1_i2.p1	0	0	0	1.909	2.038	1.147
TRINITY_DN8627_c0_g1_i1.p1	0	0	0	5.016	6.442	5.712
TRINITY_DN13333_c0_g1_i2.p1	1.474	2.132	1.12	0	0	0
TRINITY_DN3174_c2_g1_i11.p1	0	0	0	6.036	8.098	7.971
TRINITY_DN2782_c0_g1_i9.p1	0	0	0	6.973	1.777	5.528
TRINITY_DN4685_c0_g1_i8.p1	3.61	4.125	3.832	0	0	0
TRINITY_DN106275_c0_g1_i1.p1	0.201	0	0	4.874	3.804	4.92
TRINITY_DN11070_c0_g1_i9.p2	7.377	7.388	11.397	0	0	0
TRINITY_DN4530_c0_g1_i2.p1	0.75	0	0	19.342	21.854	33.927
TRINITY_DN2474_c0_g1_i11.p1	6.339	2.854	7.263	0	0	0
TRINITY_DN9896_c0_g1_i3.p1	0	0	0	3.143	3.128	2.925
TRINITY_DN3679_c0_g1_i2.p2	0	0	0	14.48	21.189	12.226
TRINITY_DN5055_c0_g1_i1.p1	3.331	0	0	69.647	54.248	48.894
TRINITY_DN26404_c0_g1_i2.p1	0	0	0	2.514	1.079	2.11
TRINITY_DN4600_c0_g1_i2.p1	0	0	0	21.785	14.627	20.026
TRINITY_DN0_c0_g1_i4.p2	526.931	22.05	13.468	18106.2	9104.71	14030.5
TRINITY_DN7514_c0_g1_i3.p1	0	1.549	2.925	0	0	0
TRINITY_DN3270_c0_g1_i1.p1	0	0	0	38.754	16.873	19.911
TRINITY_DN4398_c0_g1_i2.p1	0	0	0	45.739	36.612	38.365
TRINITY_DN13351_c0_g1_i4.p2	0	0	0	0.296	1.112	1.135
TRINITY_DN5460_c1_g1_i6.p1	0.889	8.954	15.237	0	0	0
TRINITY_DN1960_c0_g1_i2.p1	58.056	74.278	27.416	0	0	0
TRINITY_DN7016_c0_g1_i3.p1	5.258	0.687	5.778	0	0	0
TRINITY_DN13839_c0_g1_i6.p1	0	0	0	10.72	15.543	8.499
TRINITY_DN11959_c0_g1_i1.p1	1.866	2.115	3.449	0	0	0
TRINITY_DN8001_c0_g1_i3.p2	0	19.64	16.98	0	0	0
TRINITY_DN13891_c0_g1_i1.p1	10.324	7.762	12.384	0	0	0
TRINITY_DN11024_c0_g1_i1.p1	5.973	7.945	8.125	0	0	0
TRINITY_DN9724_c0_g1_i1.p1	26.464	26.61	26.199	0.095	0	0.206
TRINITY_DN5460_c1_g1_i1.p1	0.889	8.954	15.237	0	0	0
TRINITY_DN2594_c0_g1_i6.p1	11.074	5.256	1.36	0	0.142	0
TRINITY_DN2466_c0_g1_i12.p1	82.296	88.148	88.535	0.652	0	0
TRINITY_DN25436_c0_g1_i1.p1	0	0.696	0.649	0	0	0
TRINITY_DN10670_c0_g1_i1.p1	1.09	1.862	2.089	0	0	0
TRINITY_DN14297_c0_g1_i2.p1	0.349	0.6	0.871	0	0	0
TRINITY_DN3230_c0_g1_i2.p2	0.584	0	0	65.591	45.125	58.884
TRINITY_DN2470_c0_g1_i2.p1	0	0	0	23.385	20.96	18.684
TRINITY_DN5604_c0_g1_i3.p1	2.703	2.271	2.276	0	0	0
TRINITY_DN14718_c0_g1_i2.p1	0.262	3.037	2.543	0	0	0
TRINITY_DN4267_c0_g1_i1.p1	1.003	0	0	33.003	30.17	21.93
TRINITY_DN11346_c0_g1_i1.p1	2.912	1.845	3.396	0	0	0
TRINITY_DN7679_c0_g2_i4.p1	0.506	0.818	0.587	0	0	0
TRINITY_DN5103_c0_g1_i4.p1	0	0	0	2.597	2.616	3.498
TRINITY_DN15795_c0_g1_i3.p1	0.637	1.062	0.551	0	0	0
TRINITY_DN41926_c0_g2_i1.p1	2.232	1.706	2.054	0	0	0
TRINITY_DN11458_c0_g1_i1.p1	0	0	0	10.222	12.458	5.379
TRINITY_DN6675_c1_g1_i2.p1	0	0	0	5.23	8.84	4.748
TRINITY_DN9578_c0_g1_i1.p1	0	0	0	2.194	1.733	1.594
TRINITY_DN3679_c0_g1_i4.p2	11.955	9.006	12.73	0	0	0
TRINITY_DN2117_c0_g1_i8.p1	0	0	0	0.379	3.564	4.301
TRINITY_DN5747_c0_g1_i1.p2	0	0	0	42.431	33.135	42.047
TRINITY_DN5947_c0_g1_i7.p1	1.456	1.514	1.76	0	0	0
TRINITY_DN12271_c0_g1_i3.p1	3.174	3.089	3.04	0	0	0
TRINITY_DN10694_c0_g1_i5.p2	0	0	0	3.036	2.921	2.592
TRINITY_DN6992_c0_g1_i2.p1	0	0	0	15.416	15.216	15.633
TRINITY_DN30178_c0_g1_i5.p1	0.575	1.366	1.129	0	0	0
TRINITY_DN19861_c0_g1_i1.p1	3.008	4.264	4.258	0	0	0.126
TRINITY_DN448_c0_g1_i3.p1	245.93	252.985	277.543	0	0	0
TRINITY_DN5740_c0_g1_i2.p1	1.186	4.177	3.947	0	0	0
TRINITY_DN8003_c0_g1_i8.p1	0	0	0	3.463	2.834	3.475
TRINITY_DN2470_c0_g1_i10.p1	19.872	21.041	25.505	0	0	0
TRINITY_DN11933_c0_g1_i2.p1	0	0.235	0	14.776	12.317	13.247
TRINITY_DN9149_c0_g1_i2.p1	6.139	7.527	7.174	0.083	0	0
TRINITY_DN4362_c0_g1_i12.p1	1.962	2.062	1.689	0	0	0
TRINITY_DN2953_c0_g1_i4.p1	3.008	6.248	4.649	0	0	0
TRINITY_DN11232_c0_g1_i4.p1	5.284	4.394	3.351	0	0	0
TRINITY_DN12531_c0_g1_i9.p1	1.883	1.479	0.711	0	0	0
TRINITY_DN548_c0_g1_i3.p1	12.051	1.558	1.156	0	0	0
TRINITY_DN19435_c0_g1_i1.p1	5.816	8.38	5.121	0	0	0
TRINITY_DN2960_c0_g1_i5.p3	0	0	0.284	15.298	12.818	17.319
TRINITY_DN7681_c0_g1_i2.p1	2.712	3.176	2.8	0	0	0
TRINITY_DN4916_c0_g1_i4.p1	0	0	0	0.498	0	0.837
TRINITY_DN2071_c0_g3_i4.p1	2.075	1.427	2.436	0	0	0
TRINITY_DN11984_c0_g1_i3.p1	7.281	9.285	6.196	0	0	0
TRINITY_DN11701_c0_g1_i2.p1	0	0	0	11.942	11.357	4.129
TRINITY_DN9420_c0_g1_i8.p1	0	0	0	4.85	9.232	5.012
TRINITY_DN3517_c0_g1_i1.p1	16.498	13.435	15.157	0	0	0
TRINITY_DN37791_c0_g1_i4.p1	0	0	0	16.602	16.469	19.854
TRINITY_DN15913_c0_g1_i1.p1	0	0	0	1.684	0.763	1.147
TRINITY_DN8644_c1_g1_i9.p1	1.831	1.74	1.831	0	0	0.011
TRINITY_DN7679_c0_g2_i3.p1	0.506	0.818	0.587	0	0	0
TRINITY_DN9978_c0_g1_i6.p1	0	0	0	1.933	0	4.381
TRINITY_DN616_c0_g1_i3.p1	2.503	5.404	1.911	0.107	0	0
TRINITY_DN10776_c0_g1_i2.p1	23.273	31.909	21.762	0	0	0
TRINITY_DN102129_c0_g1_i1.p1	0	0	0.16	8.787	4.981	7.237
TRINITY_DN1991_c1_g1_i2.p1	0	0	0	1.091	0.545	1.09
TRINITY_DN342_c0_g1_i3.p1	25.348	9.894	16.082	2184.09	2875	1332.55
TRINITY_DN9869_c0_g1_i3.p1	0	0	0	2.419	3.967	2.454
TRINITY_DN9974_c0_g1_i2.p1	0.358	0.505	0.462	0	0	0
TRINITY_DN303_c0_g1_i1.p1	1.343	0	0.08	50.21	44.166	29.132
TRINITY_DN6675_c1_g1_i3.p1	0	0	0	5.23	8.84	4.748
TRINITY_DN1172_c0_g1_i9.p2	2.101	0.418	0	121.813	113.019	92.868
TRINITY_DN984_c0_g1_i2.p1	0	0	0	4.66	13.243	6.756
TRINITY_DN4719_c0_g1_i2.p1	0	0	0	10.388	12.873	7.822
TRINITY_DN9068_c0_g1_i2.p1	1.325	3.698	3.271	0	0	0
TRINITY_DN13803_c0_g1_i7.p1	0.488	0.209	0.676	0	0	0
TRINITY_DN14818_c0_g1_i1.p1	9.06	6.631	7.325	0	0	0
TRINITY_DN12906_c0_g1_i1.p1	0.793	1.723	0.809	0	0	0
TRINITY_DN12317_c0_g1_i1.p1	0	0.835	0.329	32.742	37.909	33.892
TRINITY_DN3030_c0_g1_i3.p1	0	0	0	51.681	59.926	45.373
TRINITY_DN2923_c0_g1_i12.p1	1.971	1.61	2.178	0	0	0
TRINITY_DN6_c8_g1_i1.p1	5.023	0.4	0.133	342.825	391.212	264.956
TRINITY_DN2304_c0_g1_i3.p1	2.232	3.594	3.778	0	0	0
TRINITY_DN8318_c1_g2_i1.p1	5.624	4.151	5.485	0	0	0
TRINITY_DN2922_c0_g1_i4.p1	7.909	5.021	6.907	0	0	0.161
TRINITY_DN93021_c0_g1_i1.p1	0	0	0	781.481	988.645	1336.16
TRINITY_DN7452_c0_g2_i2.p1	0	0	0	1.909	0.719	1.434
TRINITY_DN23033_c0_g1_i2.p1	1.343	1.584	1.76	0	0	0
TRINITY_DN12765_c0_g1_i3.p1	1.988	1.366	1.742	0	0	0
TRINITY_DN3904_c0_g1_i12.p1	12.766	7.283	4.249	0	0	0
TRINITY_DN10284_c0_g1_i4.p1	0	0	0	1.281	2.649	2.225
TRINITY_DN5662_c0_g1_i10.p1	0	0	0	1.15	0.937	1.376
TRINITY_DN8595_c0_g1_i6.p2	0.375	0.131	0	26.208	34.944	26.517
TRINITY_DN25196_c0_g1_i5.p2	6.339	5.456	2.898	0	0	0
TRINITY_DN3919_c0_g1_i5.p1	1.308	1.845	2.525	0	0	0
TRINITY_DN1839_c0_g1_i3.p1	0.419	4.133	1.831	0	0	0.034
TRINITY_DN14035_c0_g1_i2.p1	0	0	0	8.669	10.616	4.37
TRINITY_DN106435_c0_g1_i1.p1	0	0.47	0.098	162.05	212.479	389.905
TRINITY_DN19315_c0_g1_i1.p1	0	0	0	1.803	1.493	0.493
TRINITY_DN6871_c0_g1_i7.p1	18.416	20.353	19.833	0.154	0	0.195
TRINITY_DN2274_c0_g1_i9.p2	0	0	0	13.602	11.194	11.229
TRINITY_DN5719_c0_g1_i1.p1	0	0	0	15.31	32.154	27.791
TRINITY_DN8269_c0_g1_i1.p1	4.002	1.357	1.742	0	0	0
TRINITY_DN13985_c0_g1_i1.p2	2.747	2.262	1.778	0	0	0
TRINITY_DN15710_c0_g1_i2.p1	6.226	3.559	3.271	0	0	0
TRINITY_DN20378_c0_g1_i1.p2	1.578	0	0.071	30.857	28.187	28.834
TRINITY_DN9889_c0_g1_i3.p1	0	0	0	0.368	1.537	0.47
TRINITY_DN8033_c0_g1_i14.p1	0	0	0	3.949	4.294	5.161
TRINITY_DN8826_c0_g1_i18.p1	0	0	0	3.961	3.739	1.858
TRINITY_DN898_c0_g1_i2.p1	0	0	0	71.983	92.985	80.332
TRINITY_DN4620_c0_g1_i2.p1	36.117	40.489	44.058	0	0	0.963
TRINITY_DN14074_c0_g1_i6.p1	0	0	0	0.759	2.191	2.592
TRINITY_DN3352_c0_g1_i1.p1	0	0	0	1.98	1.918	2.856
TRINITY_DN215_c0_g1_i6.p2	0	0	0	14.895	0.098	18.409
TRINITY_DN7083_c2_g1_i1.p1	8.476	6.283	6.987	0	0	0
TRINITY_DN16006_c1_g1_i2.p2	1.788	1.993	1.165	0	0	0
TRINITY_DN10754_c0_g1_i5.p2	0	0	0	12.132	1.766	4.932
TRINITY_DN9869_c0_g1_i16.p1	0	0	0	2.419	3.967	2.454
TRINITY_DN11414_c0_g1_i11.p1	0	0	0	11.444	10.573	8.178
TRINITY_DN1895_c0_g1_i4.p1	0	0	0	1.257	0	1.216
TRINITY_DN2728_c0_g1_i2.p2	1.953	0.609	0	94.431	110.839	71.489
TRINITY_DN11070_c0_g1_i9.p4	0	0	0	8.467	9.363	7.123
TRINITY_DN145_c1_g1_i1.p1	1.395	0.226	0.098	128.893	155.833	121.875
TRINITY_DN1172_c0_g1_i7.p2	2.101	0.418	0	121.813	113.019	92.868
TRINITY_DN12217_c1_g1_i4.p1	12.609	15.924	11.69	0	0	0
TRINITY_DN3509_c2_g1_i2.p1	0	0	0	7.732	20.001	17.411
TRINITY_DN6392_c0_g1_i5.p1	0	0	0	6.285	7.412	7.788
TRINITY_DN6586_c0_g1_i4.p3	0.706	0	0.587	27.204	26.661	27.435
TRINITY_DN11079_c0_g1_i5.p1	0	0	0	3.593	2.91	2.477
TRINITY_DN10227_c0_g1_i7.p1	0	0	0	0.783	0.305	1.262
TRINITY_DN9507_c0_g1_i1.p1	28.452	28.124	32.386	0	0	0
TRINITY_DN22175_c0_g1_i1.p1	0	0	0	11.076	2.3	1.95
TRINITY_DN4642_c0_g1_i3.p1	0	0	0	2.692	1.907	1.388
TRINITY_DN5180_c0_g2_i2.p1	0	0	0	3.154	6.017	2.936
TRINITY_DN5689_c0_g1_i9.p1	10.036	17.847	21.238	0.451	0	0
TRINITY_DN16431_c0_g1_i1.p1	8.755	14.749	12.295	0	0	0.401
TRINITY_DN112089_c0_g1_i1.p1	8.981	2.715	4.472	0	0	0
TRINITY_DN4919_c0_g1_i2.p1	0	0.957	1.814	0	0	0
TRINITY_DN5685_c0_g1_i5.p1	0.924	2.384	1.511	0	0	0
TRINITY_DN12222_c0_g1_i2.p1	0	0	0	0.913	0.817	1.434
TRINITY_DN5792_c0_g1_i11.p1	0	0	0	1.755	2.213	0.321
TRINITY_DN12728_c0_g1_i1.p1	22.75	15.167	12.757	0	0	0
TRINITY_DN11079_c0_g1_i2.p1	0	0	0	3.048	0	3.143
TRINITY_DN21227_c0_g1_i5.p2	2.973	1.558	0.444	0	0	0
TRINITY_DN13343_c0_g1_i2.p1	10.69	12.6	10.988	0	0	0
TRINITY_DN9014_c0_g1_i5.p2	11.562	24.93	28.181	0	0	0
TRINITY_DN7153_c0_g1_i6.p1	0	2.976	2.703	0	0	0
TRINITY_DN2487_c2_g1_i4.p1	0	0	0	7.969	6.365	5.93
TRINITY_DN1385_c1_g2_i2.p1	0	0	0	340.11	468.207	603.443
TRINITY_DN10719_c0_g1_i1.p1	0	0	0	4.744	2.801	4.737
TRINITY_DN32025_c0_g1_i2.p1	3.34	1.297	5.112	0	0	0
TRINITY_DN41650_c0_g1_i2.p1	0	0	0	0.795	1.373	1.17
TRINITY_DN20586_c0_g1_i5.p1	0	0	0	1.02	3.368	1.376
TRINITY_DN6314_c0_g1_i3.p2	0	0	0	5.111	7.553	1.491
TRINITY_DN4719_c0_g1_i9.p1	0	0	0	0.712	2.267	1.675
TRINITY_DN406_c0_g2_i1.p1	102.334	123.608	108.955	0	0	0
TRINITY_DN4647_c0_g1_i1.p1	0	0	0	5.597	0	2.569
TRINITY_DN615_c4_g1_i1.p1	0	0	0	2.407	0	4.852
TRINITY_DN9403_c2_g1_i5.p2	6.426	2.889	2.205	0.024	0	0
TRINITY_DN7197_c0_g1_i2.p2	0	0	0	24.109	17.461	13.19
TRINITY_DN37863_c0_g1_i2.p1	3.872	14.28	7.379	0.059	0	0
TRINITY_DN106069_c0_g1_i1.p1	49.205	31.744	35.782	0.178	0.752	0.39
TRINITY_DN13214_c1_g1_i1.p2	2.407	5.995	7.032	0	0	0
TRINITY_DN4685_c0_g1_i2.p1	3.61	4.125	3.832	0	0	0
TRINITY_DN7861_c0_g1_i1.p1	31.783	44.849	42.111	0.332	1.406	0
TRINITY_DN103790_c0_g1_i1.p1	11.022	11.016	17.353	0	0	0
TRINITY_DN47714_c0_g1_i1.p1	0	0	0	1.186	0.327	1.239
TRINITY_DN9389_c0_g1_i4.p1	0	0	0	40.059	54.629	34.856
TRINITY_DN13351_c0_g1_i5.p1	1.038	1.488	0.88	0	0	0
TRINITY_DN21167_c0_g1_i7.p1	0	0.731	1.467	0	0	0
TRINITY_DN8939_c0_g1_i2.p2	0	0	0	8.04	3.019	6.641
TRINITY_DN1046_c0_g1_i2.p1	58.561	57.919	55.66	0	0	0
TRINITY_DN18446_c0_g1_i5.p1	0	0	0	6.771	7.041	7.18
TRINITY_DN1743_c0_g1_i4.p1	0	0	0	1.767	30.781	15.553
TRINITY_DN13094_c0_g1_i1.p1	0	0	0	9.238	9.21	11.859
TRINITY_DN10225_c0_g1_i2.p1	0	0	0	3.854	6.017	4.657
TRINITY_DN11925_c0_g1_i1.p1	0	0	0	1.103	1.439	1.675
TRINITY_DN2061_c0_g1_i7.p1	0	0	0	1.542	4.992	1.296
TRINITY_DN7999_c0_g1_i7.p1	0	0	0	9.048	9.112	7.799
TRINITY_DN4661_c0_g1_i2.p1	0	0	0	0.949	1.123	0.436
TRINITY_DN0_c0_g1_i3.p3	862.159	32.675	16.953	45590.3	24265.7	32553.4
TRINITY_DN5602_c0_g1_i5.p2	0.985	0	0	25.781	27.478	24.246
TRINITY_DN8473_c0_g1_i1.p2	0	0.078	0	10.234	15.51	11.527
TRINITY_DN6890_c0_g1_i2.p1	12.818	15.472	9.512	0	0	0
TRINITY_DN6493_c0_g1_i3.p1	0	0	0	10.163	9.537	9.107
TRINITY_DN11570_c0_g1_i3.p1	0	0	0	2.846	2.191	1.158
TRINITY_DN6493_c0_g1_i6.p1	0	0	0	10.163	9.537	9.107
TRINITY_DN615_c3_g1_i4.p1	0	0	0	4.234	3.423	4.485
TRINITY_DN8234_c0_g1_i1.p1	0	0	0	7.696	3.521	5.999
TRINITY_DN19509_c0_g1_i3.p1	0	0	0	19.697	35.795	27.813
TRINITY_DN6844_c0_g1_i2.p3	0	0	0.027	1.779	2.387	1.468
TRINITY_DN527_c0_g1_i1.p1	0	0	0	673.554	937.035	1369.44
TRINITY_DN86695_c0_g1_i1.p1	2.843	0.131	0	353.842	288.275	297.518
TRINITY_DN6415_c0_g1_i5.p1	59.259	47.877	43.285	0	0	0
TRINITY_DN39071_c0_g1_i1.p1	0	0	0	0.688	0.741	1.262
TRINITY_DN2987_c0_g1_i1.p1	0.323	0.183	0.311	632.867	939.575	1621.66
TRINITY_DN3773_c0_g1_i2.p1	0	1.766	8.072	0	0	0
TRINITY_DN7679_c0_g2_i5.p1	0.506	0.818	0.587	0	0	0
TRINITY_DN109083_c0_g1_i1.p1	0	0	0	7.032	9.101	8.12
TRINITY_DN2504_c2_g1_i2.p1	0	0.07	0.089	34.663	42.389	32.986
TRINITY_DN1646_c0_g1_i2.p1	0.366	2.297	2.32	0	0	0
TRINITY_DN15713_c0_g1_i1.p1	0	0	0	6.19	6.507	7.547
TRINITY_DN3883_c0_g1_i3.p2	0	0	0	3.226	4.959	5.23
TRINITY_DN3605_c0_g1_i5.p3	60.401	46.328	61.02	0	0.807	0.241
TRINITY_DN35374_c0_g1_i1.p1	5.371	4.769	5.378	0	0	0
TRINITY_DN665_c0_g1_i1.p1	21.668	33.832	28.234	0	0	0
TRINITY_DN3904_c0_g1_i7.p1	12.766	7.283	4.249	0	0	0
TRINITY_DN3230_c0_g1_i4.p2	0.584	0	0	65.591	45.125	58.884
TRINITY_DN15226_c0_g1_i5.p4	0	0	0.178	11.977	10.747	9.439
TRINITY_DN4117_c0_g1_i2.p3	0.131	7.753	14.304	0	0	0
TRINITY_DN9896_c0_g1_i4.p2	0	0	0	5.016	11.107	10.414
TRINITY_DN2876_c0_g1_i5.p1	7.795	13.966	12.144	0	0	0
TRINITY_DN5268_c0_g1_i9.p1	9.618	6.509	7.316	0	0	0
TRINITY_DN3738_c0_g1_i2.p1	0	0	0	17.219	24.764	13.328
TRINITY_DN7625_c0_g1_i7.p1	3.392	1.392	0.453	0	0	0
TRINITY_DN7610_c0_g1_i3.p1	6.993	7.414	4.987	0	0	0.206
TRINITY_DN114354_c0_g1_i1.p1	132.243	128.02	116.538	1.459	0	0.677
TRINITY_DN12297_c0_g1_i1.p1	0	0	0	21.595	10.039	10.93
TRINITY_DN6844_c0_g1_i6.p1	0	0	0.027	1.779	2.387	1.468
TRINITY_DN3846_c0_g1_i3.p2	11.963	11.599	9.468	0	0	0
TRINITY_DN4238_c0_g1_i2.p1	0.549	2.106	3.12	0	0	0
TRINITY_DN184_c0_g1_i8.p1	6.906	11.121	17.629	0	0.61	0
TRINITY_DN238_c0_g1_i1.p2	0	0	0	282.867	274.04	255.953
TRINITY_DN8627_c0_g1_i9.p2	0	0	0	5.016	6.442	5.712
TRINITY_DN36714_c3_g1_i1.p1	5.746	3.019	4.187	0	0	0
TRINITY_DN8403_c1_g3_i2.p1	3.017	2.471	2.783	0	0	0
TRINITY_DN800_c0_g1_i3.p1	21.293	27.254	26.341	0	0	0
TRINITY_DN7179_c0_g1_i9.p1	6.025	6.909	11.112	0	0	0
TRINITY_DN15226_c0_g1_i1.p3	0	0	0.178	11.977	10.747	9.439
TRINITY_DN18492_c1_g1_i5.p1	7.107	7.849	7.352	0	0	0
TRINITY_DN9149_c0_g1_i4.p1	6.139	7.527	7.174	0.083	0	0
TRINITY_DN1053_c0_g1_i1.p1	51.594	15.071	12.801	0	0	0
TRINITY_DN1124_c0_g1_i1.p2	0	0	0.276	14.74	4.469	14.497
TRINITY_DN40767_c0_g1_i11.p1	0	0	0	2.929	4.741	2.317
TRINITY_DN3155_c0_g1_i3.p2	0	0	0	8.645	9.733	6.778
TRINITY_DN7971_c0_g2_i2.p2	5.772	4.629	9.068	0	0	0
TRINITY_DN10719_c0_g1_i9.p2	0	0	0	4.744	2.801	4.737
TRINITY_DN3730_c1_g1_i2.p3	0	0	0	98.096	68.287	50.007
TRINITY_DN4808_c0_g1_i3.p1	33.292	24.965	23.612	0	0	0
TRINITY_DN8403_c1_g3_i1.p1	18.25	15.968	19.904	0	0	0
TRINITY_DN19394_c0_g1_i7.p1	0	0	0	5.562	7.357	7.788
TRINITY_DN21140_c0_g2_i2.p1	4.648	3.611	2.658	0	0	0
TRINITY_DN10569_c0_g1_i29.p1	0	0	0	2.336	1.962	2.156
TRINITY_DN7122_c0_g1_i7.p2	0	0	0	7.258	8.142	8.74
TRINITY_DN10284_c0_g1_i11.p1	1.439	4.307	1.182	0	0	0
TRINITY_DN14667_c0_g1_i1.p1	0	0	0	36.75	72.145	68.209
TRINITY_DN6353_c0_g1_i1.p1	0	0	0	4.566	7.259	4.381
TRINITY_DN4614_c0_g1_i1.p1	26.211	26.575	28.972	0	0.752	0.596
TRINITY_DN8394_c0_g1_i1.p2	1.395	0.888	0.453	0	0	0
TRINITY_DN7122_c0_g1_i4.p1	0.785	0.513	0.818	0	0	0
TRINITY_DN12568_c0_g1_i2.p1	5.895	4.125	7.174	0	0	0
TRINITY_DN10555_c0_g1_i2.p1	0	0	0	4.483	4.098	4.897
TRINITY_DN7972_c1_g1_i3.p1	10.455	5.238	4.658	0	0	0
TRINITY_DN28289_c0_g1_i2.p1	0.427	1.384	1.689	0	0	0
TRINITY_DN26074_c0_g1_i2.p1	0	0	0	1.293	1.853	1.514
TRINITY_DN6318_c0_g1_i11.p1	11.336	4.099	1.982	0	0	0
TRINITY_DN2738_c0_g1_i12.p1	0	0	0	11.728	18.017	9.451
TRINITY_DN3883_c0_g1_i3.p3	0.61	0	0	27.334	36.939	30.451
TRINITY_DN10823_c1_g2_i2.p1	9.548	0.687	2.623	0	0	0
TRINITY_DN11086_c0_g1_i5.p1	1.587	3.046	1.742	0	0	0
TRINITY_DN1743_c0_g1_i1.p1	0	0	0	33.252	19.837	27.332
TRINITY_DN6223_c0_g1_i2.p2	8.484	5.317	1.067	0	0	0
TRINITY_DN105890_c0_g1_i1.p1	0.375	0.235	0.231	294.702	443.432	681.872
TRINITY_DN1726_c0_g1_i1.p1	0	0.191	0	38.6	40.329	12.341
TRINITY_DN23902_c0_g1_i4.p1	0	0	0	0.676	2.997	2.065
TRINITY_DN30259_c0_g1_i2.p1	0	0	0	5.408	1.777	4.909
TRINITY_DN8612_c0_g1_i2.p2	0	0	0	6.724	5.951	3.796
TRINITY_DN15855_c0_g1_i3.p2	0	0	0	10.578	13.439	9.313
TRINITY_DN3559_c0_g1_i1.p2	0	0	0	55.06	67.273	83.727
TRINITY_DN26583_c0_g1_i1.p1	0	1.453	1.876	0	0	0
TRINITY_DN10892_c0_g2_i2.p1	0	0	0	8.787	5.69	7.868
TRINITY_DN5354_c0_g1_i2.p1	0	0	0	7.578	11.728	10.265
TRINITY_DN12748_c0_g1_i2.p1	4.133	4.246	4.712	0	0	0
TRINITY_DN927_c0_g1_i4.p1	0.436	0.209	0.276	7.969	11.238	51.291
TRINITY_DN22749_c0_g1_i1.p1	2.032	1.21	0.845	0	0	0
TRINITY_DN5400_c0_g1_i5.p1	10.376	9.163	18.642	0	0	0
TRINITY_DN5892_c0_g1_i2.p1	0	0	0	9.013	7.837	6.606
TRINITY_DN2669_c0_g1_i3.p1	13.35	10.921	10.908	0	0	0
TRINITY_DN112799_c0_g1_i1.p1	1.011	0.191	0	249.271	222.626	217.564
TRINITY_DN5678_c0_g1_i3.p1	8.249	4.568	1.494	0	0	0
TRINITY_DN12538_c0_g1_i4.p1	0	0	0	1.589	0	3.005
TRINITY_DN41820_c0_g1_i3.p1	0	0	0	1.814	1.461	1.514
TRINITY_DN8204_c0_g1_i7.p1	0	0	0	20.86	0	5.287
TRINITY_DN23357_c0_g1_i2.p1	0	0	0	7.269	5.428	5.471
TRINITY_DN19978_c0_g1_i2.p1	8.292	0.557	3.734	0	0	0
TRINITY_DN17301_c0_g1_i4.p1	0	0	0	7.009	9.744	6.664
TRINITY_DN17843_c0_g1_i3.p1	0	0	0	4.862	7.935	7.673
TRINITY_DN32341_c0_g1_i1.p1	0	0	0	5.621	8.796	7.513
TRINITY_DN7122_c0_g1_i9.p1	0	0	0	0.522	0.698	0.872
TRINITY_DN9985_c0_g1_i5.p1	0	0	0	0.474	0.534	0.493
TRINITY_DN6959_c0_g1_i2.p1	17.274	17.986	14.864	0.095	0	0.195
TRINITY_DN8199_c0_g1_i8.p1	0	0	0	1.387	1.657	2.225
TRINITY_DN8595_c0_g1_i2.p2	0.375	0.131	0	26.208	34.944	26.517
TRINITY_DN5661_c1_g1_i7.p2	3.218	3.107	3.512	0	0	0
TRINITY_DN7681_c0_g1_i3.p1	2.712	3.176	2.8	0	0	0
TRINITY_DN10281_c0_g1_i1.p2	0	0	0	23.338	13.036	22.824
TRINITY_DN16126_c0_g1_i3.p1	2.991	4.055	2.818	0	0	0
TRINITY_DN6_c6_g1_i2.p1	1.107	0.131	0.196	134.585	115.667	81.307
TRINITY_DN5661_c1_g1_i4.p1	3.218	3.107	3.512	0	0	0
TRINITY_DN106013_c0_g1_i1.p1	0	0	0	3.925	5.134	4.783
TRINITY_DN11429_c0_g1_i1.p2	5.973	7.701	9.823	0	0	0
TRINITY_DN7334_c0_g1_i3.p2	0	0	0	1.874	4.044	4.404
TRINITY_DN10983_c1_g1_i12.p2	0	0	0	11.301	7.477	10.529
TRINITY_DN5238_c0_g1_i8.p1	0.593	0	0	14.278	6.91	7.581
TRINITY_DN1385_c3_g1_i2.p1	0	0	0	45.49	78.26	95.495
TRINITY_DN8784_c0_g1_i3.p1	0	0	0.018	2.277	10.268	23.857
TRINITY_DN2848_c0_g1_i1.p1	0	0	0	4.198	5.068	3.177
TRINITY_DN9578_c0_g1_i11.p1	0	0	0	2.194	1.733	1.594
TRINITY_DN8591_c0_g1_i3.p1	10.481	6.996	6.107	0	0	0
TRINITY_DN11981_c0_g1_i7.p1	12.748	14.671	14.606	0	0.153	0
TRINITY_DN2470_c0_g1_i1.p1	0	0	0	23.385	20.96	18.684
TRINITY_DN7505_c0_g1_i1.p3	0	0	0	73.346	59.305	93.499
TRINITY_DN4144_c0_g1_i6.p1	0	0	0	16.709	12.011	14.773
TRINITY_DN8234_c0_g1_i2.p1	4.281	0.696	2.294	0	0	0
TRINITY_DN99390_c0_g1_i1.p1	8.589	6.23	9.334	0	0	0
TRINITY_DN9932_c0_g1_i11.p1	0	0.261	0	14.231	12.055	8.786
TRINITY_DN23853_c0_g1_i2.p1	0	0	0	3.83	2.202	2.523
TRINITY_DN1073_c1_g1_i9.p1	0	0	0	1.921	3.052	0.562
TRINITY_DN1665_c0_g1_i2.p2	105.255	114.706	135.153	0	0	0
TRINITY_DN8627_c0_g1_i11.p1	0	0	0	5.016	6.442	5.712
TRINITY_DN14495_c0_g1_i2.p1	0	0	0	22.65	22.028	22.629
TRINITY_DN10075_c0_g1_i6.p1	0	0	0	3.154	2.289	2.89
TRINITY_DN13663_c0_g1_i2.p1	14.466	15.298	8.303	0	0	0
TRINITY_DN20_c0_g1_i4.p2	1.535	1.236	0.685	1183.66	716.567	981.351
TRINITY_DN4441_c0_g1_i8.p1	9.199	10.129	3.44	0.202	0	0
TRINITY_DN2922_c0_g1_i1.p1	0	0	0	3.605	4.284	5.586
TRINITY_DN20252_c0_g1_i1.p1	0	0	0	3.06	0.883	2.695
TRINITY_DN8394_c0_g1_i3.p1	0	0.009	0	0.368	0.948	0.631
TRINITY_DN22643_c0_g1_i1.p1	7.351	7.005	4.774	0	0	0
TRINITY_DN4505_c0_g1_i5.p1	0	0	0	19.567	20.121	16.883
TRINITY_DN13094_c0_g1_i5.p1	0	0	0	14.065	16.415	9.348
TRINITY_DN21407_c0_g1_i1.p1	1.02	1.018	0.889	0	0	0
TRINITY_DN0_c0_g1_i2.p5	289.781	25.827	11.228	17364.7	12537	12185
TRINITY_DN184_c0_g1_i6.p1	13.786	25.661	22.323	0.451	0.523	0
TRINITY_DN3881_c0_g1_i1.p1	12.914	18.482	16.775	0	0	0.103
TRINITY_DN6849_c0_g1_i11.p2	0	0	0	11.42	20.906	9.738
TRINITY_DN5036_c0_g1_i3.p2	0	0	0	15.713	6.769	8.533
TRINITY_DN5662_c0_g1_i12.p1	0	0	0	1.15	0.937	1.376
TRINITY_DN10158_c0_g1_i3.p2	0	0	0	15.44	21.592	13.568
TRINITY_DN7625_c0_g1_i5.p2	0	0.009	0	3.522	8.894	3.647
TRINITY_DN5268_c0_g1_i10.p1	0	0	0	1.909	2.038	1.147
TRINITY_DN4540_c0_g1_i4.p1	1.491	1.427	1.849	0	0	0
TRINITY_DN12137_c0_g1_i5.p1	6.435	4.925	5.912	0	0	0
TRINITY_DN10924_c0_g1_i1.p2	0.872	0	0	15.44	11.03	13.855
TRINITY_DN6441_c0_g1_i1.p1	0	0	0	9.938	7.074	12.708
TRINITY_DN42331_c0_g1_i3.p1	0	0	0	7.305	7.292	7.467
TRINITY_DN9115_c0_g1_i7.p2	0.445	0	0	7.364	3.706	5.196
TRINITY_DN10694_c0_g1_i9.p2	0	0	0	3.036	2.921	2.592
TRINITY_DN13003_c0_g1_i5.p1	0	0	0	0.723	0.905	1.021
TRINITY_DN14718_c0_g1_i9.p1	0.732	2.967	1.894	0	0	0
TRINITY_DN7591_c0_g1_i3.p1	0	0	0	7.222	8.665	7.845
TRINITY_DN9296_c0_g1_i5.p1	0	0	0	7.934	11.041	9.302
TRINITY_DN5268_c0_g1_i18.p2	0.767	0	0	16.697	18.704	18.971
TRINITY_DN2719_c0_g1_i5.p1	3.688	2.837	0.605	0.012	0	0
TRINITY_DN5662_c0_g1_i4.p1	0	0	0	1.15	0.937	1.376
TRINITY_DN6676_c0_g1_i9.p1	3.959	2.262	2.471	0	0	0
TRINITY_DN1004_c0_g1_i7.p1	1.317	0	0	32.505	39.675	30.52
TRINITY_DN11692_c0_g1_i3.p2	0	0	0	29.327	32.056	25.703
TRINITY_DN8681_c0_g1_i5.p1	0	0	0	1.72	1.275	0.401
TRINITY_DN10066_c0_g1_i1.p1	1.02	1.932	3.049	0	0	0
TRINITY_DN5662_c0_g1_i3.p1	3.305	3.811	3.654	0	0.272	0
TRINITY_DN4622_c0_g1_i1.p1	0	3.167	22.385	0	0	0
TRINITY_DN27741_c0_g1_i3.p1	1.491	1.305	0.364	0	0	0
TRINITY_DN10108_c0_g1_i5.p2	0	16.029	6.187	0	0	0
TRINITY_DN8788_c0_g1_i2.p1	7.525	6.117	5.734	0	0	0
TRINITY_DN4530_c0_g1_i2.p2	6.479	0.679	1.289	290.907	322.565	455.82
TRINITY_DN9296_c0_g1_i6.p1	0	0	0	5.194	6.442	5.437
TRINITY_DN9115_c0_g1_i2.p1	1.622	0.827	1.067	0	0	0
TRINITY_DN72749_c1_g1_i8.p1	1.805	1.453	0.72	0	0	0
TRINITY_DN6624_c0_g1_i3.p1	9.94	13.105	11.495	0	0.207	0
TRINITY_DN5604_c0_g1_i1.p1	2.703	2.271	2.276	0	0	0
TRINITY_DN20113_c0_g1_i4.p1	2.843	0.566	1.049	0	0	0
TRINITY_DN12222_c0_g1_i7.p3	0	0	0	4.328	3.957	4.829
TRINITY_DN10163_c0_g1_i11.p1	0	0	0	1.055	1.003	1.113
TRINITY_DN5268_c0_g1_i13.p2	0.767	0	0	16.697	18.704	18.971
TRINITY_DN3434_c1_g1_i5.p2	0	0	0	15.025	11.15	10.609
TRINITY_DN6151_c0_g1_i10.p1	16.498	14.192	16.589	0	0	0
TRINITY_DN5079_c0_g1_i6.p1	2.433	0.305	1.467	0	0	0
TRINITY_DN16086_c0_g1_i2.p1	0	0	0	0.676	2.191	0.516
TRINITY_DN15776_c0_g1_i1.p1	5.642	5.961	6.596	0	0	0.092
TRINITY_DN13351_c0_g1_i2.p1	0	0	0	1.174	1.068	0.459
TRINITY_DN11414_c0_g1_i12.p1	0	0	0	27.121	22.671	28.834
TRINITY_DN9578_c0_g1_i8.p1	0	0	0	2.194	1.733	1.594
TRINITY_DN15264_c0_g1_i1.p1	0	0	0	5.609	0.796	2.397
TRINITY_DN3505_c0_g1_i2.p1	6.95	10.999	6.721	0	0	0.321
TRINITY_DN9437_c0_g1_i2.p1	0	0	0	1.755	0.828	2.179
TRINITY_DN7344_c0_g2_i2.p2	0	1.871	1.974	0	0	0
TRINITY_DN2418_c0_g1_i9.p1	0	0	0	2.645	1.591	1.044
TRINITY_DN324_c0_g1_i2.p1	63	56.483	45.161	0	0	0
TRINITY_DN9464_c0_g1_i2.p2	0	0	0	30.37	29.298	30.337
TRINITY_DN6389_c0_g1_i2.p1	0	0	0	4.637	3.303	3.487
TRINITY_DN3030_c0_g1_i2.p1	36.161	34.198	32.119	0	0	0
TRINITY_DN15912_c0_g1_i3.p1	4.203	4.603	2.774	0	0	0
TRINITY_DN444_c0_g1_i6.p1	20.596	16.307	12.455	0	0	0.184
TRINITY_DN4671_c0_g1_i1.p1	7.316	10.094	6.667	0	0	0
TRINITY_DN6035_c0_g1_i2.p1	21.241	10.877	11.726	0	0	0
TRINITY_DN2923_c0_g1_i8.p1	1.971	1.61	2.178	0	0	0
TRINITY_DN12470_c0_g1_i3.p1	0	0	0.018	1.613	2.561	1.938
TRINITY_DN41810_c0_g1_i1.p1	0.811	1.793	1.422	0	0	0
TRINITY_DN11391_c0_g1_i2.p1	0.942	1.453	1.556	0	0	0
TRINITY_DN8111_c0_g1_i3.p1	0	0.305	0.791	0	0	0
TRINITY_DN16919_c0_g1_i4.p1	0	0.017	0	2.17	1.384	0.596
TRINITY_DN12765_c0_g1_i4.p1	1.77	0.827	0.498	0	0	0
TRINITY_DN24127_c0_g1_i1.p1	6.121	3.063	2.454	0	0	0
TRINITY_DN7453_c0_g1_i1.p2	4.482	4.055	3.138	0.047	0	0
TRINITY_DN2922_c0_g1_i3.p1	7.909	5.021	6.907	0	0	0.161
TRINITY_DN7209_c0_g1_i3.p1	0	0	0	2.229	2.431	1.48
TRINITY_DN12538_c0_g1_i3.p2	10.124	2.932	2.934	0	0	0
TRINITY_DN17367_c0_g1_i5.p1	1.247	1.288	1.325	0	0	0
TRINITY_DN5729_c0_g1_i7.p1	0	6.17	9.583	0	0	0
TRINITY_DN7999_c0_g1_i8.p1	0	0	0	9.048	9.112	7.799
TRINITY_DN16952_c0_g1_i3.p2	3.095	3.803	2.8	0	0	0
TRINITY_DN9267_c0_g1_i2.p1	0	0	0	33.382	42.541	39.432
TRINITY_DN10533_c0_g1_i1.p1	2.442	0.609	1.707	0	0	0
TRINITY_DN5593_c0_g1_i3.p3	0	0	0	7.435	2.649	4.29
TRINITY_DN2703_c0_g1_i4.p2	6.662	7.875	6.676	0	0	0.023
TRINITY_DN30834_c0_g1_i2.p1	0.689	2.184	2.054	0	0	0
TRINITY_DN8473_c0_g1_i1.p1	0.157	0.27	0.062	49.819	58.248	53.884
TRINITY_DN3896_c0_g1_i6.p1	0.14	0	0	3.083	2.976	3.062
TRINITY_DN23422_c0_g1_i2.p1	1.055	2.236	1.76	0	0	0
TRINITY_DN26182_c0_g1_i4.p1	0	2.332	1.396	0	0	0.023
TRINITY_DN2679_c0_g1_i5.p2	16.088	14.619	10.303	0	1.025	0
TRINITY_DN13839_c0_g1_i14.p2	4.046	2.062	4.294	0	0.251	0
TRINITY_DN7715_c0_g1_i3.p1	4.473	7.692	3.636	0	0	0
TRINITY_DN7749_c0_g1_i1.p1	23.5	15.741	12.757	0	0	0
TRINITY_DN1280_c0_g1_i8.p1	0	0	0	36.655	33.626	29.327
TRINITY_DN3675_c0_g1_i1.p1	3.087	4.995	6.436	0	0	0
TRINITY_DN3919_c0_g1_i6.p1	1.308	1.845	2.525	0	0	0
TRINITY_DN11692_c0_g1_i2.p2	0	0	0	29.327	32.056	25.703
TRINITY_DN20702_c0_g1_i1.p1	0	0	0	7.281	0	15.197
TRINITY_DN4659_c0_g1_i5.p1	0	0.087	0	10.033	9.559	6.205
TRINITY_DN13147_c0_g1_i1.p1	2.869	6.352	5.441	0	0	0
TRINITY_DN5662_c0_g1_i9.p1	0	0	0	1.15	0.937	1.376
TRINITY_DN25974_c0_g1_i1.p1	0	0	0	2.609	1.635	2.007
TRINITY_DN12137_c0_g1_i3.p1	0	0	0	8.076	5.047	4.989
TRINITY_DN5268_c0_g1_i16.p2	0.767	0	0	16.697	18.704	18.971
TRINITY_DN1816_c0_g1_i2.p1	0	0.017	0	1.767	0	1.594
TRINITY_DN2725_c0_g1_i3.p2	3.976	3.368	0.889	0	0	0
TRINITY_DN13985_c0_g1_i5.p1	2.747	2.262	1.778	0	0	0
TRINITY_DN11960_c0_g1_i10.p2	2.398	1.236	1.556	0	0	0
TRINITY_DN78946_c0_g1_i3.p1	0	0	0	1.921	1.232	1.365
TRINITY_DN8639_c0_g1_i4.p2	0	0	0	5.242	4.916	6.079
TRINITY_DN1004_c0_g1_i1.p1	4.273	0	0.204	86.107	90.805	64.665
TRINITY_DN6694_c0_g1_i3.p1	0	0	0	16.804	17.352	10.712
TRINITY_DN28143_c0_g1_i3.p1	5.598	2.567	1.253	0	0	0
TRINITY_DN11393_c0_g1_i3.p1	0	0	0	23.492	27.86	21.54
TRINITY_DN8591_c0_g1_i1.p1	0	0	0	4.044	6.496	1.204
TRINITY_DN3487_c0_g1_i2.p1	20.735	21.389	24.145	0.142	0	0.115
TRINITY_DN2675_c1_g2_i5.p1	37.835	29.438	28.208	0	0	0
TRINITY_DN4285_c0_g1_i1.p1	0	0	0	9.357	12.099	10.173
TRINITY_DN3904_c0_g1_i12.p2	0	0	0	38.185	50.4	45.889
TRINITY_DN6960_c0_g1_i2.p1	0	0	0	9.025	12.251	11.332
TRINITY_DN3761_c0_g1_i6.p1	0	0	0	11.728	4.927	9.887
TRINITY_DN16993_c0_g1_i3.p1	1.639	2.175	1.938	0	0	0
TRINITY_DN418_c0_g1_i1.p1	4.726	5.23	6.036	1029.25	459.956	917.466
TRINITY_DN6706_c0_g1_i1.p2	0	0	0	75.979	85.573	69.207
TRINITY_DN7297_c0_g1_i1.p1	0.009	0	0.933	51.93	32.612	45.821
TRINITY_DN7081_c0_g1_i3.p1	4.43	5.038	3.769	0	0	0
TRINITY_DN2749_c0_g1_i1.p1	1.081	0.966	1.529	1109.65	1441.21	1889.66
TRINITY_DN7583_c0_g1_i2.p2	16.594	13.792	12.259	0	0	0
TRINITY_DN14277_c0_g1_i1.p1	0.881	0.017	0	13.59	7.063	14.314
TRINITY_DN11809_c0_g1_i1.p1	0	0	0	10.222	5.875	15.002
TRINITY_DN6809_c0_g1_i1.p2	4.046	30.299	23.7	0	0	0
TRINITY_DN30912_c0_g1_i2.p1	15.835	15.637	15.602	0	0	0
TRINITY_DN22291_c0_g1_i6.p2	0	0	0	1.376	1.439	0.814
TRINITY_DN23853_c0_g1_i8.p1	2.084	2.123	2.178	0	0	0
TRINITY_DN7107_c0_g1_i5.p1	9.827	4.603	13.326	0	0	0
TRINITY_DN7660_c0_g1_i3.p1	0	0.157	0.196	16.164	13.908	11.63
TRINITY_DN1385_c1_g2_i3.p1	0	0	0	3.996	5.504	6.916
TRINITY_DN715_c0_g1_i11.p1	0	0	0	2.063	5.265	4.163
TRINITY_DN3403_c0_g1_i2.p3	7.656	6.274	6.543	0	0	0
TRINITY_DN1727_c1_g1_i2.p1	2.912	3.716	3.947	0	0	0
TRINITY_DN17228_c0_g1_i8.p1	0	0	0.133	4.21	7.586	6.824
TRINITY_DN2746_c1_g1_i6.p1	5.99	4.568	1.991	0	0	0
TRINITY_DN11925_c0_g1_i4.p1	0	0	0	1.103	1.439	1.675
TRINITY_DN4753_c0_g1_i1.p1	4.805	2.262	1.076	0	0	0
TRINITY_DN34841_c0_g1_i1.p1	5.72	5.499	6.018	0	0	0
TRINITY_DN2700_c0_g1_i2.p1	31.321	37.322	39.124	0.13	0	0.115
TRINITY_DN2274_c0_g1_i11.p1	0	0	0	13.602	11.194	11.229
TRINITY_DN13885_c0_g1_i3.p3	0	0	0	10.946	8.84	11.538
TRINITY_DN14371_c0_g1_i4.p1	0	0	0	3.558	6.78	9.405
TRINITY_DN16126_c0_g1_i7.p1	4.962	4.96	6.41	0	0.229	0
TRINITY_DN11009_c0_g1_i2.p1	0	0	0	3.237	3.335	2.294
TRINITY_DN7373_c0_g1_i2.p2	0	0	0	22.947	9.723	17.766
TRINITY_DN11489_c0_g1_i2.p3	0.009	0	0	11.218	8.273	13.568
TRINITY_DN8906_c0_g1_i3.p1	0	0	0.071	21.215	26.508	20.267
TRINITY_DN2337_c0_g1_i2.p1	11.205	20.11	28.492	0	0	0.631
TRINITY_DN15347_c0_g1_i4.p1	0	0	0	2.87	0	2.237
TRINITY_DN11062_c0_g1_i3.p3	0.907	0	0	25.449	40.242	30.016
TRINITY_DN1662_c0_g1_i2.p1	89.621	100.618	87.726	0	0	0
TRINITY_DN4166_c0_g1_i5.p1	0	0	0	10.768	6.376	9.956
TRINITY_DN13603_c0_g1_i3.p1	0	0	0	0.818	0.872	0.688
TRINITY_DN8347_c2_g1_i1.p1	5.145	19.762	11.797	0	0	0
TRINITY_DN2321_c0_g1_i2.p1	0.017	4.873	2.338	0	0	0
TRINITY_DN16802_c0_g2_i1.p1	0	0	0	5.419	5.145	3.223
TRINITY_DN1530_c0_g1_i1.p1	0.619	4.151	2.845	0	0	0
TRINITY_DN3089_c0_g1_i7.p2	0	0	0	21.737	21.015	14.44
TRINITY_DN15244_c0_g1_i1.p1	0	0	0	12.096	11.815	11.401
TRINITY_DN9406_c0_g1_i14.p2	1.657	0.861	1.076	0	0	0
TRINITY_DN16445_c0_g1_i2.p2	0.889	3.585	2.258	0	0	0.011
TRINITY_DN21210_c0_g1_i3.p1	2.869	4.412	3.832	0	0	0
TRINITY_DN7118_c0_g1_i1.p1	0	0	0	16.306	15.608	10.54
TRINITY_DN35624_c0_g1_i1.p1	0	0	0	2.977	4.066	1.697
TRINITY_DN6849_c0_g1_i3.p2	10.778	11.878	9.832	0	0	0
TRINITY_DN10113_c0_g1_i4.p2	0	0	0	10.163	16.677	7.386
TRINITY_DN4985_c1_g1_i2.p1	0	0	0	4.732	0	5.528
TRINITY_DN29086_c0_g1_i1.p1	1.84	1.323	2.222	0	0	0
TRINITY_DN14298_c0_g1_i2.p1	0.27	0	0	4.21	3.215	2.535
TRINITY_DN8483_c0_g1_i11.p1	0	4.882	3.6	0.012	0	0
TRINITY_DN2960_c0_g1_i5.p2	4.403	3.272	3.672	0	0	0
TRINITY_DN7005_c0_g1_i1.p1	14.928	17.229	16.553	0	0	0
TRINITY_DN6809_c0_g1_i6.p1	0	0	0	3.629	3.684	1.25
TRINITY_DN30178_c0_g1_i9.p1	0.575	1.366	1.129	0	0	0
TRINITY_DN2782_c0_g1_i14.p1	4.822	1.784	1.965	0	0	0
TRINITY_DN7880_c0_g1_i2.p2	3.061	1.871	4.232	0	0	0
TRINITY_DN8972_c0_g1_i1.p1	0.244	2.245	7.441	0	0	0
TRINITY_DN15996_c0_g1_i11.p1	0	0	0	1.672	1.134	3.062
TRINITY_DN13882_c0_g1_i1.p1	0	0	0	3.107	2.104	1.938
TRINITY_DN9541_c0_g1_i5.p2	6.679	7.205	7.601	0	0	0.149
TRINITY_DN3_c0_g1_i1.p1	540.124	38.427	16.686	26756	19699.4	19583
TRINITY_DN14489_c0_g1_i3.p1	0	0	0	2.846	11.216	5.735
TRINITY_DN4928_c0_g1_i8.p1	6.897	10.346	11.957	0	0	0
TRINITY_DN4283_c0_g1_i2.p2	0	9.233	9.281	0	0	0
TRINITY_DN24698_c0_g1_i1.p1	4.011	5.995	7.325	0	0	0
TRINITY_DN4666_c0_g1_i12.p1	1.282	1.114	0.56	0	0	0
TRINITY_DN10125_c0_g1_i3.p1	0	0	0	5.23	6.115	6.182
TRINITY_DN2679_c0_g1_i1.p2	16.088	14.619	10.303	0	1.025	0
TRINITY_DN0_c0_g1_i1.p3	455.7	27.619	15.3	32505.2	23896.3	21638.2
TRINITY_DN908_c0_g1_i1.p3	0	0	0	163.9	143.004	132.243
TRINITY_DN6349_c0_g1_i16.p1	1.779	3.298	4.436	0	0	0
TRINITY_DN1149_c1_g1_i5.p1	0	0	0	13.317	15.238	10.001
TRINITY_DN10610_c0_g1_i2.p1	10.176	5.352	5.601	0.142	0	0
TRINITY_DN4144_c0_g1_i10.p2	0	0	0	16.709	12.011	14.773
TRINITY_DN113706_c0_g1_i1.p1	8.676	9.024	9.761	0	0	0
TRINITY_DN3646_c0_g1_i1.p1	0	0	0	34.296	33.026	25.29
TRINITY_DN2174_c0_g1_i8.p1	0	0	0	3.724	4.709	3.154
TRINITY_DN7143_c0_g1_i3.p2	0	0	0	61.345	66.521	51.739
TRINITY_DN13245_c0_g1_i2.p1	9.13	6.265	4.249	0	0	0
TRINITY_DN8639_c0_g1_i3.p2	4.9	9.937	6.863	0	0	0
TRINITY_DN6490_c0_g1_i1.p1	0	0	0.213	10.448	8.425	2.627
TRINITY_DN6353_c0_g1_i13.p1	0	0	0	4.566	7.259	4.381
TRINITY_DN9773_c0_g1_i4.p1	0	1.479	0.196	57.064	58.88	53.952
TRINITY_DN4166_c0_g1_i6.p1	0	0	0	10.768	6.376	9.956
TRINITY_DN19305_c0_g1_i1.p1	0	0	0	1.447	1.417	1.032
TRINITY_DN9507_c0_g1_i3.p1	28.452	28.124	32.386	0	0	0
TRINITY_DN7497_c0_g1_i16.p1	0	0	0	0.925	3.194	1.411
TRINITY_DN840_c0_g1_i1.p1	0.575	0.165	0.142	17.693	17.145	23.191
TRINITY_DN320_c4_g1_i1.p1	0.384	0	0	44.601	41.452	46.279
TRINITY_DN11021_c0_g1_i5.p3	0	0	0	4.151	5.166	5.253
TRINITY_DN2274_c0_g1_i10.p1	0	0	0	13.602	11.194	11.229
TRINITY_DN4831_c0_g1_i1.p1	0	0	0	10.922	6.649	6.79
TRINITY_DN23602_c0_g1_i1.p1	5.145	4.89	3.752	0	0	0
TRINITY_DN4685_c0_g1_i4.p1	3.61	4.125	3.832	0	0	0
TRINITY_DN9911_c0_g1_i3.p2	0	0	0	10.175	11.848	14.096
TRINITY_DN12387_c0_g1_i1.p1	0	0	0	1.589	1.635	2.053
TRINITY_DN26747_c0_g1_i10.p1	0	0	0	7.115	0	4.668
TRINITY_DN7717_c0_g1_i11.p1	0	0	0	5.835	6.049	2.259
TRINITY_DN16006_c1_g1_i2.p1	1.657	1.706	1.556	0	0	0
TRINITY_DN695_c1_g1_i4.p1	0	0	0	6.25	9.058	6.664
TRINITY_DN4137_c0_g1_i1.p1	28.67	28.925	29.363	0	0	0
TRINITY_DN6236_c0_g1_i1.p1	0	0	0	0.522	0.262	0.768
TRINITY_DN5685_c0_g1_i4.p1	0.924	2.384	1.511	0	0	0
TRINITY_DN1159_c0_g1_i2.p1	0	0	0	369.033	527.937	863.892
TRINITY_DN7625_c0_g1_i4.p2	0	0	0	1.15	2.245	1.606
TRINITY_DN3487_c0_g1_i2.p2	1.221	0.687	0.685	307.877	370.121	540.591
TRINITY_DN12761_c0_g1_i3.p1	0	0	0.453	7.246	20.317	11.791
TRINITY_DN24847_c0_g1_i2.p1	0	0	0	17.907	17.581	16.275
TRINITY_DN3396_c0_g1_i5.p1	7.83	6.274	4.792	0	0	0
TRINITY_DN11024_c0_g1_i4.p1	0	0	0	3.012	3.226	2.466
TRINITY_DN8407_c0_g1_i2.p1	0	0	0	13.128	19.358	18.179
TRINITY_DN7625_c0_g1_i3.p2	0	0.148	0.48	18.689	19.63	16.321
TRINITY_DN9261_c0_g1_i3.p1	20.23	20.658	17.442	0	0	0
TRINITY_DN832_c0_g1_i1.p1	0	0	0	91.977	73.224	98.064
TRINITY_DN11769_c0_g1_i6.p1	0	0	0	3.902	3.608	4.576
TRINITY_DN14436_c0_g1_i1.p1	2.616	9.685	4.303	0	0	0
TRINITY_DN10588_c0_g1_i9.p1	0	0	0	3.297	3.096	3.383
TRINITY_DN5749_c0_g1_i4.p2	0	0	0	4.708	3.161	4.519
TRINITY_DN8693_c0_g1_i3.p1	0	0	0	0.842	2.082	0.998
TRINITY_DN9664_c0_g1_i1.p2	0	0	0	19.081	21.494	18.649
TRINITY_DN25813_c0_g1_i1.p1	0	0	0	22.733	12.665	9.164
TRINITY_DN995_c0_g1_i1.p1	136.324	159.537	171.797	0.036	0	0
TRINITY_DN3270_c0_g1_i5.p2	0	0	0	38.754	16.873	19.911
TRINITY_DN2554_c0_g1_i4.p2	13.995	28.272	2.765	0	0	0
TRINITY_DN4082_c0_g1_i3.p1	0	0.191	0	6.688	5.395	4.897
TRINITY_DN4352_c0_g1_i3.p3	0	0	0	14.159	13.527	15.495
TRINITY_DN1357_c0_g1_i1.p1	0.244	0	0	21.986	30.65	24.04
TRINITY_DN22372_c0_g2_i1.p1	0.637	0.757	0.871	0	0	0
TRINITY_DN10719_c0_g1_i7.p3	0	0	0	4.744	2.801	4.737
TRINITY_DN7452_c0_g2_i13.p1	0	0	0	6.285	7.902	3.705
TRINITY_DN6445_c0_g1_i1.p1	13.411	13.131	12.028	0.308	0	0
TRINITY_DN4362_c0_g1_i2.p1	1.962	2.062	1.689	0	0	0
TRINITY_DN22457_c0_g1_i1.p1	0	0	0	9.06	15.75	10.69
TRINITY_DN11363_c2_g1_i1.p1	1.657	2.08	3.111	0	0	0.069
TRINITY_DN31310_c0_g1_i2.p1	0	0	0	3.534	0	3.556
TRINITY_DN1630_c0_g1_i3.p1	0	0	0	8.206	7.804	8.304
TRINITY_DN4734_c0_g1_i10.p1	2.738	3.028	1.067	0	0	0
TRINITY_DN12725_c0_g1_i5.p2	8.737	6.257	6.961	0	0	0
TRINITY_DN16122_c0_g1_i6.p1	6.287	4.673	3.432	0	0	0
TRINITY_DN1339_c0_g1_i3.p2	1.744	0.4	1.12	75.872	82.838	66.351
TRINITY_DN2850_c3_g1_i1.p1	0	0	0	4.079	5.395	5.012
TRINITY_DN8908_c0_g1_i5.p4	0	0	0	19.496	27.315	17.996
TRINITY_DN5268_c0_g1_i5.p1	0	0	0	13.187	11.347	9.864
TRINITY_DN3559_c0_g1_i4.p2	0	0	0	55.06	67.273	83.727
TRINITY_DN7537_c0_g1_i6.p5	0	14.471	5.476	0	0	0
TRINITY_DN8018_c0_g1_i1.p1	0	4.769	3.974	0	0	0
TRINITY_DN2738_c0_g1_i2.p2	0	0	0	8.657	9.025	10.885
TRINITY_DN4892_c0_g1_i2.p2	9.504	10.99	11.575	0	0.381	0.195
TRINITY_DN12472_c0_g1_i3.p3	0	0	0	10.329	11.641	11.699
TRINITY_DN5930_c0_g3_i1.p1	0.218	0.148	0	10.282	6.616	6.297
TRINITY_DN7591_c0_g1_i1.p1	16.916	20.849	17.922	0	0	0
TRINITY_DN13659_c0_g1_i7.p1	0	0	0	2.253	2.267	2.156
TRINITY_DN3477_c0_g1_i5.p1	8.135	10.973	11.744	0	0	0
TRINITY_DN2672_c0_g1_i2.p1	17.213	25.252	30.368	0	0	0
TRINITY_DN93094_c0_g1_i1.p1	5.214	6.753	5.707	0	0	0
TRINITY_DN6163_c0_g1_i3.p1	0	0	0	1.376	0	2.03
TRINITY_DN5620_c0_g1_i1.p1	0	0.191	0	21.82	13.407	14.004
TRINITY_DN3147_c0_g1_i1.p1	0	0	0	8.289	7.782	10.426
TRINITY_DN10776_c0_g1_i1.p2	0	6.431	8.196	0	0	0
TRINITY_DN12761_c0_g1_i2.p1	0.253	0.052	0	30.619	21.919	18.569
TRINITY_DN15212_c0_g1_i3.p2	0	0	0	2.977	2.921	3.108
TRINITY_DN8385_c0_g1_i1.p1	0	0	0	2.988	4.752	0.631
TRINITY_DN6586_c0_g1_i2.p3	0.706	0	0.587	27.204	26.661	27.435
TRINITY_DN9606_c0_g1_i2.p1	0	0	0	2.158	0	0.906
TRINITY_DN8837_c0_g1_i6.p1	0.855	3.376	2.623	0	0	0
TRINITY_DN10569_c0_g1_i5.p1	0	0	0	2.336	1.962	2.156
TRINITY_DN1258_c0_g1_i6.p1	0	0	0	2.656	1.635	1.778
TRINITY_DN13260_c0_g1_i2.p1	0	0	0	1.755	0	2.466
TRINITY_DN7610_c0_g2_i1.p1	7.447	4.49	3.387	0	0	0
TRINITY_DN9410_c0_g1_i5.p1	0.061	0	0	3.214	2.038	2.145
TRINITY_DN8730_c0_g1_i2.p1	0.514	2.611	1.387	0	0	0
TRINITY_DN9443_c0_g1_i8.p1	0	3.376	2.16	0	0	0
TRINITY_DN18669_c1_g1_i2.p1	0	0	0	3.546	3.651	3.383
TRINITY_DN18973_c0_g1_i2.p1	8.72	8.101	9.69	0	0	0.069
TRINITY_DN2660_c0_g1_i2.p1	0	0	0	19.674	20.481	14.669
TRINITY_DN1924_c0_g1_i11.p2	0	0	0	5.953	4.055	5.93
TRINITY_DN1908_c1_g1_i1.p1	29.473	23.112	8.205	0.237	0.49	0
TRINITY_DN2504_c2_g1_i1.p1	0.75	0.07	0.267	19.887	19.194	20.714
TRINITY_DN1429_c3_g1_i1.p1	0.262	0.061	0	9.084	12.556	10.414
TRINITY_DN8578_c0_g1_i6.p2	0	0	0	5.396	4.207	6.996
TRINITY_DN615_c3_g1_i2.p1	4.325	4.568	3.494	0	0	0
TRINITY_DN3354_c2_g1_i1.p2	14.178	6.074	4.24	0	0.316	0
TRINITY_DN7334_c0_g1_i6.p2	0	0	0	1.874	4.044	4.404
TRINITY_DN6930_c0_g1_i1.p1	3.139	2.576	1.725	0	0	0
TRINITY_DN13473_c0_g1_i6.p1	0	0	0	4.115	4.785	1.399
TRINITY_DN7949_c0_g1_i4.p1	13.298	17.377	15.593	0	0	0.505
TRINITY_DN10625_c0_g1_i1.p1	0.75	0.47	0.782	0	0	0
TRINITY_DN1873_c0_g1_i8.p1	1.16	1.766	2.489	0	0	0
TRINITY_DN16006_c1_g1_i2.p3	0.732	3.376	1.991	0	0	0
TRINITY_DN3102_c0_g1_i3.p1	5.964	3.411	3.271	0	0	0
TRINITY_DN10344_c0_g1_i3.p2	0	0	0	1.482	2.452	0.264
TRINITY_DN1743_c0_g1_i1.p2	0	0	0	21.702	28.306	17.732
TRINITY_DN5662_c0_g1_i6.p1	3.305	3.811	3.654	0	0.272	0
TRINITY_DN11557_c0_g1_i2.p1	0	0	0	6.783	9.701	9.256
TRINITY_DN18790_c0_g1_i1.p1	6.505	5.813	4.747	0	0	0
TRINITY_DN3904_c0_g1_i2.p1	12.766	7.283	4.249	0	0	0
TRINITY_DN4285_c0_g1_i11.p1	0	0	0	9.357	12.099	10.173
TRINITY_DN4133_c0_g1_i1.p1	11.179	2.567	1.974	0	0	0
TRINITY_DN630_c0_g1_i14.p1	82.113	74.765	72.222	0	0	0
TRINITY_DN12286_c0_g1_i2.p1	0	0	0	2.526	0	1.457
TRINITY_DN579_c0_g1_i6.p1	29.629	23.268	11.21	0.332	0	0
TRINITY_DN7083_c0_g1_i3.p1	0	0	0	5.585	7.412	4.806
TRINITY_DN7886_c0_g1_i6.p1	4.639	2.732	3.627	0	0	0
TRINITY_DN39270_c0_g1_i3.p1	0	0	0	0.688	1.003	0.906
TRINITY_DN50828_c1_g1_i1.p1	9.417	10.625	11.477	0.083	0.338	0
TRINITY_DN13459_c0_g1_i2.p2	4.7	2.001	2.311	0	0	0
TRINITY_DN9261_c0_g1_i8.p1	8.493	9.241	13.415	0	0	0
TRINITY_DN10724_c0_g2_i4.p1	0	0	0	6.155	7.183	6.262
TRINITY_DN22078_c0_g1_i4.p1	2.267	1.444	0.667	0	0	0
TRINITY_DN12844_c1_g1_i2.p1	12.033	14.306	12.313	0.107	0	0
TRINITY_DN1885_c0_g1_i3.p3	6.304	3.385	5.058	0	0	0
TRINITY_DN5720_c0_g1_i5.p1	0	0	0	2.052	2.093	8.74
TRINITY_DN1726_c0_g1_i4.p1	0	0	0	4.506	0	4.691
TRINITY_DN5440_c0_g1_i2.p1	0	0.487	0	67.441	119.668	158.657
TRINITY_DN10225_c0_g1_i3.p1	5.136	7.892	7.414	0	0	0.069
TRINITY_DN2008_c0_g1_i2.p1	14.108	15.315	6.774	0	0	0
TRINITY_DN3331_c0_g1_i1.p1	0	4.377	11.103	0	0	0
TRINITY_DN1960_c0_g1_i5.p1	11.135	5.656	2.071	0	0	0
TRINITY_DN2766_c0_g1_i1.p1	0.628	0	0	12.179	14.813	18.248
TRINITY_DN7825_c0_g1_i1.p2	0	0	0.302	56.673	52.722	63.61
TRINITY_DN23412_c0_g1_i1.p1	0	0	0	3.486	1.766	3.028
TRINITY_DN41318_c0_g1_i1.p1	0	0	0	1.376	4.916	5.758
TRINITY_DN7864_c0_g1_i2.p1	0	0	0	16.851	23.293	39.386
TRINITY_DN4719_c0_g1_i14.p1	0	0	0	0.712	2.267	1.675
TRINITY_DN4166_c0_g1_i7.p2	0	0	0	143.954	157.969	122.207
TRINITY_DN5594_c0_g1_i4.p1	2.215	1.714	1.822	0	0	0
TRINITY_DN6535_c0_g1_i1.p1	69.339	74.948	73.804	0.285	0.599	0.31
TRINITY_DN4144_c0_g1_i4.p2	0	0	0	6.167	7.237	1.434
TRINITY_DN6389_c0_g1_i1.p1	0	0	0	13.4	16.884	11.08
TRINITY_DN10719_c0_g1_i3.p1	0	0	0	1.233	3.989	2.087
TRINITY_DN2881_c0_g1_i8.p3	0	0	0	7.388	5.112	5.219
TRINITY_DN5901_c0_g1_i5.p1	0	0	0	1.174	1.014	2.959
TRINITY_DN5268_c0_g1_i15.p1	0	0	0	13.187	11.347	9.864
TRINITY_DN17003_c0_g1_i1.p1	2.79	2.793	2.64	0	0	0
TRINITY_DN8820_c0_g1_i1.p1	20.84	22.868	16.74	0	0	0.585
TRINITY_DN5817_c0_g1_i2.p2	0	0	0	14.598	20.23	16.447
TRINITY_DN4779_c0_g1_i4.p1	0	0	0	1.553	0	0.849
TRINITY_DN11217_c2_g1_i1.p1	6.88	6.509	14.108	0	0	0.264
TRINITY_DN800_c0_g1_i2.p1	0	0	0	23.552	27.391	25.393
TRINITY_DN9296_c0_g1_i3.p1	7.098	3.107	5.485	0	0	0
TRINITY_DN8072_c0_g1_i15.p1	1.657	3.254	2.729	0	0	0
TRINITY_DN5397_c0_g1_i2.p1	1.378	2.41	3.067	0	0	0.069
TRINITY_DN26244_c0_g1_i3.p1	0	0	0	6.7	11.423	4.875
TRINITY_DN7948_c0_g1_i2.p1	0	0	0	5.633	7.51	4.118
TRINITY_DN2923_c0_g1_i6.p1	0	0	0	3.356	6.333	3.039
TRINITY_DN25923_c0_g1_i1.p1	0	0	0	1.743	0	1.594
TRINITY_DN30508_c0_g1_i5.p2	0	0	0	54.171	24.077	29.683
TRINITY_DN11414_c0_g1_i2.p1	4.316	4.769	7.636	0	0	0
TRINITY_DN5515_c0_g1_i2.p1	11.772	17.264	13.459	0	0	0
TRINITY_DN2365_c0_g1_i9.p2	2.154	3.019	2	0	0	0
TRINITY_DN21281_c0_g1_i1.p1	9.365	8.275	8.917	0	0	0
TRINITY_DN14398_c0_g1_i11.p1	0	0	0	13.626	22.682	13.465
TRINITY_DN3844_c0_g1_i4.p1	39.518	41.438	45.827	0	0	0.229
TRINITY_DN1429_c4_g2_i1.p1	0	0.07	0	13.483	13.156	10.495
TRINITY_DN5716_c0_g1_i3.p1	0	1.558	4.667	0	0	0
TRINITY_DN3663_c0_g1_i1.p1	0	0	0	4.056	4.73	5.976
TRINITY_DN16852_c0_g1_i3.p1	0	3.054	2.889	0	0	0
TRINITY_DN5974_c0_g1_i10.p1	24.598	26.183	27.159	0.225	0	0.791
TRINITY_DN2960_c0_g1_i7.p2	4.403	3.272	3.672	0	0	0
TRINITY_DN21227_c0_g1_i1.p1	0	1.149	1.911	0	0	0
TRINITY_DN7413_c0_g1_i2.p1	0	0	0	22.389	50.171	26.689
TRINITY_DN7016_c0_g1_i5.p1	5.258	0.687	5.778	0	0	0
TRINITY_DN1475_c0_g1_i3.p1	0	0	0	65.152	77.377	63.69
TRINITY_DN3102_c0_g1_i2.p1	241.945	286.983	356.858	0.723	3.117	1.72
TRINITY_DN11191_c0_g1_i4.p1	0	0	0	27.975	31.13	33.296
TRINITY_DN9579_c0_g2_i1.p1	0	0	0	20.362	31.38	21.964
TRINITY_DN12027_c0_g1_i3.p1	0	0	0	9.57	10.464	8.453
TRINITY_DN9109_c0_g1_i2.p1	0	0	0	1.506	0	2.11
TRINITY_DN18578_c0_g1_i2.p1	0	0	0	0.368	0.501	0.241
TRINITY_DN2923_c0_g1_i13.p1	1.971	1.61	2.178	0	0	0
TRINITY_DN19435_c0_g1_i1.p2	3.741	1.584	3.876	0	0	0
TRINITY_DN30508_c0_g1_i4.p2	0	0	0	64.334	81.998	72.785
TRINITY_DN19315_c0_g1_i7.p1	0	0	0	1.803	1.493	0.493
TRINITY_DN3019_c0_g1_i1.p3	4.517	3.672	3.271	0	0	0
TRINITY_DN9099_c0_g1_i1.p1	0	0	0	1.921	1.057	2.535
TRINITY_DN263_c0_g1_i2.p1	0	0	0	8.289	8.818	6.824
TRINITY_DN743_c1_g1_i1.p1	1.09	0	0.267	471.101	426.505	382.943
TRINITY_DN3927_c0_g1_i5.p1	0	0	0	9.202	10.878	8.247
TRINITY_DN2723_c0_g1_i3.p1	0	0	0	8.93	11.597	11.882
TRINITY_DN10983_c1_g1_i9.p3	0	0	0	9.582	9.951	4.966
TRINITY_DN5740_c0_g1_i1.p1	1.186	4.177	3.947	0	0	0
TRINITY_DN13893_c0_g1_i3.p1	3.924	3.594	4.401	0	0	0
TRINITY_DN93038_c0_g1_i1.p1	0.366	0.2	0	65.828	39.969	41.646
TRINITY_DN3486_c0_g1_i2.p1	0	0	0	186.752	168.237	111.219
TRINITY_DN43302_c0_g1_i3.p1	1.151	2.55	1.796	0	0	0
TRINITY_DN14670_c0_g1_i3.p1	0	0	0	0.569	0.654	0.39
TRINITY_DN13814_c0_g1_i6.p1	2.616	4.847	1.556	0	0	0
TRINITY_DN2710_c0_g1_i4.p2	15.538	20.588	18.224	0	0.338	0.172
TRINITY_DN757_c0_g1_i4.p1	0	0	0	0.13	0.283	0.424
TRINITY_DN737_c0_g1_i5.p2	0	0	0	5.633	0	6.4
TRINITY_DN14411_c0_g1_i11.p2	0	0	0	1.115	3.433	2.661
TRINITY_DN86207_c0_g1_i1.p1	4.761	5.003	2.578	635.227	863.648	1470.16
TRINITY_DN18382_c0_g1_i1.p1	3.366	3.585	0.498	0	0	0
TRINITY_DN11363_c1_g1_i7.p1	3.688	7.832	4.952	0.071	0	0
TRINITY_DN4892_c0_g1_i2.p1	0	0	0	5.953	8.513	4.427
TRINITY_DN2868_c3_g1_i1.p1	0.375	0.157	0.071	333.22	439.443	658.13
TRINITY_DN15758_c0_g1_i7.p3	0	0	0	11.906	5.69	5.735
TRINITY_DN13043_c0_g1_i2.p2	6.208	5.352	2.258	0	0	0
TRINITY_DN21635_c0_g1_i1.p1	0	0	0	11.693	7.226	2.489
TRINITY_DN4242_c0_g1_i8.p1	0.375	0	0	7.637	3.902	5.104
TRINITY_DN8096_c0_g1_i2.p1	0	0	0	2.123	2.91	4.45
TRINITY_DN7453_c0_g1_i3.p1	4.482	4.055	3.138	0.047	0	0
TRINITY_DN5729_c0_g1_i6.p1	7.987	7.805	8.188	0	0	0
TRINITY_DN10373_c0_g1_i2.p1	1.395	2.054	3.245	0	0	0
TRINITY_DN3799_c0_g1_i4.p1	2.668	2.167	5.37	0.095	0	0
TRINITY_DN12755_c0_g1_i12.p1	1.936	1.366	1.396	0	0	0
TRINITY_DN30912_c0_g1_i3.p1	0	0	0	8.467	8.371	10.77
TRINITY_DN7714_c0_g1_i1.p1	3.619	4.638	4.712	0	0	0
TRINITY_DN8701_c0_g1_i14.p1	0	0	0	0.213	2.125	1.445
TRINITY_DN10312_c0_g1_i2.p2	0	0	0	24.251	25.244	27.011
TRINITY_DN11414_c0_g1_i9.p2	0	0	0	46.036	40.492	38.721
TRINITY_DN10719_c0_g1_i5.p2	0	0	0	4.744	2.801	4.737
TRINITY_DN11414_c0_g1_i6.p1	0	0	0	2.538	4.709	3.831
TRINITY_DN7691_c0_g1_i1.p1	11.867	10.19	9.094	0	0	0.08
TRINITY_DN778_c0_g1_i1.p1	1.439	0.2	0	45.277	57.67	50.041
TRINITY_DN1321_c0_g1_i5.p2	0	0	0	86.415	92.735	68.679
TRINITY_DN271_c0_g1_i1.p1	284.619	287.4	281.952	2.609	2.333	4.553
TRINITY_DN11242_c0_g1_i4.p1	0	0	0	11.574	15.27	16.355
TRINITY_DN6849_c0_g1_i8.p2	0	0	0	7.388	6.256	6.411
TRINITY_DN6543_c0_g1_i1.p2	0	0	0	34.497	50.923	28.295
TRINITY_DN11900_c0_g1_i2.p1	0	0	0	3.071	1.253	2.466
TRINITY_DN4144_c0_g1_i5.p2	0	0	0	16.709	12.011	14.773
TRINITY_DN9660_c0_g1_i2.p1	0.427	0.731	0.853	0	0	0
TRINITY_DN3559_c0_g1_i3.p2	0	0	0	55.06	67.273	83.727
TRINITY_DN15450_c0_g1_i1.p1	0	0	0	1.874	1.951	0.826
TRINITY_DN2953_c0_g1_i2.p1	3.008	6.248	4.649	0	0	0
TRINITY_DN9115_c0_g1_i9.p2	1.622	0.827	1.067	0	0	0
TRINITY_DN6296_c0_g1_i11.p2	0	0	0	2.538	2.921	3.441
TRINITY_DN13336_c0_g1_i3.p1	12.155	19.849	14.295	0	0	0
TRINITY_DN7981_c0_g1_i3.p1	6.61	9.563	8.739	0	0	0
TRINITY_DN7632_c0_g1_i4.p2	0	0	0	36.371	42.171	17.617
TRINITY_DN4642_c0_g1_i2.p1	0	4.708	6.819	0	0	0
TRINITY_DN9261_c0_g1_i1.p2	5.729	8.441	3.654	0	0	0
TRINITY_DN547_c0_g3_i2.p1	0	0	0	1.553	1.33	0.413
TRINITY_DN4285_c0_g1_i6.p1	0	0	0	9.357	12.099	10.173
TRINITY_DN2610_c0_g1_i2.p2	1.029	2.915	0.987	0	0	0
TRINITY_DN318_c0_g1_i1.p1	3.819	0.174	0	371.796	298.978	201.048
TRINITY_DN9564_c0_g1_i5.p1	0.637	0.653	0.356	0	0	0
TRINITY_DN16246_c0_g1_i4.p1	0	0	0	2.336	1.232	1.135
TRINITY_DN7453_c0_g1_i2.p1	4.482	4.055	3.138	0.047	0	0
TRINITY_DN9537_c0_g1_i4.p1	4.918	2.932	1.316	0	0	0
TRINITY_DN1633_c0_g1_i3.p2	0	5.195	4.374	0	0	0
TRINITY_DN17430_c1_g1_i1.p1	0	1.096	1.422	0	0	0
TRINITY_DN4927_c0_g1_i1.p1	46.894	45.171	50.646	0.688	0	0.195
TRINITY_DN23696_c0_g1_i1.p1	0.602	0.827	0.187	0	0	0
TRINITY_DN2923_c0_g1_i18.p1	1.971	1.61	2.178	0	0	0
TRINITY_DN8771_c0_g1_i3.p2	0	0	0	20.445	24.328	22.652
TRINITY_DN10569_c0_g1_i11.p1	0	0	0	2.336	1.962	2.156
TRINITY_DN7408_c0_g1_i3.p1	0	24.304	20.127	0	0	0
TRINITY_DN9846_c0_g1_i2.p1	3.488	4.229	6.018	0	0	0
TRINITY_DN13002_c0_g1_i2.p1	3.941	1.401	3.236	0	0	0
TRINITY_DN13814_c0_g1_i13.p1	16.515	22.416	20.98	0	0	0
TRINITY_DN14954_c0_g1_i3.p1	0	0	0	6.653	3.226	7.386
TRINITY_DN1385_c1_g2_i1.p1	0	0	0	3.996	5.504	6.916
TRINITY_DN3606_c0_g1_i7.p1	3.139	1.958	0.96	0	0	0
TRINITY_DN3799_c0_g1_i3.p1	2.668	2.167	5.37	0.095	0	0
TRINITY_DN9149_c0_g1_i1.p1	6.139	7.527	7.174	0.083	0	0
TRINITY_DN9911_c0_g1_i1.p2	0	0	0	10.175	11.848	14.096
TRINITY_DN4753_c0_g1_i4.p1	4.805	2.262	1.076	0	0	0
TRINITY_DN3886_c1_g1_i1.p1	11.519	8.258	5.743	0.119	0	0
TRINITY_DN45511_c0_g1_i3.p1	1.081	1.914	1.058	0	0	0
TRINITY_DN3583_c0_g1_i3.p1	0	0	0	9.866	9.777	8.442
TRINITY_DN46673_c0_g1_i1.p1	0	0	0	4.921	2.529	5.494
TRINITY_DN2864_c0_g1_i2.p1	0	0	0	2.348	5.221	1.273
TRINITY_DN42878_c0_g1_i4.p1	2.067	1.131	0.444	0	0	0
TRINITY_DN2486_c0_g1_i2.p1	0	0	0	46.83	37.539	27.756
TRINITY_DN16903_c0_g1_i1.p2	0	0	0	4.933	0	3.923
TRINITY_DN1007_c0_g1_i1.p1	171.011	184.181	195.738	0	0	0
TRINITY_DN3895_c0_g1_i7.p1	0	6.596	9.85	0	0	0
TRINITY_DN3883_c0_g1_i1.p1	0	0.122	0.08	26.421	31.74	29.27
TRINITY_DN1222_c0_g1_i4.p2	0	0	0	146.8	162.449	117.298
TRINITY_DN3403_c0_g1_i2.p1	0.044	0	0	0.273	3.455	3.039
TRINITY_DN18662_c0_g2_i3.p1	0.497	1.149	0.88	0	0	0
TRINITY_DN4892_c0_g1_i3.p1	9.504	10.99	11.575	0	0.381	0.195
TRINITY_DN22618_c0_g1_i2.p1	0	0	0	8.242	5.472	6.824
TRINITY_DN22370_c0_g1_i1.p1	0	0	0	12.416	18.126	9.256
TRINITY_DN39140_c0_g1_i2.p2	0	0	0	2.882	0.796	2.317
TRINITY_DN6318_c0_g1_i8.p1	0	0	0	5.799	5.886	6.32
TRINITY_DN8845_c0_g1_i2.p1	7.865	6.1	5.014	0	0	0
TRINITY_DN2591_c0_g1_i2.p2	0	0	0.462	35.292	28.383	31.518
TRINITY_DN9180_c0_g1_i4.p1	0	0	0	14.835	12.535	11.653
TRINITY_DN8972_c0_g1_i3.p1	0	0	0	0.403	0.305	0.229
TRINITY_DN41820_c0_g1_i4.p1	0	0	0	1.814	1.461	1.514
TRINITY_DN5875_c0_g1_i3.p1	0	0	0	23.848	24.851	21.276
TRINITY_DN8783_c0_g1_i2.p2	0	0	0.8	21.808	51.37	27.492
TRINITY_DN5662_c0_g1_i1.p1	0	0	0	1.15	0.937	1.376
TRINITY_DN4534_c0_g1_i7.p1	2.843	4.447	3.191	0	0	0
TRINITY_DN26653_c0_g1_i2.p1	0	0	0	2.04	1.907	1.514
TRINITY_DN2969_c0_g1_i1.p1	0	0	0	139.886	85.279	97.536
TRINITY_DN9507_c1_g2_i1.p1	0	0	0.267	10.803	11.107	10.426
TRINITY_DN786_c0_g2_i5.p1	3.279	4.22	2.818	0	0	0
TRINITY_DN1402_c0_g1_i2.p1	0	0	0	28.058	26.225	19.727
TRINITY_DN379_c0_g1_i1.p2	1507.21	1538.38	1503.89	0	0	0
TRINITY_DN12271_c0_g1_i2.p1	0	0	0	2.087	1.984	2.799
TRINITY_DN14718_c0_g1_i21.p1	0.732	2.967	1.894	0	0	0
TRINITY_DN4734_c0_g1_i1.p1	0	0	0	1.637	2.191	2.776
TRINITY_DN19861_c0_g1_i2.p1	3.008	4.264	4.258	0	0	0.126
TRINITY_DN4881_c0_g1_i2.p1	0.82	1.584	3.227	0	0	0
TRINITY_DN12926_c0_g1_i1.p2	0	0	0	13.116	25.233	16.287
TRINITY_DN9541_c0_g1_i2.p1	6.679	7.205	7.601	0	0	0.149
TRINITY_DN7734_c1_g1_i2.p1	0	0	0	7.637	4.785	6.377
TRINITY_DN8741_c0_g1_i4.p1	0	0	0	29.801	16.066	22.755
TRINITY_DN7291_c0_g1_i2.p1	0	0	0	4.222	3.477	0.585
TRINITY_DN50891_c0_g1_i4.p1	0	0	0	0.854	1.025	0.768
TRINITY_DN4447_c0_g1_i10.p1	2.258	5.499	3.191	0	0	0
TRINITY_DN4900_c2_g1_i2.p1	11.126	14.419	11.041	0	0	0
TRINITY_DN15264_c0_g1_i3.p1	0	0	0	5.609	0.796	2.397
TRINITY_DN12137_c0_g1_i5.p2	0	0	0	8.076	5.047	4.989
TRINITY_DN10053_c2_g1_i1.p1	0.959	1.61	1.449	0	0	0
TRINITY_DN46236_c0_g1_i4.p1	1.046	2.558	4.214	0	0	0
TRINITY_DN6353_c0_g1_i6.p1	3.165	1.096	4.525	0	0	0
TRINITY_DN6314_c0_g1_i13.p2	0	0	0	3.083	0	1.124
TRINITY_DN7153_c0_g1_i2.p1	0	0	0	12.475	8.774	9.21
TRINITY_DN18382_c0_g1_i4.p1	3.636	4.09	4.409	0	0	0
TRINITY_DN4960_c0_g1_i12.p1	0	0	0	5.36	0	3.923
TRINITY_DN1818_c0_g1_i3.p1	0	0	0	9.617	11.641	6.641
TRINITY_DN1837_c0_g1_i5.p1	3.61	2.219	1.689	0	0	0
TRINITY_DN22944_c0_g2_i2.p1	3.915	3.89	5.218	0	0	0
TRINITY_DN1172_c0_g1_i4.p1	2.101	0.418	0	121.813	113.019	92.868
TRINITY_DN9541_c0_g1_i6.p2	0	0	0	6.119	5.842	8.052
TRINITY_DN18662_c0_g2_i3.p3	0.68	5.456	5.69	0	0	0
TRINITY_DN14537_c0_g1_i1.p1	0	5.412	6.685	0	0	0
TRINITY_DN5496_c0_g1_i2.p3	0	0	0	24.524	27.544	26.529
TRINITY_DN45901_c0_g1_i1.p1	0	0	0	2.609	4.665	3.51
TRINITY_DN12137_c0_g1_i7.p1	6.435	4.925	5.912	0	0	0
TRINITY_DN7380_c0_g1_i2.p1	0	0	0	29.315	25.091	22.905
TRINITY_DN3353_c0_g1_i4.p1	13.934	4.507	12.108	0	0	0
TRINITY_DN2881_c0_g1_i11.p4	0	0	0	7.388	5.112	5.219
TRINITY_DN45511_c0_g1_i2.p1	1.081	1.914	1.058	0	0	0
TRINITY_DN3792_c0_g1_i2.p1	3.95	1.706	1.191	0	0	0
TRINITY_DN426_c0_g1_i2.p1	3.078	10.303	8.036	0	0	0
TRINITY_DN9496_c1_g2_i2.p1	0	0	0	6.997	6.583	7.914
TRINITY_DN3741_c0_g1_i3.p1	8.955	7.327	5.138	0	0	0
TRINITY_DN15377_c0_g1_i12.p1	0.602	0.418	0.729	0	0	0.011
TRINITY_DN2395_c0_g1_i1.p1	10.176	8.919	3.849	0	0	0
TRINITY_DN1828_c0_g1_i3.p2	1.901	0	0	36.715	9.178	42.884
TRINITY_DN786_c0_g2_i4.p1	3.279	4.22	2.818	0	0	0
TRINITY_DN107406_c0_g1_i1.p1	0	0	0	4.542	3.226	3.567
TRINITY_DN7681_c0_g1_i3.p2	0	0	0	17.907	6.126	14.979
TRINITY_DN4458_c0_g1_i4.p2	17.823	36.669	24.003	0.225	0	0.229
TRINITY_DN2664_c0_g1_i5.p1	0	0	0	11.1	6.573	12.674
TRINITY_DN44713_c0_g1_i2.p1	4.9	1.758	2.08	0	0	0
TRINITY_DN7979_c0_g1_i6.p1	4.839	12.243	17.166	0	0	0
TRINITY_DN9579_c0_g1_i1.p1	15.687	13.601	17.131	0	0	0
TRINITY_DN8145_c0_g1_i5.p2	0.514	0	0	10.803	8.404	7.742
TRINITY_DN16003_c0_g1_i7.p1	2.503	2.611	2.267	0	0	0
TRINITY_DN3697_c0_g1_i3.p1	0.898	0	0	28.414	37.691	24.281
TRINITY_DN7251_c0_g1_i2.p1	0	0	0	2.953	3.64	2.821
TRINITY_DN10161_c0_g1_i5.p1	5.066	10.207	2.703	0	0.48	0
TRINITY_DN9261_c0_g1_i2.p1	0.985	0.948	1.431	0	0	0
TRINITY_DN14948_c0_g1_i1.p1	0.584	0.888	0.124	0	0	0
TRINITY_DN106888_c0_g1_i1.p1	1.561	2.402	1.502	0	0	0
TRINITY_DN8043_c0_g1_i2.p1	0	0	0	5.716	6.573	4.989
TRINITY_DN1035_c0_g1_i2.p1	0.096	0.026	0	29.742	28.83	22.354
TRINITY_DN320_c7_g1_i1.p1	0.846	0	0	67.88	57.779	70.193
TRINITY_DN2200_c0_g1_i3.p1	0	0	0	22.306	18.17	16.447
TRINITY_DN4613_c1_g1_i1.p1	97.591	110.52	80.64	0	0	0
TRINITY_DN11973_c0_g1_i3.p3	17.326	16.585	12.597	0	0	0
TRINITY_DN4521_c0_g1_i3.p1	0.584	1.053	0.933	0	0	0
TRINITY_DN14411_c0_g1_i14.p2	0	0	0	1.115	3.433	2.661
TRINITY_DN9869_c0_g1_i18.p1	0	0	0	2.419	3.967	2.454
TRINITY_DN536_c2_g1_i2.p2	3.095	4.412	3.414	0.095	0	0
TRINITY_DN105945_c0_g1_i1.p1	2.442	0.174	0.169	613.098	481.799	485.308
TRINITY_DN1385_c1_g1_i1.p1	0	0	0	58.618	77.246	71.042
TRINITY_DN3352_c0_g1_i5.p1	13.611	15.498	12.739	0	0.054	0
TRINITY_DN7999_c0_g1_i1.p1	0	0	0	9.048	9.112	7.799
TRINITY_DN8975_c0_g1_i1.p1	3.88	3.272	1.413	0	0	0
TRINITY_DN11489_c0_g1_i3.p3	0.009	0	0	11.218	8.273	13.568
TRINITY_DN2710_c0_g1_i6.p2	15.538	20.588	18.224	0	0.338	0.172
TRINITY_DN10538_c0_g1_i1.p1	16.689	12.522	10.952	0	0	0
TRINITY_DN39598_c0_g1_i1.p1	0	0	0	1.838	1.439	3.2
TRINITY_DN3310_c0_g1_i3.p1	92.115	133.136	83.45	0	0	0
TRINITY_DN5793_c0_g1_i4.p2	0	0	0	17.717	16.851	18.214
TRINITY_DN3155_c0_g1_i5.p2	0	0	0	8.645	9.733	6.778
TRINITY_DN10681_c0_g1_i2.p1	0	0	0	7.744	8.295	4.278
TRINITY_DN7200_c0_g1_i4.p1	2.546	4.333	2.765	0	0	0
TRINITY_DN448_c0_g1_i4.p1	0	0	0	72.149	176.063	65.181
TRINITY_DN10770_c0_g1_i3.p2	0	0	0	4.34	4.425	3.269
TRINITY_DN10138_c0_g1_i1.p1	0	0	0	8.681	9.134	8.889
TRINITY_DN5662_c0_g1_i5.p1	3.305	3.811	3.654	0	0.272	0
TRINITY_DN8306_c0_g1_i1.p1	7.403	5.587	6.321	0	0	0
TRINITY_DN10013_c0_g1_i5.p1	0	0	0	4.744	5.057	2.512
TRINITY_DN9100_c0_g1_i10.p1	1.011	3.655	0.605	0	0	0.011
TRINITY_DN5635_c1_g1_i1.p1	20.029	24.652	26.35	0	0	0
TRINITY_DN2284_c0_g1_i19.p4	1.718	4.212	0.347	0	0	0
TRINITY_DN17062_c0_g1_i4.p1	0	0	0	2.229	4.425	3.292
TRINITY_DN7998_c0_g1_i2.p1	8.022	10.19	9.814	0	0	0
TRINITY_DN665_c0_g1_i3.p1	0	0	0.791	24.856	23.663	16.585
TRINITY_DN1630_c0_g1_i2.p1	13.629	14.28	14.304	0	0	0
TRINITY_DN10803_c0_g1_i2.p1	0	0	0	4.352	0	1.743
TRINITY_DN1560_c0_g1_i1.p1	0.427	0	0	28.271	33.179	31.53
TRINITY_DN46236_c0_g1_i2.p1	0	0	0	0.19	0.327	1.113
TRINITY_DN6494_c0_g1_i1.p1	0	0	0	9.131	10.889	5.953
TRINITY_DN9182_c0_g1_i2.p2	0	0	0	6.629	1.886	5.081
TRINITY_DN46420_c0_g1_i1.p1	3.497	2.523	4.338	0	0	0
TRINITY_DN4285_c0_g1_i7.p1	0	0	0	9.357	12.099	10.173
TRINITY_DN10138_c0_g1_i3.p1	0	0	0	8.681	9.134	8.889
TRINITY_DN15775_c0_g1_i2.p1	4.255	4.438	2.489	0	0	0
TRINITY_DN10039_c0_g1_i1.p1	0	0.044	0	4.198	1.003	1.87
TRINITY_DN16787_c0_g1_i1.p1	1.491	3.341	2.089	0	0	0
TRINITY_DN10344_c0_g1_i8.p2	0	0	0	7.886	5.853	7.352
TRINITY_DN7087_c0_g1_i1.p1	0	0	0	58.499	68.624	57.038
TRINITY_DN3883_c0_g1_i3.p1	0	0.122	0.08	26.421	31.74	29.27
TRINITY_DN10228_c0_g1_i2.p1	0.741	0.435	0.64	0	0	0
TRINITY_DN5901_c0_g1_i14.p1	25.366	17.421	23.958	0	0	0
TRINITY_DN909_c0_g1_i3.p1	5.624	2.724	3.912	300.228	282.422	310.8
TRINITY_DN46499_c0_g1_i3.p1	0	0	0	1.625	0.708	0.378
TRINITY_DN5664_c0_g1_i5.p1	26.909	12.774	3.92	0	0	0
TRINITY_DN9024_c0_g1_i1.p2	0	0	0	10.116	5.69	5.907
TRINITY_DN2960_c0_g1_i6.p1	4.36	4.977	4.952	0	0	0
TRINITY_DN10555_c0_g1_i3.p1	0	0	0	4.483	4.098	4.897
TRINITY_DN758_c0_g2_i2.p1	23.604	17.586	5.343	0	0	0
TRINITY_DN7728_c0_g1_i3.p1	0.209	0	0	13.626	9.101	7.34
TRINITY_DN8180_c0_g1_i2.p1	0.401	0	0	11.491	7.499	9.153
TRINITY_DN8306_c0_g2_i1.p1	0	0	0	4.862	3.433	4.393
TRINITY_DN3881_c0_g1_i3.p1	12.914	18.482	16.775	0	0	0.103
TRINITY_DN4449_c0_g1_i6.p1	24.276	23.965	24.91	0.617	0	0
TRINITY_DN5804_c0_g1_i1.p1	7.011	4.029	0.676	0	0	0
TRINITY_DN116406_c0_g1_i1.p1	4.918	3.211	3.92	0	0	0
TRINITY_DN3862_c0_g1_i5.p2	0	0	0	1.328	1.668	1.468
TRINITY_DN113127_c0_g1_i1.p1	0	0	0	5.68	6.017	4.381
TRINITY_DN8730_c0_g1_i3.p1	0.514	2.611	1.387	0	0	0
TRINITY_DN3883_c0_g1_i1.p2	0	0	0	3.226	4.959	5.23
TRINITY_DN11170_c0_g1_i1.p1	2.346	1.61	1.494	0	0	0
TRINITY_DN11347_c0_g1_i1.p1	0	0	0	9.285	10.736	8.396
TRINITY_DN16469_c0_g1_i3.p1	0	0	0	2.218	0	1.87
TRINITY_DN16469_c0_g1_i4.p1	0	0	0	2.218	0	1.87
TRINITY_DN10384_c0_g1_i2.p1	0	0	0	8.633	14.867	8.671
TRINITY_DN6543_c0_g1_i10.p2	0	0	0	34.497	50.923	28.295
TRINITY_DN5901_c0_g1_i6.p1	0	0	0	1.174	1.014	2.959
TRINITY_DN14474_c0_g1_i1.p1	0	0	0	5.076	0.545	5.31
TRINITY_DN13663_c0_g1_i1.p1	2.808	1.131	10.152	0	0	0.126
TRINITY_DN12070_c0_g1_i5.p3	0	0	0	5.147	0	5.058
TRINITY_DN4458_c0_g1_i4.p3	0	0	0	57.491	54.488	49.365
TRINITY_DN6512_c1_g1_i2.p2	0.349	0	0	56.958	48.656	55.673
TRINITY_DN87320_c0_g1_i1.p1	96.649	98.138	91.77	0.842	0.73	1.537
TRINITY_DN9100_c0_g1_i9.p1	1.011	3.655	0.605	0	0	0.011
TRINITY_DN92997_c0_g1_i1.p1	1.474	0	0	29.896	17.777	31.277
TRINITY_DN12761_c0_g1_i3.p3	0	0	0	1.826	1.984	2.741
TRINITY_DN1385_c3_g1_i1.p1	0	0	0	27.489	44.569	52.817
TRINITY_DN3865_c0_g1_i1.p1	0.584	0	0	25.769	17.113	15.966
TRINITY_DN185_c1_g1_i5.p1	6.139	6.909	3.725	0.107	0	0.115
TRINITY_DN2274_c0_g1_i1.p2	0	0	0	13.602	11.194	11.229
TRINITY_DN263_c0_g1_i4.p1	0	0	0	8.289	8.818	6.824
TRINITY_DN8488_c0_g1_i2.p1	0	0	0	0.771	0	0.998
TRINITY_DN31406_c0_g1_i2.p1	0	0	0	5.23	2.834	3.636
TRINITY_DN37863_c1_g1_i14.p1	0	0	0	1.376	0	0.872
TRINITY_DN2255_c0_g1_i1.p1	33.667	38.357	37.675	0	0	0
TRINITY_DN10510_c0_g2_i2.p1	4.761	3.428	1.84	0	0	0
TRINITY_DN84120_c0_g1_i1.p1	1.543	4.307	4.338	0	0	0
TRINITY_DN14757_c0_g1_i2.p1	0	0	0	1.684	1.417	2.259
TRINITY_DN3679_c0_g1_i1.p2	11.955	9.006	12.73	0	0	0
TRINITY_DN3487_c0_g1_i3.p2	1.221	0.687	0.685	307.877	370.121	540.591
TRINITY_DN6214_c0_g1_i3.p1	0	0	0	4.471	6.976	8.292
TRINITY_DN15440_c0_g1_i1.p1	1.936	2.506	2.098	0	0	0
TRINITY_DN9564_c0_g1_i1.p1	0.637	0.653	0.356	0	0	0
TRINITY_DN9403_c2_g1_i3.p1	6.426	2.889	2.205	0.024	0	0
TRINITY_DN10595_c0_g1_i1.p2	1.264	0	0	29.327	40.209	25.37
TRINITY_DN5860_c0_g2_i3.p1	1.334	1.732	1.049	0.036	0	0
TRINITY_DN9435_c0_g1_i1.p1	1.578	1.679	1.218	152.539	212.871	325.848
TRINITY_DN2785_c0_g1_i1.p2	4.464	6.918	1.413	0	0	0
TRINITY_DN5320_c0_g1_i2.p1	0	0	0	5.846	5.068	9.462
TRINITY_DN24450_c0_g1_i7.p1	0	0	0	2.431	0	2.294
TRINITY_DN12311_c0_g1_i1.p1	8.292	6.544	5.156	0	0	0
TRINITY_DN11244_c0_g1_i1.p3	6.104	3.089	4.32	0	0	0
TRINITY_DN8207_c0_g1_i1.p1	6.104	3.42	2.338	0	0	0
TRINITY_DN3102_c0_g1_i4.p1	5.964	3.411	3.271	0	0	0
TRINITY_DN7017_c0_g1_i2.p1	23.569	17.769	22.767	0	0	0
TRINITY_DN9115_c0_g1_i2.p2	0.445	0	0	7.364	3.706	5.196
TRINITY_DN13736_c0_g1_i1.p1	0.227	0	0.044	4.447	3.499	3.578
TRINITY_DN9869_c0_g1_i12.p1	0	0	0	2.419	3.967	2.454
TRINITY_DN6505_c0_g1_i6.p1	0	0	0.009	2.218	3.455	2.076
TRINITY_DN3211_c0_g1_i2.p3	0	1.749	9.361	404.503	381.794	329.484
TRINITY_DN19105_c0_g1_i1.p1	1.395	4.177	2.64	0	0	0
TRINITY_DN184_c0_g1_i18.p1	9.496	10.251	11.77	0	0	0
TRINITY_DN145_c0_g3_i1.p1	0.802	0.191	0.098	95.843	89.279	95.908
TRINITY_DN1139_c0_g1_i1.p1	139.349	151.192	158.871	0	0	0
TRINITY_DN7939_c0_g1_i8.p3	1.631	0	0	24.453	23.423	14.004
TRINITY_DN18473_c1_g1_i1.p1	0.331	1.262	3.618	0	0	0
TRINITY_DN31128_c0_g1_i1.p2	0	0	0	4.364	9.33	9.508
TRINITY_DN6421_c0_g1_i4.p1	0	0	0	4.411	6.431	6.79
TRINITY_DN4479_c0_g2_i6.p1	2.459	0.879	1.6	0	0	0
TRINITY_DN8233_c0_g1_i1.p1	0	0	0	0.688	0.49	1.388
TRINITY_DN2876_c0_g1_i1.p1	7.795	13.966	12.144	0	0	0
TRINITY_DN12549_c0_g1_i2.p1	0	0	0	2.135	4.578	2.558
TRINITY_DN1319_c0_g1_i1.p1	0.174	0	0.062	58.618	59.403	37.138
TRINITY_DN3663_c0_g1_i2.p1	0	0	0	46.996	62.782	39.971
TRINITY_DN9685_c4_g2_i4.p3	4.744	2.236	2.729	0	0	0
TRINITY_DN3272_c0_g1_i3.p1	7.691	2.828	0.569	0	0	0
TRINITY_DN7999_c0_g1_i2.p1	0	0	0	9.048	9.112	7.799
TRINITY_DN7985_c0_g1_i2.p1	4.717	6.1	2.587	0	0	0
TRINITY_DN4447_c0_g1_i12.p1	0	0	0	0.486	0.599	0.516
TRINITY_DN13125_c0_g1_i10.p1	0	0	0	2.194	1.777	1.583
TRINITY_DN3761_c0_g1_i5.p1	0	0	0	11.728	4.927	9.887
TRINITY_DN1035_c0_g1_i3.p1	0.14	0.113	0	8.325	9.079	5.024
TRINITY_DN5136_c0_g1_i6.p1	0	0	0	3.261	0.796	4.026
TRINITY_DN12470_c0_g1_i1.p1	0	0	0.018	1.613	2.561	1.938
TRINITY_DN11819_c0_g1_i1.p1	0	0	0	15.215	24.056	35.2
TRINITY_DN11347_c0_g1_i4.p1	4.726	3.385	2.365	0	0	0
TRINITY_DN20593_c0_g1_i1.p1	0	0	0	8.076	7.662	7.455
TRINITY_DN7971_c0_g2_i2.p1	0	0	0	15.831	14.388	15.105
TRINITY_DN10300_c0_g1_i1.p1	0	0	0	12.298	0	11.08
TRINITY_DN7153_c0_g1_i11.p1	0	2.976	2.703	0	0	0
TRINITY_DN24201_c0_g1_i1.p1	0.323	1.845	2.854	0	0	0
TRINITY_DN1007_c0_g1_i4.p1	1.639	0	0	294.987	316.189	259.485
TRINITY_DN1172_c0_g1_i10.p1	2.171	0.47	0.373	150.915	177.545	81.41
TRINITY_DN5662_c0_g1_i11.p1	3.305	3.811	3.654	0	0.272	0
TRINITY_DN12179_c0_g1_i1.p1	0	0	0	2.787	1.014	2.214
TRINITY_DN10867_c0_g1_i2.p1	0	1.636	2.098	0	0	0
TRINITY_DN10258_c0_g1_i1.p1	7.08	12.13	2.871	0	0	0.08
TRINITY_DN15048_c0_g1_i2.p3	2.232	2.358	1.422	0	0	0
TRINITY_DN28140_c0_g1_i4.p1	0.828	2.628	2.747	0	0	0
TRINITY_DN44412_c0_g1_i1.p2	4.229	2.515	3.52	0	0	0
TRINITY_DN3295_c0_g1_i2.p4	0	0	0	29.742	42.378	33.961
TRINITY_DN22175_c0_g1_i4.p1	0	0.096	0	4.269	2.899	1.457
TRINITY_DN19315_c0_g1_i5.p1	0	0	0	1.803	1.493	0.493
TRINITY_DN9685_c4_g2_i5.p3	4.482	6.718	9.521	0	0.545	0
TRINITY_DN6310_c0_g1_i2.p1	2.084	1.566	0.32	0	0	0
TRINITY_DN12137_c0_g1_i7.p2	0	0	0	8.076	5.047	4.989
TRINITY_DN4225_c0_g1_i1.p1	0	0	0	21.132	21.233	19.567
TRINITY_DN2679_c0_g1_i6.p2	16.088	14.619	10.303	0	1.025	0
TRINITY_DN10569_c0_g1_i21.p1	0	0	0	2.336	1.962	2.156
TRINITY_DN23853_c0_g1_i6.p1	2.084	2.123	2.178	0	0	0
TRINITY_DN15048_c0_g1_i2.p1	1.046	1.044	0.196	0	0	0
TRINITY_DN13351_c0_g1_i1.p1	1.038	1.488	0.88	0	0	0
TRINITY_DN15048_c0_g1_i9.p3	2.232	2.358	1.422	0	0	0
TRINITY_DN18626_c0_g1_i1.p1	0	0.139	0	7.281	16.317	5.23
TRINITY_DN536_c2_g1_i1.p2	3.095	4.412	3.414	0.095	0	0
TRINITY_DN23333_c0_g1_i1.p1	0	0	0	1.328	1.199	0.929
TRINITY_DN5207_c0_g1_i2.p1	0	0	0	0.261	1.362	0.723
TRINITY_DN12531_c0_g1_i5.p2	1.883	1.479	0.711	0	0	0
TRINITY_DN12273_c0_g1_i6.p1	0	0	0	1.115	1.155	2.523
TRINITY_DN9064_c0_g1_i2.p1	4.534	0.661	2.658	0	0	0
TRINITY_DN92895_c0_g1_i1.p1	0	0.087	0	140.028	181.469	293.034
TRINITY_DN4166_c0_g1_i7.p1	0	0	0	0.712	0.447	0.321
TRINITY_DN5103_c0_g1_i7.p1	7.822	8.824	10.01	0	0	0
TRINITY_DN1461_c0_g1_i2.p1	0	0.226	0.142	31.971	30.737	27.492
TRINITY_DN5532_c1_g1_i15.p1	1.552	0.975	2.4	139.163	172.771	148.988
TRINITY_DN18578_c0_g1_i5.p1	0	0.635	0.409	0	0	0
TRINITY_DN13365_c0_g1_i7.p1	0	0	0	1.648	2.136	3.888
TRINITY_DN31468_c0_g1_i1.p1	0	0	0	3.285	5.515	3.315
TRINITY_DN13633_c0_g1_i2.p2	0	0	0	2.17	2.245	2.523
TRINITY_DN7197_c0_g1_i6.p3	0	0	0	24.109	17.461	13.19
TRINITY_DN3477_c0_g1_i2.p1	0	0	0	5.028	3.477	4.519
TRINITY_DN8433_c0_g1_i1.p1	16.315	21.389	19.318	0.557	0	0
TRINITY_DN7240_c0_g1_i2.p1	4.857	14.749	5.432	0	0	0
TRINITY_DN1502_c0_g1_i2.p2	0	0	0	68.639	29.386	33.112
TRINITY_DN107172_c0_g1_i1.p1	0.715	0	0	15.772	7.488	15.346
TRINITY_DN116_c0_g1_i1.p1	3.959	2.732	4.854	266.36	164.847	524.694
TRINITY_DN5980_c0_g1_i2.p1	0	0	0	5.621	4.131	7.788
TRINITY_DN15195_c0_g1_i2.p1	1.229	1.305	1.271	0	0	0
TRINITY_DN14443_c0_g1_i3.p1	0	0	0	4.127	1.035	1.686
TRINITY_DN3089_c0_g2_i4.p1	0	0	0	7.625	2.845	5.666
TRINITY_DN8003_c0_g1_i4.p1	0	0	0	3.463	2.834	3.475
TRINITY_DN2466_c0_g1_i4.p1	0	0	0	0.569	2.551	1.525
TRINITY_DN1402_c0_g1_i3.p1	0	0	0	28.058	26.225	19.727
TRINITY_DN14915_c0_g1_i5.p2	0.671	0.888	0.809	0	0	0
TRINITY_DN3527_c0_g1_i7.p1	13.254	16.194	13.166	0	0	0
TRINITY_DN6536_c0_g1_i2.p1	13.01	11.965	14.428	0	0	0
TRINITY_DN6623_c0_g1_i3.p2	33.039	27.497	25.443	0	0	0
TRINITY_DN2187_c0_g1_i6.p1	0	0	0	14.053	18.791	13.523
TRINITY_DN7122_c0_g1_i3.p1	0.785	0.513	0.818	0	0	0
TRINITY_DN3118_c0_g1_i6.p2	0	0.931	1.182	250.303	274.792	241.375

## Sheet: 10DAA_DEUs_matrix
Supplementary Table S5: The expression matrix for DEUs in the developing fruit of ANKu and ANSa varieties generated through digital gene expression analysis
Unigene ID	Kunkhi_10DAA1	Kunkhi_10DAA2	Kunkhi_10DAA3	Sabuja_10DAA1	Sabuja_10DAA2	Sabuja_10DAA3
TRINITY_DN12470_c0_g1_i3.p1	0	0	0	1.656	1.393	0.55
TRINITY_DN7052_c0_g1_i1.p1	0	0	0	4.18	3.396	4.374
TRINITY_DN28420_c0_g1_i1.p1	0	0.072	0	2.701	2.591	3.54
TRINITY_DN8845_c0_g1_i2.p1	5.204	3.342	5.582	0	0	0
TRINITY_DN18052_c0_g1_i1.p1	0	0	0	1.745	2.663	3.035
TRINITY_DN3896_c0_g1_i6.p1	0	0	0	3.677	3.127	3.833
TRINITY_DN22103_c0_g1_i5.p1	12.311	8.663	11.328	0	0	0.367
TRINITY_DN12394_c0_g1_i4.p1	0	0	0	0.562	1.755	2.696
TRINITY_DN7413_c0_g1_i1.p1	0	0	0	2.021	2.777	1.614
TRINITY_DN75502_c0_g1_i4.p1	0	0	0	6.259	1.621	0.715
TRINITY_DN8318_c1_g2_i1.p1	10.133	12.805	9.13	0	0	0
TRINITY_DN102129_c0_g1_i1.p1	0	0	0	8.773	3.231	4.209
TRINITY_DN10469_c0_g1_i1.p2	0	0	0	6.033	7.7	2.073
TRINITY_DN17301_c0_g1_i4.p1	0	0	0	3.223	1.538	0.605
TRINITY_DN13633_c0_g1_i2.p2	0	0	0	4.446	4.025	1.816
TRINITY_DN7318_c0_g1_i1.p1	126.153	109.053	82.069	0	0	0
TRINITY_DN15244_c0_g1_i1.p1	0	0	0	6.516	6.461	7.74
TRINITY_DN22175_c0_g1_i4.p1	0	0	0	5.224	5.068	1.953
TRINITY_DN6296_c0_g1_i11.p2	0.112	0	0	2.06	5.894	1.733
TRINITY_DN11232_c0_g1_i3.p1	0	0	0	2.809	1.961	3.833
TRINITY_DN14915_c0_g1_i2.p1	0	0	0	0.7	3.53	1.77
TRINITY_DN46759_c0_g1_i2.p1	2.423	3.332	2.607	0.02	0	0.009
TRINITY_DN8594_c0_g1_i3.p1	3.834	4.634	1.166	0	0	0
TRINITY_DN11191_c0_g1_i3.p1	0	0	0	8.408	10.982	10.968
TRINITY_DN76064_c0_g1_i1.p1	2.74	4.593	3.497	0	0	0
TRINITY_DN12641_c0_g1_i1.p1	0.644	0.113	2.035	0	0	0
TRINITY_DN6392_c0_g1_i5.p1	0	0	0	3.499	4.304	7.822
TRINITY_DN21140_c0_g2_i2.p1	1.687	5.926	7.412	0	0	0
TRINITY_DN10372_c0_g1_i2.p1	0	0	0	7.255	13.15	8.29
TRINITY_DN23412_c0_g1_i1.p1	0	0	0	9.463	9.744	16.773
TRINITY_DN15429_c0_g1_i3.p1	8.108	3.106	4.437	0	0	0
TRINITY_DN184_c2_g1_i1.p1	0.798	0.328	0	55.822	27.291	12.839
TRINITY_DN13214_c1_g1_i1.p2	19.212	24.093	33.382	0.513	0.867	0
TRINITY_DN5892_c0_g1_i3.p1	0	0	0	9.798	11.292	8.519
TRINITY_DN2487_c2_g1_i2.p2	8.834	5.393	3.906	0	0	0
TRINITY_DN7497_c0_g1_i8.p2	0	0	0	3.992	2.642	2.045
TRINITY_DN5661_c1_g1_i4.p4	0	0	0	7.137	8.65	6.282
TRINITY_DN5662_c0_g1_i9.p1	0	0	0	0.444	0.341	0.935
TRINITY_DN1908_c1_g1_i1.p1	23.261	10.386	18.434	0	0	0.614
TRINITY_DN42783_c0_g1_i1.p1	4.898	4.521	6.676	0	0.134	0.092
TRINITY_DN3212_c0_g1_i2.p1	12.853	13.718	13.659	0	0	0
TRINITY_DN3605_c0_g1_i1.p3	48.445	37.318	57.183	1.143	0	0
TRINITY_DN7472_c0_g1_i2.p1	0	0	0	5.737	6.038	7.226
TRINITY_DN7497_c0_g1_i5.p2	0	0	0.041	2.376	4.851	3.035
TRINITY_DN6766_c0_g1_i2.p1	0	0	0	0.611	0.867	0.853
TRINITY_DN10866_c0_g1_i3.p3	0	0	0	11.898	13.449	6.896
TRINITY_DN11335_c0_g1_i2.p1	0	0	0	1.035	1.538	1.137
TRINITY_DN921_c0_g1_i1.p1	0	0	0	49.109	62.746	20.028
TRINITY_DN30508_c0_g1_i3.p1	0	0	0	0.552	1.734	2.008
TRINITY_DN11414_c0_g1_i9.p2	0	0	0	14.697	16.463	9.95
TRINITY_DN26404_c0_g1_i2.p1	0	0	0	3.105	1.497	1.733
TRINITY_DN2528_c0_g1_i2.p1	0	0	0	7.176	4.325	1.825
TRINITY_DN1357_c1_g2_i2.p1	279.555	470.866	326.128	3.135	2.446	0.77
TRINITY_DN3860_c0_g1_i10.p2	0	0	0	0.877	1.786	1.018
TRINITY_DN60755_c0_g1_i2.p2	3.793	2.983	2.157	0	0	0
TRINITY_DN3036_c0_g1_i3.p1	3.17	4.039	2.75	0	0.227	0
TRINITY_DN5460_c1_g1_i7.p1	2.239	4.501	2.178	0	0	0
TRINITY_DN14489_c0_g1_i3.p1	0	0	0	10.193	8.226	9.152
TRINITY_DN12279_c0_g1_i8.p1	0	0	0	26.664	26.062	24.852
TRINITY_DN6564_c0_g1_i4.p1	0	0	0	1.124	1.373	1.284
TRINITY_DN8939_c0_g1_i2.p2	0	0	0	6.388	5.46	5.64
TRINITY_DN3662_c0_g1_i5.p1	12.668	9.781	15.367	0	0.361	0.174
TRINITY_DN3761_c0_g1_i6.p1	0	0	0	2.868	6.224	5.631
TRINITY_DN15031_c0_g1_i1.p1	54.099	48.165	47.266	0	0	0.321
TRINITY_DN11458_c0_g1_i1.p1	0	0	0	5.589	11.684	11.353
TRINITY_DN4900_c2_g1_i2.p1	37.801	27.609	37.185	0	0	0
TRINITY_DN25528_c0_g1_i1.p1	10.368	11.626	8.568	0	0	0
TRINITY_DN8001_c0_g1_i6.p1	25.818	23.867	25.059	0	0	1.027
TRINITY_DN7679_c0_g2_i4.p1	0.634	0.656	0.93	0.01	0	0
TRINITY_DN11773_c0_g1_i3.p1	0	0	0	4.505	3.055	5.383
TRINITY_DN4961_c0_g1_i6.p1	0	0.021	0	1.005	1.796	1.266
TRINITY_DN9470_c0_g1_i2.p1	0	0	0	4.939	3.324	3.2
TRINITY_DN998_c0_g1_i4.p1	9.652	20.761	17.023	0	0	0
TRINITY_DN0_c0_g1_i4.p2	2.311	0.185	0.286	6474.46	11673.3	2931.8
TRINITY_DN6178_c0_g1_i3.p1	0	0	0	0.503	1.982	2.568
TRINITY_DN10724_c0_g2_i4.p1	0	0	0	2.573	4.314	3.742
TRINITY_DN28493_c0_g1_i6.p1	0	0	0	0.936	1.311	1.183
TRINITY_DN3092_c0_g1_i2.p1	0	0	0	0.286	0.248	0.211
TRINITY_DN5279_c0_g1_i15.p1	0	0	0	1.429	1.104	1.412
TRINITY_DN41364_c0_g1_i1.p1	10.981	9.073	9.212	0	0	0.037
TRINITY_DN5892_c0_g1_i2.p1	0	0	0	7.462	9.981	10.445
TRINITY_DN15775_c0_g1_i2.p1	4.09	1.251	3.241	0	0	0
TRINITY_DN4665_c0_g1_i4.p1	11.043	6.213	12.269	0	0	0.11
TRINITY_DN3860_c0_g1_i4.p2	0	0	0	0.877	1.786	1.018
TRINITY_DN5891_c0_g1_i2.p1	40.96	53.527	41.97	0	0	0
TRINITY_DN5397_c0_g1_i2.p2	0	0	0	6.802	5.491	7.382
TRINITY_DN9208_c0_g1_i1.p1	535.614	637.373	613.006	1.005	0.351	0.633
TRINITY_DN1172_c0_g1_i4.p1	0.194	0.205	0.092	13.288	24.638	38.076
TRINITY_DN1139_c0_g1_i1.p1	629.661	482.4	507.841	0	0	0
TRINITY_DN12531_c0_g1_i6.p1	2.74	3.629	2.29	0	0	0
TRINITY_DN2825_c0_g1_i9.p2	0	0	0	3.923	6.998	4.576
TRINITY_DN16195_c0_g1_i1.p1	65.991	63.174	56.181	0.108	0.382	0.055
TRINITY_DN743_c1_g1_i1.p1	0	0.554	0.174	621.695	643.744	580.461
TRINITY_DN2997_c0_g1_i10.p1	0	0	0	10.045	9.95	8.391
TRINITY_DN1043_c0_g1_i3.p1	59.651	91.676	97.661	0	0	0
TRINITY_DN14945_c0_g1_i2.p1	3.732	2.153	6.318	0	0	0
TRINITY_DN2675_c0_g1_i1.p1	0	0	0	2.79	7.566	5.09
TRINITY_DN9240_c0_g1_i5.p3	0	0	0	5.303	9.95	14.508
TRINITY_DN11515_c0_g1_i1.p1	0	0	0	2.178	2.828	3.485
TRINITY_DN4892_c0_g1_i2.p1	0	0	0	5.185	5.811	6.713
TRINITY_DN32729_c0_g1_i4.p1	0	0	0	0.631	1.631	1.605
TRINITY_DN14313_c0_g1_i1.p1	1.759	2.45	1.891	0	0	0
TRINITY_DN1989_c0_g1_i2.p1	0	0	0	0.769	1.61	1.174
TRINITY_DN6974_c0_g1_i1.p1	0	0	0	2.474	2.9	3.439
TRINITY_DN42480_c1_g1_i8.p1	1.575	3.404	3.129	0.02	0.021	0.018
TRINITY_DN1457_c0_g1_i3.p1	5.808	16.117	10.541	0	0	0
TRINITY_DN4465_c0_g1_i1.p2	0	0	0	8.822	4.263	4.218
TRINITY_DN10610_c0_g1_i2.p2	0	0	0.245	7.965	7.989	8.886
TRINITY_DN7765_c2_g1_i1.p1	0	0	0	0.365	0.423	0.459
TRINITY_DN2323_c0_g1_i2.p1	0	0	0	2.829	5.563	11.555
TRINITY_DN7744_c0_g1_i8.p1	0	0	0	6.466	10.6	6.355
TRINITY_DN3265_c0_g1_i4.p1	0	0	0	14.668	33.907	10.161
TRINITY_DN1111_c0_g1_i1.p1	0	0	0	26.25	33.226	25.127
TRINITY_DN1987_c0_g1_i3.p1	16.452	17.562	17.432	0	0	0
TRINITY_DN7153_c0_g1_i11.p1	2.352	2.491	2.75	0	0	0
TRINITY_DN2688_c0_g1_i2.p1	7.27	6.233	6.002	0	0	0.22
TRINITY_DN3679_c0_g1_i2.p2	0	0	0	11.119	7.06	6.419
TRINITY_DN19186_c0_g1_i4.p1	3.64	5.095	6.492	0	0	0
TRINITY_DN4855_c0_g1_i1.p1	0	0	0	0.158	0.702	0.734
TRINITY_DN10344_c0_g1_i3.p2	0	0	0	1.804	1.559	2.43
TRINITY_DN12311_c0_g1_i5.p1	0	0	0	3.953	4.614	4.521
TRINITY_DN4536_c0_g1_i2.p1	0	0	0	1.548	1.61	1.082
TRINITY_DN4927_c0_g1_i1.p1	27.474	25.651	21.092	0	0.692	0.321
TRINITY_DN38_c1_g1_i7.p5	2719.91	2357.48	2785.29	23.53	40.698	46.641
TRINITY_DN0_c0_g1_i1.p3	3.343	0.133	0.194	18753.8	16243.4	10223.3
TRINITY_DN9470_c0_g1_i3.p1	0	0	0	3.549	1.301	3.769
TRINITY_DN2850_c3_g1_i1.p1	0	0	0	6.792	7.937	6.456
TRINITY_DN7059_c0_g1_i3.p1	0	0	0	5.451	7.535	11.28
TRINITY_DN3487_c0_g1_i3.p2	0	0	0.02	0.266	7.762	51.685
TRINITY_DN6035_c0_g1_i2.p1	35.235	15.624	23.434	0.473	0	0.284
TRINITY_DN1712_c2_g1_i5.p1	0	0	0	17.763	10.951	14.443
TRINITY_DN5605_c0_g1_i1.p1	0	0	0	1.321	0.96	1.174
TRINITY_DN7625_c0_g1_i5.p1	0	0	0	1.163	1.239	1.348
TRINITY_DN1319_c0_g1_i1.p1	0	0.092	0	66.961	38.593	24.971
TRINITY_DN2302_c0_g1_i2.p1	0	0	0	0.384	1.032	1.091
TRINITY_DN5711_c0_g1_i1.p1	0.389	0	0	34.323	47.521	38.608
TRINITY_DN5640_c0_g1_i4.p1	0	0	0	29.089	19.064	14.233
TRINITY_DN4414_c0_g1_i10.p1	0	0	0	2.799	3.313	2.98
TRINITY_DN25042_c0_g1_i1.p1	0	0	0	2.011	1.548	0.706
TRINITY_DN3583_c0_g1_i3.p1	0	0	0	32.234	23.988	20.01
TRINITY_DN1258_c0_g1_i11.p1	36.257	26.943	31.674	0	0	0
TRINITY_DN15236_c0_g1_i1.p1	4.54	5.188	4.202	0.079	0	0.101
TRINITY_DN2365_c0_g1_i9.p2	3.589	0.882	2.127	0	0	0
TRINITY_DN16933_c0_g1_i7.p2	2.74	9.258	6.584	0	0	0
TRINITY_DN9645_c0_g1_i2.p1	11.595	2.666	5.47	0	0	0.165
TRINITY_DN7470_c0_g1_i2.p1	0	0	0	3.706	3.334	0.596
TRINITY_DN7925_c0_g1_i2.p1	0	0	0	0.887	2.529	2.256
TRINITY_DN107557_c0_g1_i1.p1	4.918	5.813	4.151	0	0	0
TRINITY_DN547_c0_g3_i2.p1	0	0	0	2.799	1.012	2.687
TRINITY_DN1004_c0_g1_i2.p1	0	0	0	3.943	4.882	5.062
TRINITY_DN1630_c0_g1_i5.p1	0	0	0	13.652	12.551	11.665
TRINITY_DN11984_c0_g1_i3.p1	7.975	9.104	7.842	0	0	0
TRINITY_DN93038_c0_g1_i1.p1	0	0.369	0	45.462	23.42	20.624
TRINITY_DN1357_c0_g1_i1.p1	0	0	0	44.102	43.145	28.438
TRINITY_DN13303_c0_g1_i3.p1	0	0	0	1.804	1.879	2.32
TRINITY_DN2462_c0_g1_i8.p2	0	0.154	0	10.114	10.249	6.768
TRINITY_DN2922_c0_g1_i4.p1	14.018	9.76	11.502	0	0	0.092
TRINITY_DN8911_c0_g1_i2.p1	0.491	0.338	0.348	0	0	0
TRINITY_DN15801_c0_g1_i2.p1	3.998	3.804	3.814	0	0	0
TRINITY_DN8826_c0_g1_i18.p1	0	0	0	1.814	0.877	1.816
TRINITY_DN3414_c0_g1_i1.p2	0	0	0	113.271	82.037	73.648
TRINITY_DN62451_c0_g1_i1.p1	12.362	9.565	9.028	0	0	0
TRINITY_DN20401_c0_g1_i1.p1	0	0	0	3.598	4.294	3.897
TRINITY_DN3_c0_g1_i1.p1	4.049	0.82	0.583	16200.9	13529.1	9030.09
TRINITY_DN5496_c0_g1_i2.p3	0	0	0	753.783	606.039	461.117
TRINITY_DN5584_c0_g1_i5.p1	1.902	2.194	2.515	0	0	0
TRINITY_DN4285_c0_g1_i11.p1	0	0	0	5.037	6.936	5.832
TRINITY_DN9162_c0_g1_i1.p1	3.098	4.388	4.621	0	0	0.119
TRINITY_DN15226_c0_g1_i1.p3	0	0	0	4.101	5.347	2.815
TRINITY_DN4166_c0_g1_i3.p2	0	0	0	6.614	5.729	3.952
TRINITY_DN145_c0_g2_i1.p1	0	0	0	180.193	199.973	70.044
TRINITY_DN10588_c0_g1_i2.p1	6.442	1.815	5.102	0	0.217	0
TRINITY_DN158_c0_g1_i5.p1	0	0	0	6.181	13.15	13.627
TRINITY_DN3105_c0_g1_i1.p1	0	0	0	31.406	17.526	6.502
TRINITY_DN12410_c0_g1_i1.p1	0	0	0	10.429	5.811	4.301
TRINITY_DN2470_c0_g1_i1.p1	0	0	0	22.1	24.917	14.168
TRINITY_DN6421_c0_g1_i3.p1	11.39	10.119	10.868	0	0	0
TRINITY_DN106557_c0_g1_i1.p1	29.887	22.442	22.749	0	0	0
TRINITY_DN2923_c0_g1_i18.p1	2.025	0.738	1.37	0	0	0
TRINITY_DN8033_c0_g1_i12.p1	0	0	0	19.981	28.096	22.468
TRINITY_DN1987_c0_g1_i4.p1	0	0	0	14.668	17.939	17.057
TRINITY_DN9240_c0_g1_i5.p1	0	0	0	0.789	0.248	0.697
TRINITY_DN9891_c0_g1_i6.p1	0	0	0	1.764	2.694	2.036
TRINITY_DN5593_c0_g1_i3.p3	0	0	0	2.109	5.388	8.327
TRINITY_DN8972_c0_g1_i5.p3	0	0	0	2.829	2.684	2.953
TRINITY_DN1743_c0_g1_i1.p1	0	0	0	8.132	2.188	7.08
TRINITY_DN3030_c0_g1_i3.p1	0	0	0	44.89	50.071	45.045
TRINITY_DN1160_c0_g1_i2.p1	8.2	9.012	10.337	0	0	0.156
TRINITY_DN2274_c0_g1_i11.p1	0	0	0	12.962	14.925	8.593
TRINITY_DN11600_c0_g1_i1.p1	7.597	17.378	14.845	0	0	0
TRINITY_DN1172_c0_g1_i7.p2	0.194	0.205	0.092	13.288	24.638	38.076
TRINITY_DN15776_c0_g1_i1.p1	8.026	9.76	12.606	0.039	0	0.174
TRINITY_DN37437_c0_g1_i4.p1	0	0	0	0.276	1.032	1.183
TRINITY_DN13347_c0_g1_i3.p2	0	0	0	1.508	2.229	3.375
TRINITY_DN1004_c0_g1_i3.p2	0	0	0	3.943	4.882	5.062
TRINITY_DN5302_c0_g2_i6.p2	0	0	0	7.107	24.204	24.531
TRINITY_DN11981_c0_g1_i4.p1	0	0	0	0.473	6.059	5.814
TRINITY_DN2850_c3_g1_i3.p1	0	0	0	6.792	7.937	6.456
TRINITY_DN7471_c0_g1_i3.p1	6.789	4.511	6.717	0	0	0
TRINITY_DN4309_c0_g1_i2.p1	0	0	0.092	30.134	27.869	24.283
TRINITY_DN3089_c0_g1_i7.p2	0	0	0	6.634	5.956	6.383
TRINITY_DN23853_c0_g1_i8.p1	2.648	1.671	1.575	0	0	0
TRINITY_DN998_c0_g1_i14.p1	2.393	1.261	2.638	0	0	0
TRINITY_DN6415_c0_g1_i5.p1	39.447	42.475	40.426	0	0.609	0
TRINITY_DN9974_c0_g1_i4.p1	0	0	0	17.891	5.099	5.154
TRINITY_DN3250_c0_g1_i1.p1	0	0	0	8.507	15.792	6.96
TRINITY_DN9599_c0_g1_i1.p1	107.636	89.923	73.072	0	0	0
TRINITY_DN12790_c0_g1_i3.p1	2.454	0.697	0.859	0	0	0
TRINITY_DN35215_c0_g1_i1.p1	13.578	7.894	7.136	0	0	0
TRINITY_DN5460_c1_g1_i6.p1	2.239	4.501	2.178	0	0	0
TRINITY_DN12640_c0_g1_i1.p1	0	0	0	0.66	1.827	1.064
TRINITY_DN6389_c0_g1_i1.p1	0	0	0	17.29	8.908	5.319
TRINITY_DN3487_c0_g1_i2.p2	0	0	0.02	0.266	7.762	51.685
TRINITY_DN554_c5_g1_i1.p2	0.307	0	0	12.795	16.226	12.453
TRINITY_DN0_c0_g1_i4.p1	0.879	0.092	0.174	1762.5	3265.65	842.735
TRINITY_DN7413_c0_g1_i2.p1	0.112	0	0	26.674	38.459	25.42
TRINITY_DN7825_c0_g1_i1.p2	0	0	0	8.724	15.359	13.407
TRINITY_DN79_c0_g1_i5.p1	2.71	3.752	1.759	120.713	303.314	202.795
TRINITY_DN2176_c0_g1_i1.p1	10.501	16.055	10.388	0.197	0	0
TRINITY_DN688_c1_g2_i6.p2	0	0	0	7.59	10.177	12.857
TRINITY_DN3505_c0_g1_i2.p1	11.677	11.165	10.03	0	0	0.22
TRINITY_DN5079_c0_g1_i1.p1	0	0	0	10.015	8.423	7.382
TRINITY_DN8321_c0_g1_i5.p1	0	0	0	1.183	0.588	1.321
TRINITY_DN4074_c0_g1_i1.p1	0	0	0	2.346	1.507	1.486
TRINITY_DN5279_c0_g1_i3.p1	0	0	0	1.429	1.104	1.412
TRINITY_DN4362_c0_g1_i2.p1	1.963	3.168	1.431	0	0	0
TRINITY_DN7005_c0_g1_i1.p1	18.057	11.995	13.813	0	0	0.266
TRINITY_DN2825_c0_g1_i3.p2	0	0	0	3.923	6.998	4.576
TRINITY_DN10569_c0_g1_i8.p1	0	0	0	1.153	1.961	1.403
TRINITY_DN1172_c0_g1_i9.p2	0.194	0.205	0.092	13.288	24.638	38.076
TRINITY_DN11944_c0_g1_i1.p1	16.38	11.37	15.582	0	0	0.358
TRINITY_DN5891_c0_g1_i4.p2	2.812	4.562	3.998	0	0	0
TRINITY_DN782_c0_g1_i7.p1	18.118	18.198	14.13	0	0	0
TRINITY_DN22508_c0_g1_i2.p1	0	0	0	0.177	7.617	2.073
TRINITY_DN2474_c0_g1_i11.p1	4.969	4.972	10.296	0	0	0.064
TRINITY_DN5314_c0_g1_i2.p2	0	0	0	4.229	2.787	12.233
TRINITY_DN6_c8_g1_i1.p1	0	0	0	557.602	545.192	303
TRINITY_DN93_c0_g2_i1.p1	0	0.031	0	13.258	13.129	4.943
TRINITY_DN2705_c0_g1_i1.p1	5.061	1.876	1.36	0	0	0
TRINITY_DN14106_c0_g1_i2.p1	0	0	0	4.387	2.673	5.814
TRINITY_DN5980_c0_g1_i2.p1	0	0	0	3.095	2.663	6.144
TRINITY_DN3862_c0_g1_i5.p2	0	0	0	2.001	2.715	2.898
TRINITY_DN393_c3_g1_i1.p1	19.724	28.87	21.869	0	0	0
TRINITY_DN854_c0_g1_i2.p1	0	0	0	0.907	2.622	3.778
TRINITY_DN100799_c0_g1_i1.p1	0	0.092	0	3.342	3.623	3.907
TRINITY_DN5514_c0_g1_i5.p1	5.388	4.624	4.499	0	0	0
TRINITY_DN12079_c0_g1_i5.p6	0	0.379	0	5.116	18.197	18.561
TRINITY_DN2599_c0_g1_i3.p2	75.029	71.499	87.15	0.453	0	0.321
TRINITY_DN100799_c0_g1_i1.p2	0	0.092	0	3.342	3.623	3.907
TRINITY_DN852_c1_g1_i1.p2	0	0	0	2.06	3.396	3.98
TRINITY_DN13779_c1_g1_i6.p1	1.626	3.947	5.214	0	0	0
TRINITY_DN184_c0_g1_i8.p1	81.798	88.364	67.888	0	0	0
TRINITY_DN18188_c0_g1_i1.p1	0	0	0	2.661	2.364	0.734
TRINITY_DN12079_c0_g1_i4.p6	0	0.379	0	5.116	18.197	18.561
TRINITY_DN8067_c0_g1_i3.p2	0	0	0	18.867	28.88	17.011
TRINITY_DN0_c0_g1_i2.p1	0.879	0.092	0.174	1762.5	3265.65	842.735
TRINITY_DN3881_c0_g1_i5.p1	0	0	0	2.336	1.177	1.421
TRINITY_DN1073_c1_g1_i9.p1	0	0	0	2.829	4.191	1.797
TRINITY_DN39863_c0_g1_i2.p1	0.061	0.031	0	5.934	4.923	8.565
TRINITY_DN6_c0_g1_i10.p1	400.913	423.111	470.656	0.562	0	0.468
TRINITY_DN764_c0_g1_i3.p1	0	0	0	8.852	8.33	10.995
TRINITY_DN1035_c0_g1_i3.p1	0	0	0	4.83	3.127	2.623
TRINITY_DN5268_c0_g1_i10.p1	0	0	0	4.554	3.644	4.805
TRINITY_DN2073_c0_g1_i2.p1	0	0	0	30.4	37.86	25.411
TRINITY_DN12844_c1_g1_i2.p1	6.217	5.762	8.404	0	0	0.073
TRINITY_DN16993_c0_g1_i1.p1	0.634	1.066	1.626	0	0	0
TRINITY_DN5419_c0_g1_i1.p1	0	0	0	3.44	6.379	7.547
TRINITY_DN26074_c0_g1_i2.p1	0.041	0	0	0.532	0.774	0.835
TRINITY_DN3738_c0_g1_i2.p1	0	0	0	20.217	43.754	49.374
TRINITY_DN3939_c0_g1_i1.p1	0	0	0	12.381	24.71	24.072
TRINITY_DN12536_c0_g1_i1.p1	0	0	0	4.623	2.632	2.87
TRINITY_DN11824_c0_g1_i2.p1	0	0	0	4.15	5.563	1.651
TRINITY_DN11425_c1_g1_i10.p1	1.033	1.917	1.769	0	0	0
TRINITY_DN2922_c0_g1_i1.p1	0	0	0	1.764	2.931	4.283
TRINITY_DN32736_c0_g2_i1.p1	0	0	0	0.562	0.743	1.531
TRINITY_DN9541_c0_g1_i6.p2	0	0	0	2.79	3.045	2.357
TRINITY_DN615_c3_g1_i2.p1	0	3.352	3.139	0	0	0
TRINITY_DN2969_c0_g1_i1.p1	0	0	0	42.456	28.085	30.739
TRINITY_DN17899_c0_g1_i3.p1	0	0	0	2.799	1.672	1.77
TRINITY_DN8258_c0_g1_i1.p1	0	0	0	16.915	19.56	15.452
TRINITY_DN19105_c0_g1_i2.p1	0	0	0	1.074	1.734	2.99
TRINITY_DN41820_c0_g1_i3.p1	0	0.041	0	1.764	1.765	1.843
TRINITY_DN10376_c0_g1_i2.p1	0	0	0	0.335	0.361	0.11
TRINITY_DN3474_c1_g1_i2.p1	0	0	0	2.494	1.992	1.421
TRINITY_DN2205_c0_g1_i1.p1	0	0	0	101.866	184.562	113.704
TRINITY_DN800_c0_g1_i3.p1	29.038	32.971	33.842	0	0	0
TRINITY_DN3455_c0_g1_i3.p1	0	0	0	4.436	4.129	3.925
TRINITY_DN18492_c1_g1_i1.p1	0	0	0.01	43.895	35.62	27.025
TRINITY_DN9248_c0_g1_i1.p1	0	0	0	4.032	1.868	3.421
TRINITY_DN263_c0_g1_i4.p1	0	0	0	2.208	3.282	3.329
TRINITY_DN25152_c0_g1_i1.p1	10.736	12.292	20.857	0	0	0
TRINITY_DN77365_c0_g1_i1.p1	0	0	0	1.449	1.28	0.926
TRINITY_DN3297_c0_g1_i5.p1	16.043	8.069	15.203	0	0	0
TRINITY_DN3486_c0_g1_i2.p1	0	0	0.838	35.201	36.085	37.058
TRINITY_DN12531_c0_g1_i5.p2	3.497	3.158	5.961	0	0	0
TRINITY_DN15912_c0_g1_i1.p2	0	0	0	1.045	2.25	4.273
TRINITY_DN8644_c1_g1_i11.p2	12.709	9.647	15.51	0	0	0
TRINITY_DN68965_c0_g1_i1.p1	0	0	0	2.711	2.002	1.385
TRINITY_DN6766_c0_g1_i4.p1	0	0	0	0.611	0.867	0.853
TRINITY_DN0_c0_g1_i3.p3	2.679	0.277	0.256	14859.7	27430.9	6764.31
TRINITY_DN21703_c0_g1_i2.p1	21.769	18.71	11.154	0.325	0	0
TRINITY_DN1873_c0_g1_i5.p1	2.914	2.871	2.996	0	0	0
TRINITY_DN11024_c0_g1_i1.p1	10.307	10.826	11.85	0	0	0
TRINITY_DN12027_c0_g1_i1.p1	0	0	0	2.218	2.343	1.027
TRINITY_DN5268_c0_g1_i6.p2	1.033	0.677	7.913	0	0	0
TRINITY_DN11925_c0_g1_i5.p1	0	0	0	2.474	5.068	5.392
TRINITY_DN4183_c0_g1_i4.p1	2.352	2.389	2.341	0	0	0
TRINITY_DN7153_c0_g1_i2.p1	0	0	0	3.283	4.975	6.016
TRINITY_DN7453_c0_g1_i3.p2	0	0	0	14.086	16.453	8.794
TRINITY_DN185_c0_g1_i1.p1	1622.66	1811.41	1659.41	17.497	7.545	5.961
TRINITY_DN16841_c0_g1_i3.p1	0	0	0	4.564	4.5	2.834
TRINITY_DN6_c3_g1_i1.p1	2872.97	3580.76	3013.89	30.095	28.281	7.951
TRINITY_DN13094_c0_g1_i1.p1	0	0	0	8.418	9.093	8.932
TRINITY_DN426_c0_g1_i5.p1	0	0	0	1.005	0.557	1.1
TRINITY_DN3509_c2_g1_i2.p1	0	0	0	7.216	8.639	20.523
TRINITY_DN1429_c0_g1_i1.p1	291.866	606.729	356.023	4.505	4.139	1.366
TRINITY_DN8837_c0_g1_i1.p1	3.763	4.501	2.556	0	0	0
TRINITY_DN5079_c0_g1_i6.p2	0.941	0	0.869	93.339	70.084	51.098
TRINITY_DN11882_c0_g1_i5.p1	11.022	13.174	9.406	0	0	0.165
TRINITY_DN8018_c0_g1_i1.p1	0.491	2.594	5.173	0	0	0
TRINITY_DN2175_c0_g1_i1.p1	69.119	160.448	82.12	2.405	1.28	0.752
TRINITY_DN25974_c0_g1_i1.p1	0	0	0	4.692	3.468	4.42
TRINITY_DN402_c0_g1_i1.p1	0	0	0	220.904	249.104	82.543
TRINITY_DN6318_c0_g1_i11.p1	16.81	3.558	10.97	0.187	0	0
TRINITY_DN13383_c0_g1_i1.p1	30.5	29.691	26.174	0.187	0	0.11
TRINITY_DN3883_c0_g1_i1.p3	0	0	0.194	17.96	20.478	17.745
TRINITY_DN10281_c0_g1_i1.p2	0	0	0.348	16.846	17.609	22.724
TRINITY_DN5223_c0_g1_i1.p1	0	0	0	7.038	7.39	11.115
TRINITY_DN11305_c0_g1_i1.p1	0.838	0.246	0.879	0	0	0
TRINITY_DN33717_c1_g1_i1.p1	4.315	7.597	0.869	0	0	0
TRINITY_DN1273_c0_g1_i6.p1	0	0	0	4.682	3.767	3.531
TRINITY_DN10330_c0_g1_i1.p1	4.284	5.844	6.717	0	0	0
TRINITY_DN145_c1_g1_i1.p1	0.123	0.666	0	244.749	239.897	140.253
TRINITY_DN3604_c0_g1_i2.p1	0	0	0	3.046	7.246	7.41
TRINITY_DN873_c0_g1_i1.p1	0.174	0.051	0	4.288	32.482	34.994
TRINITY_DN9182_c0_g1_i3.p1	1.258	6.931	10.51	0	0	0
TRINITY_DN8975_c0_g1_i1.p1	1.053	1.804	1.513	0	0	0
TRINITY_DN7373_c0_g1_i2.p2	0	0	0	28.715	4.727	23.476
TRINITY_DN4131_c0_g1_i3.p1	14.488	13.348	9.304	0	0	0
TRINITY_DN5661_c1_g1_i6.p4	0	0	0	7.137	8.65	6.282
TRINITY_DN3381_c1_g1_i1.p1	28.629	28.645	28.515	0	0.114	0.303
TRINITY_DN7991_c0_g1_i1.p1	16.165	10.088	2.832	0	0	0
TRINITY_DN32580_c0_g1_i2.p1	0	0	0	1.656	0.299	1.476
TRINITY_DN1812_c1_g1_i2.p1	6.605	3.517	3.21	0	0	0
TRINITY_DN7971_c0_g2_i2.p1	0	0	0	31.327	29.107	22.623
TRINITY_DN2560_c0_g1_i10.p2	0	0	0	5.303	8.237	7.987
TRINITY_DN11775_c0_g1_i1.p1	3.517	4.111	3.088	0	0	0
TRINITY_DN1124_c0_g1_i1.p2	0.613	0	0	15.023	20.458	19.157
TRINITY_DN13333_c0_g1_i2.p1	0	3.691	2.607	0	0	0
TRINITY_DN5492_c0_g1_i3.p1	10.276	17.675	15.132	0	0	0
TRINITY_DN12531_c0_g1_i8.p2	2.74	3.629	2.29	0	0	0
TRINITY_DN1703_c0_g1_i2.p1	27.014	24.841	31.419	0.306	0.124	0.147
TRINITY_DN3583_c0_g1_i2.p1	0	0	0	32.234	23.988	20.01
TRINITY_DN8418_c0_g1_i1.p1	0	0	0	2.06	5.326	4.851
TRINITY_DN4719_c0_g1_i17.p1	0	0	0	1.548	1.899	4.42
TRINITY_DN2766_c0_g1_i1.p1	0	0	0	28.251	28.457	16.378
TRINITY_DN5792_c0_g1_i11.p1	0	0	0	2.612	5.212	1.1
TRINITY_DN6766_c0_g1_i6.p1	0	0	0	0.611	0.867	0.853
TRINITY_DN7470_c0_g1_i4.p1	0	0	0	3.706	3.334	0.596
TRINITY_DN4961_c0_g1_i2.p1	0	0.021	0	1.005	1.796	1.266
TRINITY_DN99390_c0_g1_i1.p1	5.92	9.934	7.729	0	0	0.147
TRINITY_DN4285_c0_g1_i1.p1	0	0	0	5.037	6.936	5.832
TRINITY_DN6359_c0_g1_i1.p2	0	0	0	3.775	3.386	2.348
TRINITY_DN5515_c0_g1_i2.p1	11.135	11.38	11.962	0	0	0
TRINITY_DN23480_c0_g1_i7.p1	0	0	0	5.707	6.461	4.604
TRINITY_DN21167_c0_g1_i7.p1	0	0	0	0.513	0.382	0.55
TRINITY_DN6507_c0_g1_i8.p1	0	0	0	0.375	0.547	1.009
TRINITY_DN15713_c0_g1_i1.p1	0	0	0	5.865	3.695	1.825
TRINITY_DN8213_c0_g1_i2.p1	0	0	0	1.183	0.877	1.091
TRINITY_DN3358_c0_g1_i1.p2	0	0	0	6.033	8.753	7.905
TRINITY_DN17287_c0_g1_i1.p1	0	0	0	2.129	7.463	7.226
TRINITY_DN4285_c0_g1_i6.p1	0	0	0	5.037	6.936	5.832
TRINITY_DN3919_c0_g1_i5.p1	2.781	4.06	2.628	0	0	0
TRINITY_DN8003_c0_g1_i3.p1	0	0	0	4.732	4.717	3.375
TRINITY_DN6176_c0_g1_i4.p1	0	0	0	5.234	6.967	7.822
TRINITY_DN19776_c0_g1_i3.p1	0	0	0	6.338	3.685	2.806
TRINITY_DN2876_c0_g1_i1.p1	14.264	4.603	7.412	0	0	0
TRINITY_DN9584_c0_g1_i1.p1	0	0	0.061	1.015	2.322	3.182
TRINITY_DN3883_c0_g1_i1.p2	0	0	0	6.259	5.605	6.3
TRINITY_DN32551_c1_g1_i3.p1	0	0	0	0.779	1.879	1.119
TRINITY_DN877_c0_g1_i3.p2	0	0.246	0.235	10.715	20.798	13.169
TRINITY_DN1310_c1_g1_i4.p1	0	0	0	1.272	4.882	0.816
TRINITY_DN7240_c0_g1_i2.p1	17.178	7.822	13.629	0.217	0	0
TRINITY_DN6370_c0_g1_i1.p2	0	0	0	31.386	35.847	37.397
TRINITY_DN1662_c0_g1_i2.p1	46.707	42.813	52.184	0.424	0	0
TRINITY_DN28334_c0_g1_i4.p1	0	0	0	2.602	3.066	2.43
TRINITY_DN4669_c0_g1_i3.p1	0	0	0	2.573	3.035	2.962
TRINITY_DN105945_c0_g1_i1.p1	0	0.072	0	527.793	595.583	206.692
TRINITY_DN4362_c0_g1_i12.p1	1.963	3.168	1.431	0	0	0
TRINITY_DN821_c0_g1_i2.p1	74.825	66.701	64.943	0	0	0
TRINITY_DN9068_c0_g1_i5.p1	0	0	0	4.18	4.397	6.263
TRINITY_DN5079_c0_g1_i8.p1	0	0	0	8.231	3.478	8.354
TRINITY_DN898_c0_g1_i2.p1	0	0.092	0	39.873	29.169	42.844
TRINITY_DN6397_c0_g1_i3.p1	3.364	2.799	0.481	0	0	0
TRINITY_DN18888_c0_g1_i1.p1	6.82	6.305	6.196	0	0	0
TRINITY_DN4505_c0_g1_i2.p1	56.85	55.229	67.101	0	0	0
TRINITY_DN4642_c0_g1_i3.p1	0	0	0	2.238	0.557	3.476
TRINITY_DN8265_c0_g2_i3.p1	0	0	0	1.538	1.497	1.972
TRINITY_DN12747_c1_g1_i6.p2	0	0.021	0	1.794	1.982	0.825
TRINITY_DN5640_c0_g1_i7.p1	37.239	42.373	40.641	0	0	0
TRINITY_DN8127_c0_g1_i1.p1	0	0	0	0.601	1.352	2.192
TRINITY_DN3883_c0_g1_i1.p1	0	0	0	27.157	29.004	23.724
TRINITY_DN8265_c0_g2_i1.p1	0	0	0	1.538	1.497	1.972
TRINITY_DN2675_c1_g2_i5.p1	28.711	25.169	49.352	0	0	0
TRINITY_DN7714_c0_g1_i1.p1	7.781	5.106	4.764	0	0	0
TRINITY_DN4479_c0_g2_i2.p1	0	0	0	6.989	4.211	6.924
TRINITY_DN1498_c0_g1_i8.p1	1.779	7.136	1.074	0	0	0
TRINITY_DN12301_c0_g1_i2.p1	7.208	6.285	5.756	0	0	0
TRINITY_DN8908_c0_g1_i5.p3	33.016	20.607	29.834	0	0	0.871
TRINITY_DN13659_c0_g1_i3.p1	0	0.041	0	2.109	2.064	1.238
TRINITY_DN106839_c0_g1_i1.p1	0	0	0	3.795	4.686	2.815
TRINITY_DN107172_c0_g1_i1.p1	0	0	0	16.403	5.729	6.979
TRINITY_DN3527_c0_g1_i15.p2	22.944	23.96	17.361	0	0	0
TRINITY_DN184_c0_g1_i7.p1	104.916	117.819	119.141	1.538	0	0.183
TRINITY_DN0_c0_g1_i2.p5	1.104	0.174	0.174	10676.8	9169.96	6148.75
TRINITY_DN185_c1_g1_i5.p1	64.733	90.599	60.874	0.187	0.175	0
TRINITY_DN46539_c0_g1_i2.p1	0	0	0	6.309	3.169	1.174
TRINITY_DN8033_c0_g1_i14.p1	0	0	0	1.873	4.748	3.567
TRINITY_DN13365_c0_g1_i7.p1	0	0	0	6.082	7.814	4.879
TRINITY_DN1388_c0_g1_i9.p1	0	0	0	14.382	24.277	9.803
TRINITY_DN0_c0_g1_i1.p4	1.104	0.174	0.174	10676.8	9169.96	6148.75
TRINITY_DN9592_c0_g1_i7.p1	0	0	0	1.232	1.29	0.688
TRINITY_DN10476_c0_g1_i9.p1	0	0	0	5.116	6.596	4.2
TRINITY_DN8406_c0_g1_i2.p1	71.379	74.975	53.605	0.227	0	0.174
TRINITY_DN379_c0_g1_i1.p2	343.552	320.424	337.232	0	0	0.092
TRINITY_DN3527_c0_g1_i7.p1	1.053	7.515	10.101	0	0	0
TRINITY_DN8075_c0_g1_i1.p1	0	0	0	18.414	27.342	31.152
TRINITY_DN11925_c0_g1_i4.p1	0	0	0	2.474	5.068	5.392
TRINITY_DN5216_c0_g1_i1.p1	0	0	0	15.368	3.478	3.714
TRINITY_DN11925_c0_g1_i3.p1	0	0	0	2.474	5.068	5.392
TRINITY_DN1310_c1_g1_i2.p1	0	0	0	1.557	1.094	1.137
TRINITY_DN1960_c0_g1_i2.p1	32.597	42.332	50.988	1.291	0	0
TRINITY_DN107096_c0_g1_i1.p1	0	0	0	2.238	1.734	1.064
TRINITY_DN12087_c0_g1_i2.p1	0	0	0	1.636	1.249	2.063
TRINITY_DN13814_c0_g1_i13.p1	11.554	21.796	17.882	0	0	0
TRINITY_DN6031_c0_g1_i2.p1	38.384	36.067	38.984	0.345	0.413	0.266
TRINITY_DN16126_c0_g1_i3.p1	0	5.321	6.155	0	0	0
TRINITY_DN12070_c0_g1_i11.p1	0	0	0	5.658	3.406	3.668
TRINITY_DN7179_c0_g1_i9.p1	5.685	11.831	10.756	0.168	0.145	0.064
TRINITY_DN14954_c0_g1_i3.p1	0	0	0	6.427	8.619	8.473
TRINITY_DN632_c0_g1_i2.p3	571.206	480.544	553.011	0.798	3.386	10.528
TRINITY_DN2923_c0_g1_i6.p1	0	0	0	4.406	3.447	9.491
TRINITY_DN14610_c0_g1_i4.p1	0	0	0	2.77	4.18	2.614
TRINITY_DN4362_c0_g1_i13.p1	1.963	3.168	1.431	0	0	0
TRINITY_DN106275_c0_g1_i1.p1	0	0	0	15.003	5.894	4.659
TRINITY_DN30508_c0_g1_i4.p2	0	0	0	31.307	46.344	33.509
TRINITY_DN26639_c0_g1_i2.p1	1.718	0.789	0.389	0	0	0
TRINITY_DN7895_c0_g1_i15.p1	0	0	0	1.784	2.477	2.265
TRINITY_DN37296_c0_g1_i1.p1	1.155	2.932	1.431	0	0	0
TRINITY_DN8953_c0_g1_i3.p1	0	0	0	0.434	0.846	2.375
TRINITY_DN4740_c0_g1_i4.p1	0	0	0	1.725	2.116	1.642
TRINITY_DN5662_c0_g1_i10.p1	0	0	0	0.444	0.341	0.935
TRINITY_DN8639_c0_g1_i4.p2	0	0	0	6.969	3.035	13.591
TRINITY_DN6494_c0_g1_i1.p1	0	0	0	2.967	10.6	3.09
TRINITY_DN1007_c0_g1_i1.p1	187.307	155.742	171.98	0.237	0	0
TRINITY_DN7564_c0_g1_i2.p1	0	0.851	0	30.459	24.844	25.842
TRINITY_DN4300_c0_g1_i1.p1	1.472	2.871	3.67	0	0	0
TRINITY_DN563_c0_g1_i1.p1	466.74	519.308	486.503	0.72	1.466	8.785
TRINITY_DN11862_c0_g1_i3.p1	0	0	0	4.377	6.338	5.227
TRINITY_DN8741_c0_g1_i4.p1	0	0	0	63.61	29.345	57.48
TRINITY_DN6208_c0_g1_i19.p1	0	0	0	0.848	0.434	0.211
TRINITY_DN2825_c0_g1_i1.p2	0	0	0	3.923	6.998	4.576
TRINITY_DN4928_c0_g1_i6.p1	0	0	0	25.294	21.036	27.099
TRINITY_DN100679_c0_g1_i1.p1	0	0	0	4.603	3.778	3.09
TRINITY_DN9796_c0_g1_i1.p1	4.601	6.131	6.39	0	0	0
TRINITY_DN41642_c0_g1_i1.p1	0	0	0	3.401	5.367	4.007
TRINITY_DN5836_c0_g1_i1.p1	11.493	10.314	5.572	0	0	0
TRINITY_DN10642_c0_g1_i2.p1	13.364	11.975	16.021	0	0	0
TRINITY_DN30854_c0_g1_i2.p1	0	0	0	25.274	1.724	1.486
TRINITY_DN6930_c0_g1_i1.p1	4.243	5.003	7.525	0	0	0
TRINITY_DN11316_c1_g1_i2.p1	10.03	6.9	5.93	0	0	0.037
TRINITY_DN21790_c0_g1_i1.p1	14.039	10.509	12.433	0.069	0	0
TRINITY_DN5604_c0_g1_i3.p1	2.73	2.819	1.442	0	0	0
TRINITY_DN3403_c0_g1_i2.p1	0	0	0	5.471	2.147	3.219
TRINITY_DN3302_c1_g1_i1.p1	6.575	6.531	4.018	0	0	0
TRINITY_DN3211_c0_g1_i2.p3	2.904	0	0	414.966	408.327	288.392
TRINITY_DN406_c0_g2_i1.p1	79.508	101.549	84.553	0.759	0	0
TRINITY_DN8385_c0_g1_i1.p1	0	0	0	4.278	9.455	11.958
TRINITY_DN11437_c0_g1_i4.p1	0	0	0	2.898	2.209	3.118
TRINITY_DN7334_c0_g1_i9.p1	8.221	5.895	6.768	0	0	0
TRINITY_DN862_c0_g1_i4.p1	19.591	19.828	20.775	0	0	0
TRINITY_DN7269_c0_g1_i1.p3	0	0	0	18.522	18.909	17.992
TRINITY_DN7497_c0_g1_i15.p1	0	0	0	3.992	2.642	2.045
TRINITY_DN6349_c0_g1_i16.p1	7.628	3.547	5.163	0	0	0
TRINITY_DN24901_c1_g1_i1.p1	4.979	4.747	0.838	0	0	0
TRINITY_DN6557_c1_g1_i2.p1	19.161	30.572	26.143	0.7	0	0.147
TRINITY_DN184_c0_g1_i15.p1	435.411	459.896	386.583	5.412	4.253	1.999
TRINITY_DN15621_c0_g1_i4.p1	0	0	0	1.548	2.178	3.136
TRINITY_DN8577_c0_g1_i1.p1	7.72	6.602	5.991	0.069	0.062	0.073
TRINITY_DN6291_c0_g1_i2.p2	0.348	2.891	2.914	0	0	0.037
TRINITY_DN393_c5_g1_i1.p1	0	0	0	3.391	1.373	0.972
TRINITY_DN1002_c0_g1_i3.p1	48.056	59.699	54.832	0.434	0.372	0.669
TRINITY_DN53314_c0_g1_i2.p1	1.186	1.189	1.298	0	0	0
TRINITY_DN9891_c0_g1_i7.p1	0	0	0	1.764	2.694	2.036
TRINITY_DN10381_c0_g1_i2.p2	0	0	0	1.479	2.374	3.09
TRINITY_DN2819_c0_g1_i1.p1	0	0	0	0.522	0.877	1.21
TRINITY_DN3265_c0_g1_i9.p1	0	0.246	0	15.496	20.84	15.058
TRINITY_DN5279_c0_g1_i9.p1	2.117	2.122	0.757	0	0	0
TRINITY_DN99664_c0_g1_i1.p1	0	0	0	41.312	20.736	19.771
TRINITY_DN4828_c0_g1_i11.p1	0	0	0	0.72	1.115	0.587
TRINITY_DN46499_c0_g1_i1.p1	0	0	0	0.483	0.299	0.321
TRINITY_DN1357_c1_g1_i1.p1	0	0	0	10.271	7.215	4.943
TRINITY_DN24546_c0_g1_i2.p1	2.065	0.82	2.822	0	0	0
TRINITY_DN8147_c1_g1_i8.p3	0	0	0	0.858	2.333	2.1
TRINITY_DN32359_c0_g1_i2.p1	0	0	0	0.749	1.848	1.1
TRINITY_DN3860_c0_g1_i3.p2	0	0	0	0.877	1.786	1.018
TRINITY_DN39304_c0_g1_i1.p1	0	0	0	0.828	2.746	2.788
TRINITY_DN6410_c0_g1_i2.p1	0	0	0	15.318	10.538	9.711
TRINITY_DN6507_c0_g1_i10.p1	0	0	0	0.375	0.547	1.009
TRINITY_DN4752_c0_g1_i1.p1	0	0	0.215	5.323	7.349	5.924
TRINITY_DN7749_c0_g1_i1.p1	19.509	41.788	21.593	0	0	0
TRINITY_DN5492_c0_g1_i4.p1	5.327	7.33	3.272	0	0	0
TRINITY_DN656_c0_g1_i1.p1	894.85	1233.24	987.678	7.334	6.368	2.1
TRINITY_DN16384_c0_g1_i4.p1	0	0	0	2.454	6.018	5.016
TRINITY_DN3230_c0_g1_i2.p2	0	0	0	28.084	27.167	23.779
TRINITY_DN1229_c1_g1_i3.p2	0	0	0	9.019	9.929	8.822
TRINITY_DN2923_c0_g1_i8.p1	2.025	0.738	1.37	0	0	0
TRINITY_DN5019_c0_g1_i1.p1	0	0	0	2.09	0.702	1.522
TRINITY_DN2466_c0_g1_i4.p1	0	0	0	1.538	1.073	4.897
TRINITY_DN23602_c0_g1_i1.p1	6.012	4.86	4.396	0	0	0
TRINITY_DN2841_c0_g1_i2.p2	0	0	0	7.58	6.761	8.785
TRINITY_DN2738_c0_g1_i1.p2	0	0	0.828	12.893	28.044	28.355
TRINITY_DN1726_c1_g1_i1.p1	21.901	24.031	23.219	0.522	0	0
TRINITY_DN299_c0_g1_i1.p1	4310.35	5076.37	4939.28	18.335	18.238	6.19
TRINITY_DN9014_c0_g1_i3.p1	0	0	0	2.395	4.552	4.026
TRINITY_DN4479_c0_g2_i5.p1	0	0	0	3.706	3.561	5.603
TRINITY_DN13659_c0_g1_i8.p1	0	0.041	0	2.109	2.064	1.238
TRINITY_DN39369_c1_g3_i1.p1	0	0	0	4.16	2.044	4.824
TRINITY_DN8266_c0_g1_i1.p1	0	0	0	3.795	2.147	1.476
TRINITY_DN40552_c0_g1_i4.p1	0	0	0	5.924	3.499	4.108
TRINITY_DN4019_c0_g1_i2.p1	0	0	0.041	9.986	10.425	10.198
TRINITY_DN2922_c0_g1_i4.p2	3.957	1.671	15.418	0	0	0
TRINITY_DN840_c0_g2_i1.p1	0	0	0	24.358	13.583	9.216
TRINITY_DN22508_c0_g1_i1.p1	0	0	0	1.932	7.948	4.026
TRINITY_DN113484_c0_g1_i1.p1	0	0	0	17.093	16.133	12.994
TRINITY_DN10125_c0_g1_i3.p1	0	0	0	6.969	12.665	9.446
TRINITY_DN120_c0_g2_i1.p1	524.459	547.481	589.603	5.303	3.871	2.274
TRINITY_DN5268_c0_g1_i14.p1	5.256	5.485	4.539	0	0	0
TRINITY_DN2705_c0_g1_i3.p1	0	0	0	2.711	1.775	2.201
TRINITY_DN9420_c0_g1_i8.p1	0	0	0	5.826	3.726	7.456
TRINITY_DN7939_c0_g1_i8.p3	0	0	0	4.81	7.535	5.667
TRINITY_DN8783_c0_g1_i3.p2	0	0	0	3.884	5.842	6.007
TRINITY_DN2274_c0_g1_i1.p2	0	0	0	12.962	14.925	8.593
TRINITY_DN17772_c0_g1_i4.p1	0	0	0	0.276	0.423	0.321
TRINITY_DN10225_c0_g1_i1.p1	0	0	0	3.125	2.549	2.219
TRINITY_DN1043_c0_g1_i2.p1	14.724	44.567	24.006	0	0	0
TRINITY_DN4231_c0_g1_i2.p1	0	0	0	0.256	1.053	1.045
TRINITY_DN9896_c0_g1_i3.p1	0	0	0	2.583	0.991	2.311
TRINITY_DN3267_c0_g1_i4.p1	1.431	0.759	0.818	0	0	0
TRINITY_DN5775_c0_g1_i1.p3	54.089	17.736	27.861	0	0	0
TRINITY_DN3914_c0_g1_i9.p1	0	0	0	6.88	20.788	15.067
TRINITY_DN4505_c0_g1_i5.p1	0	0	0	10.754	6.317	8.409
TRINITY_DN7741_c0_g1_i2.p1	2.423	4.808	1.687	0	0	0
TRINITY_DN10171_c0_g1_i3.p1	0	0	0	0.325	0.268	0.238
TRINITY_DN4166_c0_g1_i7.p2	0	0	0	9.019	19.384	22.642
TRINITY_DN4465_c0_g1_i2.p2	0	0	0	8.822	4.263	4.218
TRINITY_DN303_c0_g1_i1.p1	0	0	0	101.748	47.077	20.056
TRINITY_DN2819_c0_g1_i4.p1	0	0	0	0.522	0.877	1.21
TRINITY_DN15843_c0_g1_i1.p1	0.164	0.103	0.153	14.214	24.246	26.163
TRINITY_DN19806_c0_g1_i10.p1	0	0.133	0	14.007	9.093	7.061
TRINITY_DN7200_c0_g1_i1.p1	3.057	2.532	1.953	0	0	0
TRINITY_DN10413_c0_g1_i9.p3	0	0	0	2.74	3.293	3.723
TRINITY_DN12023_c0_g1_i2.p1	0	0	0	2.208	3.024	1.311
TRINITY_DN7875_c0_g1_i2.p1	0	0	0	0.858	2.457	1.981
TRINITY_DN11079_c0_g1_i2.p1	0	0	0	5.106	1.538	6.694
TRINITY_DN9708_c0_g1_i6.p2	0	0	0	1.873	1.115	1.935
TRINITY_DN2850_c3_g1_i2.p1	0	0	0	6.792	7.937	6.456
TRINITY_DN1686_c0_g1_i4.p1	118.014	91.235	133.557	2.08	1.208	0.633
TRINITY_DN7979_c0_g1_i6.p1	10.654	10.99	9.631	0	0	0
TRINITY_DN2591_c0_g1_i2.p2	0	0.584	0	22.13	25.897	23.531
TRINITY_DN630_c0_g1_i14.p1	25.766	23.252	32.001	0	0	0
TRINITY_DN4985_c1_g1_i2.p1	0	0	0	1.833	3.871	6.025
TRINITY_DN4285_c0_g1_i7.p1	0	0	0	5.037	6.936	5.832
TRINITY_DN8488_c0_g1_i2.p1	0	0	0	0.375	1.342	0.862
TRINITY_DN1630_c0_g1_i2.p1	22.934	21.909	22.882	0	0	0
TRINITY_DN4831_c0_g1_i1.p1	0	0	0	7.797	7.442	8.904
TRINITY_DN4447_c0_g1_i10.p1	13.671	2.901	14.917	0	0	0
TRINITY_DN12641_c0_g1_i3.p1	0.644	0.113	2.035	0	0	0
TRINITY_DN7679_c0_g2_i3.p1	0.634	0.656	0.93	0.01	0	0
TRINITY_DN18492_c1_g1_i4.p1	0	0	0	28.547	20.375	21.725
TRINITY_DN5240_c0_g1_i3.p2	0	0	0	4.653	10.807	10.014
TRINITY_DN108667_c0_g1_i1.p1	17.29	18.064	20.837	0	0	0
TRINITY_DN13158_c0_g1_i1.p1	0	0	0	7.521	10.714	7.501
TRINITY_DN665_c0_g1_i3.p1	0	0	0	49.78	35.765	25.567
TRINITY_DN9685_c4_g2_i1.p3	6.022	4.449	5.511	0	0.217	0
TRINITY_DN4501_c0_g1_i2.p1	0	0	0	0.66	0.774	1.412
TRINITY_DN7408_c0_g1_i2.p1	0	0	0	4.288	4.531	6.089
TRINITY_DN13260_c0_g1_i2.p1	0	0	0	1.626	3.262	1.568
TRINITY_DN3030_c0_g1_i2.p1	19.908	26.236	22.861	0	0	0
TRINITY_DN3761_c0_g1_i7.p1	0	0	0	2.868	6.224	5.631
TRINITY_DN9162_c0_g1_i2.p1	3.098	4.388	4.621	0	0	0.119
TRINITY_DN10171_c0_g1_i4.p1	0	0	0	0.325	0.268	0.238
TRINITY_DN4242_c0_g1_i8.p1	0	0	0	6.397	4.046	1.651
TRINITY_DN85110_c0_g1_i1.p1	0	0	0	5.057	8.949	5.676
TRINITY_DN114657_c0_g1_i1.p1	8.947	4.48	5.04	0	0	0
TRINITY_DN355_c0_g1_i4.p1	0	0	0.409	27.64	48.946	41.551
TRINITY_DN8308_c0_g1_i3.p1	0	0	0	3.47	4.418	2.861
TRINITY_DN41820_c0_g1_i4.p1	0	0.041	0	1.764	1.765	1.843
TRINITY_DN6942_c0_g1_i1.p1	0	0	0	0.355	0.733	1.018
TRINITY_DN7413_c0_g1_i4.p1	0	0	0	2.021	2.777	1.614
TRINITY_DN115_c0_g1_i1.p1	466.055	422.526	425.363	0.394	7.494	4.411
TRINITY_DN1502_c0_g1_i2.p2	0	0	0	31.849	53.89	32.252
TRINITY_DN5279_c0_g1_i1.p1	0	0	0	1.429	1.104	1.412
TRINITY_DN5635_c1_g1_i1.p1	102.575	95.818	83.838	0	0	0
TRINITY_DN16211_c0_g1_i4.p1	0	0	0	3.322	7.586	4.017
TRINITY_DN1918_c1_g1_i2.p2	7.229	14.261	12.821	0	0	0
TRINITY_DN7081_c0_g1_i3.p1	8.047	8.448	8.496	0	0	0
TRINITY_DN43893_c0_g1_i2.p2	0	0	0	8.349	14.388	10.986
TRINITY_DN5279_c0_g1_i14.p1	0	0	0	1.429	1.104	1.412
TRINITY_DN448_c0_g1_i4.p1	0	0	0	82.171	179.082	202.465
TRINITY_DN11818_c0_g1_i1.p1	1.063	10.057	13.588	0	0	0.11
TRINITY_DN6291_c0_g1_i4.p1	0.348	2.891	2.914	0	0	0.037
TRINITY_DN3761_c0_g1_i3.p1	0	0	0	2.868	6.224	5.631
TRINITY_DN1799_c0_g1_i4.p1	0	0	0	0.759	0.444	0.403
TRINITY_DN15679_c0_g1_i1.p1	63.895	60.98	62.5	0.158	0	0.33
TRINITY_DN877_c0_g1_i2.p1	0	0.246	0.235	10.715	20.798	13.169
TRINITY_DN6389_c0_g1_i2.p1	0	0	0	1.912	0.846	1.412
TRINITY_DN5079_c0_g1_i7.p2	0.941	0	0.869	93.339	70.084	51.098
TRINITY_DN1457_c0_g1_i10.p1	2.198	17.06	8.742	0	0	0.202
TRINITY_DN7991_c0_g1_i1.p2	0	0	0	15.92	21.738	12.453
TRINITY_DN19294_c0_g1_i2.p1	0	0	0	1.272	2.178	2.045
TRINITY_DN8639_c0_g1_i3.p2	7.208	11.226	5.746	0	0	0
TRINITY_DN79_c0_g1_i2.p1	1.687	2.973	0.532	75.951	204.483	143.591
TRINITY_DN10823_c1_g2_i2.p1	6.482	3.311	2.975	0	0	0
TRINITY_DN11822_c0_g1_i2.p1	5.102	16.885	3.63	0	0	0
TRINITY_DN3116_c0_g1_i4.p1	0	0	0	0.986	0.919	0.825
TRINITY_DN8147_c1_g1_i10.p3	0	0	0	0.858	2.333	2.1
TRINITY_DN13094_c0_g1_i4.p1	1.83	2.707	1.922	0	0	0
TRINITY_DN292_c0_g1_i3.p1	1289.55	1421.07	1436.46	1.163	6.73	19.716
TRINITY_DN3663_c0_g1_i2.p1	0	0	0	31.189	13.078	30.666
TRINITY_DN11354_c0_g1_i3.p1	0	0	0	4.672	5.429	6.584
TRINITY_DN4946_c0_g1_i4.p1	4.08	5.034	6.942	0	0	0
TRINITY_DN8403_c1_g3_i1.p1	26.002	11.78	16.686	0	0	0
TRINITY_DN15201_c0_g1_i1.p1	0	0	0	3.677	4.645	1.366
TRINITY_DN11191_c0_g1_i4.p1	0	0	0	8.408	10.982	10.968
TRINITY_DN1321_c0_g1_i5.p2	0	0	0	33.052	29.489	26.301
TRINITY_DN22172_c0_g1_i1.p1	3.947	9.268	4.652	0	0	0
TRINITY_DN2200_c0_g1_i3.p1	0	0	0	30.666	21.263	11.601
TRINITY_DN14173_c0_g1_i1.p1	20.327	22.832	15.735	0	0	0.193
TRINITY_DN9766_c0_g2_i1.p1	5.01	5.957	4.386	0	0.145	0.064
TRINITY_DN10694_c0_g1_i9.p2	0	0	0	1.429	1.693	1.421
TRINITY_DN7122_c0_g1_i9.p1	0	0	0	0.66	0.609	0.66
TRINITY_DN11742_c0_g1_i4.p1	9.018	8.356	13.373	0.039	0	0
TRINITY_DN9891_c0_g1_i7.p2	0	0	0	5.293	6.234	6.823
TRINITY_DN184_c0_g1_i6.p1	173.76	184.705	178.809	1.163	0.392	0
TRINITY_DN5766_c0_g1_i2.p1	0	0	0	4.081	7.576	3.246
TRINITY_DN579_c0_g1_i6.p1	2.842	4.819	17.136	0	0	0
TRINITY_DN5279_c0_g1_i8.p1	0	0	0	1.429	1.104	1.412
TRINITY_DN19496_c0_g1_i1.p2	5.409	3.998	2.403	0	0	0
TRINITY_DN6314_c0_g1_i18.p3	37.913	15.624	21.072	0	0	0
TRINITY_DN1223_c0_g1_i15.p1	0	0	2.116	41.421	86.444	78.288
TRINITY_DN4026_c0_g1_i1.p1	0	0	0	1.853	1.166	2.962
TRINITY_DN10533_c0_g1_i13.p1	0	0	0	4.318	5.925	6.612
TRINITY_DN1429_c0_g3_i1.p1	50.715	88.385	63.43	1.498	0.981	0.523
TRINITY_DN5901_c0_g1_i6.p1	0	0	0	1.804	1.424	1.944
TRINITY_DN106354_c0_g1_i1.p4	36.063	65.368	51.08	0.739	0.836	0
TRINITY_DN41143_c0_g1_i1.p1	3.62	3.26	4.09	0.049	0	0
TRINITY_DN8946_c0_g1_i4.p1	6.38	10.057	7.648	0	0.341	0.119
TRINITY_DN13092_c0_g1_i3.p1	0	0	0	6.062	9.217	10.225
TRINITY_DN61613_c0_g1_i1.p1	0	0	0	9.848	4.985	3.008
TRINITY_DN1107_c0_g1_i3.p1	312.939	323.131	298.043	1.311	2.838	3.595
TRINITY_DN21802_c0_g1_i1.p1	0.47	0.451	0.389	0	0	0
TRINITY_DN13603_c0_g1_i2.p1	4.683	4.593	7.535	0	0	0
TRINITY_DN5928_c0_g1_i4.p1	0	0	0	66.803	69.424	56.416
TRINITY_DN41986_c0_g1_i1.p1	0	0.267	0	19.449	4.325	3.732
TRINITY_DN2825_c0_g1_i3.p1	0	0	0	3.795	9.723	6.447
TRINITY_DN6603_c0_g1_i3.p1	1.36	2.994	1.186	0	0	0
TRINITY_DN3679_c0_g1_i4.p2	9.386	5.188	12.729	0	0	0
TRINITY_DN3646_c0_g1_i1.p1	0	0	0	3.44	4.17	12.123
TRINITY_DN27750_c0_g1_i1.p1	0	0	0	0.917	0.475	0.688
TRINITY_DN2284_c0_g1_i19.p4	5.92	5.147	4.079	0	0	0
TRINITY_DN7334_c0_g1_i6.p2	0	0	0	3.973	3.85	1.541
TRINITY_DN2200_c0_g1_i2.p2	0	0	0	7.275	6.245	1.99
TRINITY_DN46420_c0_g1_i1.p1	13.2	6.049	11.819	0	0	0
TRINITY_DN9316_c0_g1_i3.p1	0	0	0	0.927	0.96	0.257
TRINITY_DN1560_c0_g1_i1.p1	0	0	0	57.942	62.859	32.885
TRINITY_DN1457_c0_g1_i11.p1	10.92	22.904	11.165	0.148	0	0.092
TRINITY_DN1658_c0_g1_i1.p1	151.654	238.58	176.335	3.45	1.362	1.376
TRINITY_DN5713_c2_g1_i2.p1	0	0	0	7.354	6.286	8.657
TRINITY_DN5901_c0_g1_i5.p1	0	0	0	1.804	1.424	1.944
TRINITY_DN42878_c0_g1_i4.p1	1.902	2.286	0.133	0	0	0
TRINITY_DN1172_c0_g1_i10.p1	0	0	0	27.63	50.587	62.414
TRINITY_DN8033_c0_g1_i12.p2	0.337	0	0	66.675	85.526	73.153
TRINITY_DN1422_c0_g1_i1.p1	48.281	23.796	43.268	0	0	0.559
TRINITY_DN9541_c0_g1_i2.p1	5.286	5.659	6.625	0	0	0
TRINITY_DN13343_c0_g1_i2.p1	17.812	13.318	24.558	0	0	0
TRINITY_DN332_c0_g1_i1.p1	318.522	349.366	324.615	4.17	2.725	1.458
TRINITY_DN695_c1_g1_i3.p1	0	0	0	37.507	25.257	15.938
TRINITY_DN3883_c0_g1_i3.p2	0	0	0	6.259	5.605	6.3
TRINITY_DN2620_c0_g1_i5.p1	7.975	7.72	6.983	0	0.248	0.055
TRINITY_DN5792_c0_g1_i13.p1	0	0	0	0.789	2.467	2.797
TRINITY_DN630_c0_g1_i5.p1	25.766	23.252	32.001	0	0	0
TRINITY_DN12490_c0_g1_i1.p1	24.979	39.656	27.789	0	0	0
TRINITY_DN12767_c1_g2_i5.p1	0	0	0	6.792	9.001	9.528
TRINITY_DN12725_c0_g1_i8.p2	0	0	0	3.283	5.016	5.851
TRINITY_DN6519_c0_g1_i1.p1	191.776	170.034	192.315	1.331	3.334	3.952
TRINITY_DN12654_c0_g1_i2.p1	0	0	0	1.725	1.259	2.017
TRINITY_DN13590_c0_g1_i1.p1	0	0	0	0.848	1.135	0.321
TRINITY_DN3904_c0_g1_i12.p2	0	0	0	15.969	19.776	16.598
TRINITY_DN1676_c0_g1_i2.p1	0	0	0	3.973	2.106	5.016
TRINITY_DN8117_c0_g1_i3.p1	3.538	3.824	4.407	0	0	0
TRINITY_DN10225_c0_g1_i3.p1	13.241	12.467	13.915	0	0	0
TRINITY_DN1007_c0_g1_i4.p1	0	0	0	99.155	107.913	117.088
TRINITY_DN17377_c0_g1_i1.p1	0	0	0	2.198	1.228	0.66
TRINITY_DN1328_c0_g1_i2.p2	0	1.179	0	32.017	43.31	33.931
TRINITY_DN1987_c0_g1_i1.p1	16.452	17.562	17.432	0	0	0
TRINITY_DN2321_c0_g1_i2.p1	7.648	7.474	9.345	0	0	0
TRINITY_DN8776_c0_g1_i6.p1	0	0	0	3.273	0.537	3.219
TRINITY_DN5061_c0_g1_i5.p1	0	0	0	7.206	3.922	5.135
TRINITY_DN10162_c0_g1_i2.p1	1.626	3.322	8.179	0	0	0
TRINITY_DN310_c0_g1_i3.p1	523.681	566.181	584.368	8.014	7.39	2.485
TRINITY_DN4904_c0_g1_i1.p1	5.992	18.177	10.285	0	0	0
TRINITY_DN5547_c1_g1_i3.p2	0	0	0	8.901	7.442	5.842
TRINITY_DN16966_c0_g1_i10.p1	0	0	0	1.203	3.933	1.962
TRINITY_DN42111_c0_g1_i1.p1	0	0	0	3.43	2.704	2.971
TRINITY_DN688_c1_g2_i7.p1	0	0	0	0.72	1.197	2.1
TRINITY_DN17745_c0_g1_i4.p1	5.634	2.512	5.429	0	0	0
TRINITY_DN19293_c0_g1_i4.p1	0	0	0	1.291	1.073	0.624
TRINITY_DN4528_c1_g1_i1.p1	0	0	0	74.315	81.108	55.775
TRINITY_DN8347_c2_g1_i1.p1	14.335	19.438	17.575	0	0	0
TRINITY_DN10205_c1_g1_i4.p2	0	0	0	11.553	16.236	8.042
TRINITY_DN8783_c0_g1_i6.p2	0	0	0	5.934	6.947	3.705
TRINITY_DN17348_c0_g2_i1.p1	2.004	1.364	1.329	0	0	0
TRINITY_DN9288_c0_g1_i2.p1	0	0	0	0.483	2.704	1.559
TRINITY_DN5678_c0_g1_i4.p1	0	0	0	3.588	6.864	2.696
TRINITY_DN4719_c0_g1_i9.p1	0	0	0	3.184	3.468	0.578
TRINITY_DN2660_c0_g1_i1.p1	9.182	1.784	3.538	0	0	0
TRINITY_DN13962_c0_g1_i1.p1	51.84	46.474	52.439	0	0	0.083
TRINITY_DN6_c6_g1_i2.p1	0	0	0	146.057	75.988	50.226
TRINITY_DN1004_c0_g1_i1.p1	0	0	0	28.715	38.252	36.498
TRINITY_DN13891_c0_g1_i1.p1	19.57	17.234	16.491	0	0	0
TRINITY_DN11824_c0_g1_i6.p1	0	0	0	4.15	5.563	1.651
TRINITY_DN3109_c0_g1_i6.p1	0	0	0	22.504	31.522	25.842
TRINITY_DN1429_c4_g1_i1.p1	48.056	85.627	51.407	0.69	0.403	0.477
TRINITY_DN13020_c0_g1_i1.p1	0	0	0	4.357	7.999	6.786
TRINITY_DN1429_c1_g1_i2.p1	0	0	0	2.514	3.933	1.623
TRINITY_DN8669_c0_g1_i2.p2	6.114	3.158	3.834	0	0	0
TRINITY_DN1073_c0_g1_i5.p1	9.366	6.244	5.572	0.197	0	0
TRINITY_DN52367_c0_g1_i1.p1	0	0	0	1.341	2.787	5.447
TRINITY_DN10344_c0_g1_i4.p2	0	0	0	7.314	12.489	7.254
TRINITY_DN11819_c0_g1_i1.p1	0	0	0	15.792	19.374	18.68
TRINITY_DN263_c0_g1_i2.p1	0	0	0	2.208	3.282	3.329
TRINITY_DN7454_c0_g1_i1.p1	0	0	0	3.687	2.684	1.586
TRINITY_DN12089_c0_g1_i3.p1	0.481	1.415	1.217	0	0	0
TRINITY_DN2748_c0_g1_i8.p1	0	0	0	5.155	24.793	15.709
TRINITY_DN3002_c0_g1_i1.p1	0	0	0	39.341	62.467	31.711
TRINITY_DN2255_c0_g1_i1.p1	69.089	63.39	66.283	0	0	0
TRINITY_DN5273_c0_g1_i2.p2	0	0	0	5.816	4.686	4.283
TRINITY_DN6397_c0_g1_i4.p1	3.364	2.799	0.481	0	0	0
TRINITY_DN22649_c0_g1_i3.p1	0	0	0	1.015	0.929	1.302
TRINITY_DN2923_c0_g1_i5.p1	2.025	0.738	1.37	0	0	0
TRINITY_DN4050_c0_g1_i5.p1	16.114	14.897	16.727	0	0	0
TRINITY_DN15683_c0_g1_i2.p1	4.898	9.965	2.893	0.237	0	0.009
TRINITY_DN8820_c0_g1_i1.p1	19.509	20.904	17.78	0.335	0	0
TRINITY_DN7453_c0_g1_i2.p2	0	0	0	14.086	16.453	8.794
TRINITY_DN18669_c1_g1_i2.p2	0	0	0	1.557	1.724	1.1
TRINITY_DN9685_c4_g2_i4.p3	0.675	3.055	2.679	0	0	0
TRINITY_DN10941_c0_g1_i2.p1	0	0	0	5.579	10.373	6.19
TRINITY_DN43127_c0_g1_i1.p1	0	0	0	1.518	1.259	1.403
TRINITY_DN13125_c0_g1_i4.p1	0	0	0	5.412	8.701	4.659
TRINITY_DN2397_c0_g1_i7.p6	0	0.636	0	34.747	42.071	38.461
TRINITY_DN4447_c0_g1_i9.p1	3.425	5.731	4.243	0	0	0
TRINITY_DN16611_c0_g1_i2.p1	0	0	0	0.877	0.857	1.183
TRINITY_DN2470_c0_g1_i2.p1	0	0	0	22.1	24.917	14.168
TRINITY_DN12271_c0_g1_i3.p1	4.806	4.501	3.752	0	0	0
TRINITY_DN3153_c0_g1_i2.p2	14.581	8.561	10.48	0	0	0
TRINITY_DN16883_c0_g1_i3.p1	0	0	0	0.72	0.33	1.642
TRINITY_DN22360_c0_g1_i1.p1	4.622	1.435	9.519	0	0	0
TRINITY_DN3295_c0_g1_i2.p3	0	0	0	2.75	2.766	3.641
TRINITY_DN19394_c0_g1_i8.p1	0	0	0	0.591	1.094	1.266
TRINITY_DN6694_c0_g1_i3.p1	0	0	0	8.201	8.164	7.749
TRINITY_DN7_c7_g1_i1.p1	4508.47	4035.79	4418.51	31.701	15.338	10.72
TRINITY_DN630_c0_g1_i12.p1	25.766	23.252	32.001	0	0	0
TRINITY_DN3583_c0_g1_i1.p1	16.646	25.446	24.569	0.217	0	0
TRINITY_DN17003_c0_g1_i1.p1	6.973	10.17	3.548	0	0	0
TRINITY_DN112808_c0_g1_i1.p1	0	0	0	2.395	1.59	1.752
TRINITY_DN5103_c0_g1_i7.p2	12.474	4.521	12.893	0	0	0
TRINITY_DN10066_c0_g1_i7.p1	0	0	0	5.077	4.139	4.099
TRINITY_DN2909_c0_g1_i4.p1	0	0	0	1.922	1.177	2.1
TRINITY_DN19806_c0_g1_i5.p2	0	0	0	5.964	3.22	3.246
TRINITY_DN93136_c0_g1_i1.p1	1.667	1.128	2.229	0	0	0
TRINITY_DN8150_c1_g1_i1.p1	0	0	0	5.688	5.636	6.364
TRINITY_DN2876_c0_g1_i5.p1	14.264	4.603	7.412	0	0	0
TRINITY_DN2596_c0_g1_i2.p1	0	0	0	0.996	0.836	1.018
TRINITY_DN13524_c0_g1_i1.p1	26.687	23.837	24.681	0	0	0.174
TRINITY_DN8799_c0_g1_i1.p1	0	0	0	2.109	0.568	0.229
TRINITY_DN92916_c0_g1_i1.p1	0	0	0	0.463	5.584	75.748
TRINITY_DN10207_c0_g1_i5.p1	0	0	0	1.449	0.537	0.899
TRINITY_DN1873_c0_g1_i9.p1	0	0	0	1.005	0.568	2.293
TRINITY_DN13803_c0_g1_i14.p2	5.296	5.464	8.813	0	0	0
TRINITY_DN12470_c0_g1_i1.p1	0	0	0	1.656	1.393	0.55
TRINITY_DN688_c1_g1_i2.p1	0	0	0	11.474	14.13	14.581
TRINITY_DN4225_c0_g1_i1.p1	0	0	0	17.773	20.551	7.025
TRINITY_DN4235_c0_g1_i9.p2	0	0	0	1.636	3.344	3.852
TRINITY_DN46499_c0_g1_i3.p1	0	0	0	2.356	1.817	0.816
TRINITY_DN8612_c0_g1_i7.p3	0	0	0	19.813	30.428	15.186
TRINITY_DN237_c0_g1_i2.p1	6326.86	6313.91	5893.9	0.513	4.139	29.556
TRINITY_DN4852_c0_g1_i5.p2	1.513	1.999	4.591	0	0	0
TRINITY_DN10108_c0_g1_i3.p2	0	0	0	1.055	3.551	1.412
TRINITY_DN26653_c0_g1_i2.p1	0	0	0	1.794	2.498	3.072
TRINITY_DN35534_c0_g1_i2.p1	0	0	0	11.977	2.353	1.66
TRINITY_DN9358_c0_g1_i2.p1	0	0	0	1.252	0.01	2.852
TRINITY_DN877_c0_g1_i1.p1	0	0.246	0.235	10.715	20.798	13.169
TRINITY_DN11425_c1_g1_i5.p1	1.033	1.917	1.769	0	0	0
TRINITY_DN3865_c0_g1_i1.p1	0	0	0	23.145	12.365	6.704
TRINITY_DN8003_c0_g1_i4.p1	0	0	0	4.732	4.717	3.375
TRINITY_DN6318_c0_g1_i8.p1	0	0	0	2.937	8.536	10.638
TRINITY_DN10892_c0_g2_i2.p1	0	0	0	7.748	4.738	6.144
TRINITY_DN106888_c0_g1_i1.p1	7.863	7.956	8.476	0	0	0.055
TRINITY_DN99501_c0_g1_i1.p1	5.051	6.531	4.427	0	0	0
TRINITY_DN8809_c0_g1_i1.p1	0	0	0	28.872	12.283	6.704
TRINITY_DN59823_c0_g1_i1.p1	0	0	0	4.672	4.335	3.118
TRINITY_DN3741_c0_g1_i3.p2	0	0	0	16.304	14.017	13.893
TRINITY_DN8972_c0_g1_i3.p2	0	0	0	2.829	2.684	2.953
TRINITY_DN7998_c0_g1_i2.p1	8.752	6.859	8.312	0.108	0	0
TRINITY_DN7497_c0_g1_i16.p1	0	0	0.041	2.376	4.851	3.035
TRINITY_DN3116_c0_g1_i1.p1	0	0	0	0.986	0.919	0.825
TRINITY_DN13361_c0_g1_i1.p1	0	0	0	7.57	8.412	9.427
TRINITY_DN63671_c0_g1_i2.p1	10.593	8.602	5.388	0	0.186	0.165
TRINITY_DN9034_c0_g1_i1.p1	134.957	112.754	133.813	0.759	0.63	1.376
TRINITY_DN5662_c0_g1_i1.p1	0	0	0	0.444	0.341	0.935
TRINITY_DN1712_c2_g1_i7.p2	0	0	0	1.824	2.611	3.228
TRINITY_DN6310_c0_g1_i2.p2	0	0.287	0	28.084	28.209	19.927
TRINITY_DN20378_c0_g1_i1.p2	0	0	0	13.968	18.94	13.866
TRINITY_DN106924_c0_g1_i1.p1	0	0	0	0.562	1.817	1.687
TRINITY_DN10620_c0_g1_i2.p1	9.1	5.331	6.84	0.089	0.155	0
TRINITY_DN755_c0_g1_i1.p1	59.365	101.067	77.989	0.207	0.826	0.138
TRINITY_DN9583_c0_g1_i3.p1	13.609	9.042	11.635	0.138	0	0.11
TRINITY_DN2700_c0_g1_i2.p1	37.423	25.118	37.676	0	0.155	0.367
TRINITY_DN13229_c0_g1_i6.p1	0	0	0	2.652	5.615	4.42
TRINITY_DN2710_c0_g1_i4.p2	20.112	18.382	24.937	0	0	0.266
TRINITY_DN99613_c0_g1_i1.p1	0	0	0.429	43.55	13.831	4.044
TRINITY_DN10515_c0_g1_i1.p1	0.01	0	0.194	5.106	5.316	5.823
TRINITY_DN113123_c0_g1_i1.p1	2.219	1.948	2.352	0	0	0
TRINITY_DN47453_c0_g1_i1.p1	0	0	0	1.824	1.486	1.77
TRINITY_DN20593_c0_g1_i1.p1	0	0	0	3.736	3.592	3.329
TRINITY_DN20685_c0_g1_i4.p1	2.587	1.938	1.339	0	0	0
TRINITY_DN1222_c0_g1_i4.p2	0	0	0	34.856	27.167	35.7
TRINITY_DN7284_c1_g1_i1.p2	0	0	0	15.062	20.86	12.875
TRINITY_DN12747_c1_g1_i17.p2	0	0.021	0	1.794	1.982	0.825
TRINITY_DN106413_c0_g1_i1.p1	72.811	67.696	68.992	0.71	1.073	0.605
TRINITY_DN2922_c0_g1_i3.p1	14.018	9.76	11.502	0	0	0.092
TRINITY_DN15212_c0_g1_i3.p2	0	0	0	3.421	4.222	0.908
TRINITY_DN1160_c0_g1_i1.p1	0	0	0	1.281	0.908	0.77
TRINITY_DN2997_c0_g1_i2.p1	0	0	0	10.045	9.95	8.391
TRINITY_DN6411_c0_g1_i2.p1	0	0	0	0.828	10.136	9.482
TRINITY_DN7452_c0_g2_i2.p1	0	0	0	3.628	3.695	5.621
TRINITY_DN1153_c0_g1_i3.p1	0	0	0	4.781	5.006	4.053
TRINITY_DN7197_c0_g1_i6.p3	0	0	0	3.066	9.228	3.806
TRINITY_DN12200_c0_g1_i1.p1	3.793	0.379	4.499	0	0	0
TRINITY_DN2615_c0_g1_i1.p1	0	0	0	59.065	61.197	36.682
TRINITY_DN30876_c0_g1_i1.p1	7.771	6.408	5.756	0	0	0
TRINITY_DN6394_c0_g1_i3.p1	0.685	0.728	0.982	0	0	0
TRINITY_DN1159_c0_g1_i2.p1	0	0	0	0.818	5.285	31.519
TRINITY_DN105977_c0_g1_i1.p1	0	0	0	0.493	1.022	1.77
TRINITY_DN2065_c0_g1_i5.p1	0	0	0	1.222	1.146	2.164
TRINITY_DN21775_c0_g1_i1.p1	0	0	0	7.127	5.966	7.135
TRINITY_DN35966_c0_g1_i1.p1	6.932	7.915	7.873	0.049	0	0.037
TRINITY_DN27750_c0_g1_i3.p1	0.358	0.861	0.164	0	0	0
TRINITY_DN6809_c0_g1_i7.p2	0	0	0	5.116	11.746	7.602
TRINITY_DN3881_c0_g1_i4.p1	0	0	0	1.459	1.538	1.486
TRINITY_DN26233_c0_g1_i1.p1	9.928	19.643	14.201	0	0	0
TRINITY_DN6942_c0_g1_i5.p1	0	0	0	0.355	0.733	1.018
TRINITY_DN470_c2_g1_i1.p1	2569.76	2450.73	2630.6	51.515	20.385	16.855
TRINITY_DN632_c0_g1_i4.p2	217.818	227.364	284.383	0.355	1.28	3.998
TRINITY_DN5268_c0_g1_i11.p1	5.256	5.485	4.539	0	0	0
TRINITY_DN7800_c0_g1_i11.p1	0	0	0	3.401	5.718	5.511
TRINITY_DN11232_c0_g1_i4.p1	5.348	5.454	4.662	0	0	0
TRINITY_DN11779_c0_g1_i1.p1	0	0	0	3.45	8.412	5.145
TRINITY_DN778_c0_g1_i1.p1	0	0	0	88.904	99.088	57.352
TRINITY_DN31232_c0_g1_i1.p1	8.875	1.415	6.431	0	0	0
TRINITY_DN15349_c0_g1_i4.p1	0	0	0	1.528	0.846	0.605
TRINITY_DN4454_c0_g1_i1.p1	423.959	369.799	438.123	1.587	9.3	6.328
TRINITY_DN5939_c0_g1_i4.p1	0	0	0	7.275	1.414	5.135
TRINITY_DN2274_c0_g1_i9.p2	0	0	0	12.962	14.925	8.593
TRINITY_DN3554_c0_g2_i6.p1	0	0	0	1.893	5.45	3.595
TRINITY_DN6675_c1_g1_i2.p1	0	0	0	2.543	4.366	3.806
TRINITY_DN1630_c0_g1_i4.p1	22.934	21.909	22.882	0	0	0
TRINITY_DN800_c0_g1_i4.p1	0	0	0	0.996	1.187	2.017
TRINITY_DN9554_c0_g1_i4.p1	0	0	0	3.302	2.364	5.255
TRINITY_DN10959_c0_g1_i10.p1	0	0	0	0.72	0.516	0.248
TRINITY_DN8902_c0_g1_i1.p1	0	0	0	4.603	2.611	11.014
TRINITY_DN8275_c0_g1_i2.p1	0	0	0.368	12.657	5.77	7.401
TRINITY_DN11086_c0_g1_i5.p1	1.288	0.923	1.319	0	0	0
TRINITY_DN10207_c0_g1_i4.p1	0	0	0	1.449	0.537	0.899
TRINITY_DN1630_c0_g1_i3.p1	0	0	0	13.652	12.551	11.665
TRINITY_DN4528_c1_g1_i3.p1	16.37	7.874	13.537	0	0	0
TRINITY_DN10225_c0_g1_i2.p1	0	0	0	2.592	5.873	3.806
TRINITY_DN8826_c0_g1_i14.p3	0	0	0	5.244	2.271	5.099
TRINITY_DN14611_c0_g1_i1.p1	0	0	0	4.653	3.561	4.869
TRINITY_DN10702_c1_g1_i2.p1	0	0	0	0.601	3.313	3.751
TRINITY_DN13580_c0_g1_i3.p1	0	0	0	3.795	3.922	2.962
TRINITY_DN6871_c1_g1_i4.p1	0	0	0	5.924	7.029	6.282
TRINITY_DN22649_c0_g1_i2.p3	0	0	0	0.946	1.579	1.843
TRINITY_DN1381_c2_g1_i1.p2	0	0	0	2.868	3.705	4.31
TRINITY_DN9736_c0_g1_i1.p1	0	0	0	0.601	2.178	2.494
TRINITY_DN7200_c0_g1_i4.p1	3.66	4.193	3.415	0	0	0
TRINITY_DN14443_c0_g1_i3.p1	0	0	0	1.597	3.994	4.374
TRINITY_DN2304_c0_g1_i5.p1	0	0	0	7.649	1.672	2.504
TRINITY_DN3663_c0_g1_i5.p1	0	0	0	1.124	4.139	4.75
TRINITY_DN13020_c0_g1_i2.p1	0	0	0	4.357	7.999	6.786
TRINITY_DN3384_c1_g2_i5.p1	0	0	0	2.011	1.084	0.835
TRINITY_DN3270_c0_g1_i1.p1	0	0	0	6.516	11.385	1.559
TRINITY_DN10538_c0_g1_i2.p1	0	0	0	7.087	8.701	15.195
TRINITY_DN758_c0_g1_i2.p1	122.257	119.254	132.136	0	0	0.532
TRINITY_DN1002_c0_g1_i2.p1	89.835	150.278	109.101	0	0	0
TRINITY_DN19806_c0_g1_i4.p2	0	0	0	5.964	3.22	3.246
TRINITY_DN8003_c0_g1_i8.p1	0	0	0	4.732	4.717	3.375
TRINITY_DN4166_c0_g1_i6.p1	0	0	0	6.614	5.729	3.952
TRINITY_DN1046_c0_g1_i2.p1	61.113	54.419	72.141	0	0.537	0
TRINITY_DN34841_c0_g1_i1.p1	9.11	6.715	10.081	0	0	0
TRINITY_DN6510_c0_g1_i9.p1	0	0	0	3.647	3.076	4.136
TRINITY_DN19435_c0_g1_i1.p1	8.752	6.838	5.92	0	0	0.092
TRINITY_DN2486_c0_g1_i2.p1	0	0	0	20.73	36.879	26.741
TRINITY_DN30912_c0_g1_i3.p1	0	0	0	5.412	5.574	7.061
TRINITY_DN3679_c0_g1_i1.p2	9.386	5.188	12.729	0	0	0
TRINITY_DN4285_c0_g1_i5.p1	0	0	0	5.037	6.936	5.832
TRINITY_DN3358_c0_g1_i2.p2	0	0	0	6.033	8.753	7.905
TRINITY_DN4341_c0_g1_i9.p1	0	0	0	7.945	7.721	7.492
TRINITY_DN1568_c0_g1_i2.p3	0	0	0	2.149	1.094	3.43
TRINITY_DN13336_c0_g1_i4.p1	33.793	27.568	32.247	0.473	0	0
TRINITY_DN12728_c0_g1_i1.p1	79.303	68.024	53.809	0	0	0
TRINITY_DN9685_c4_g2_i5.p3	6.022	4.449	5.511	0	0.217	0
TRINITY_DN13043_c0_g1_i2.p2	78.976	66.127	64.483	0.582	0.991	0.899
TRINITY_DN1532_c0_g1_i1.p4	0	0	0	42.091	61.177	43.725
TRINITY_DN28807_c0_g1_i8.p1	0	0	0	5.126	5.109	6.465
TRINITY_DN3203_c0_g1_i2.p1	0	0	0	21.883	17.753	14.425
TRINITY_DN5079_c0_g1_i6.p1	3.251	11.021	8.68	0	0	0
TRINITY_DN8207_c0_g1_i1.p1	5.695	5.505	3.088	0	0	0
TRINITY_DN2710_c0_g1_i6.p2	20.112	18.382	24.937	0	0	0.266
TRINITY_DN6849_c0_g1_i3.p2	12.689	10.98	12.3	0	0	0
TRINITY_DN13830_c0_g1_i2.p1	2.301	3.711	2.536	0	0	0
TRINITY_DN6293_c0_g1_i3.p1	0	0	0	3.805	3.881	8.162
TRINITY_DN5268_c0_g1_i2.p1	0	0	0	4.554	3.644	4.805
TRINITY_DN8733_c0_g1_i3.p1	0	0	0	3.46	2.116	0.468
TRINITY_DN31964_c0_g1_i1.p1	6.247	5.075	7.944	0	0	0
TRINITY_DN16952_c0_g1_i4.p1	0.041	0.062	0.215	12.312	11.375	10.188
TRINITY_DN10288_c0_g1_i1.p1	0	0	0	1.962	0.702	0.403
TRINITY_DN465_c0_g1_i5.p1	0	0.41	0	9.788	23.11	21.963
TRINITY_DN4613_c1_g1_i1.p1	99.139	99.539	94.266	0	0.299	0.193
TRINITY_DN6940_c0_g1_i2.p1	0	0	0	6.575	11.096	8.125
TRINITY_DN3722_c0_g1_i1.p1	0	0	0	2.139	3.148	0.908
TRINITY_DN1310_c1_g1_i1.p1	0	0	0	1.557	1.094	1.137
TRINITY_DN7681_c0_g1_i4.p1	0	5.864	5.112	0	0	0
TRINITY_DN71567_c0_g1_i1.p1	3.906	4.86	6.656	0	0	0.101
TRINITY_DN11496_c0_g1_i2.p1	0	0	0	16.432	18.3	11.729
TRINITY_DN238_c0_g1_i1.p2	0	0	0	124.646	197.155	192.139
TRINITY_DN13657_c0_g1_i8.p1	0	0	0	4.564	0.929	2.128
TRINITY_DN5904_c0_g1_i1.p3	0	0	0	7.285	8.866	7.19
TRINITY_DN10569_c0_g1_i20.p1	0	0	0	1.153	1.961	1.403
TRINITY_DN10776_c0_g1_i2.p1	41.206	44.362	50.272	0	0	0
TRINITY_DN22175_c0_g1_i1.p1	0.194	0	0	8.191	11.643	4.356
TRINITY_DN1073_c0_g1_i2.p1	0	0	0	29	40.409	38.094
TRINITY_DN145_c0_g1_i2.p1	384.727	570.139	424.167	3.884	1.548	1.568
TRINITY_DN13406_c0_g1_i2.p1	0	0	0	0.66	2.302	1.449
TRINITY_DN7952_c0_g1_i7.p2	4.847	3.281	3.895	0	0	0
TRINITY_DN3745_c0_g1_i1.p1	176.081	156.603	164.271	0	0	0
TRINITY_DN448_c0_g1_i3.p1	279.115	397.808	256.676	0	0	0
TRINITY_DN2365_c0_g1_i4.p2	0	0	0	9.65	8.712	8.776
TRINITY_DN184_c0_g1_i18.p1	41.063	47.909	55.619	0	0	0
TRINITY_DN1743_c0_g1_i1.p2	0	0	0	22.071	20.086	27.942
TRINITY_DN632_c0_g1_i3.p3	543.599	442.067	534.281	0	1.93	3.448
TRINITY_DN15750_c0_g1_i3.p1	0	0	0	3.578	4.149	2.925
TRINITY_DN8321_c0_g1_i8.p1	0	0	0	1.183	0.588	1.321
TRINITY_DN9664_c0_g1_i1.p2	0	0	0	13.179	13.862	12.866
TRINITY_DN20949_c0_g1_i1.p1	0	0	0	0.384	0.568	0.66
TRINITY_DN9723_c0_g1_i3.p1	0	0	0	17.615	12.799	6.254
TRINITY_DN11086_c0_g1_i11.p1	0	0	0	2.336	2.188	2.705
TRINITY_DN10873_c0_g1_i13.p1	0	0	0	11.996	7.844	4.97
TRINITY_DN18669_c1_g1_i1.p3	0	0	0	4.84	7.669	2.504
TRINITY_DN12531_c0_g1_i7.p1	5.849	1.876	1.247	0	0	0
TRINITY_DN7197_c0_g1_i2.p2	0	0	0	3.066	9.228	3.806
TRINITY_DN1357_c1_g2_i1.p1	213.963	320.998	257.013	4.732	1.6	2.797
TRINITY_DN7005_c0_g1_i4.p1	0	0	0	4.623	3.86	4.411
TRINITY_DN10554_c0_g1_i1.p1	11.012	3.301	2.321	0.039	0	0
TRINITY_DN10284_c0_g1_i4.p1	0	0	0	0.306	1.858	1.733
TRINITY_DN4352_c0_g1_i3.p3	0	0	0	11.356	39.13	16.433
TRINITY_DN4719_c0_g1_i14.p1	0	0	0	3.184	3.468	0.578
TRINITY_DN2504_c2_g1_i2.p1	0	0	0	19.32	20.84	21.156
TRINITY_DN11497_c0_g1_i1.p1	0	0	0	4.17	4.438	1.082
TRINITY_DN7452_c0_g2_i13.p1	0	0	0	9.966	6.1	8.804
TRINITY_DN7016_c0_g1_i3.p1	0.297	7.125	2.362	0	0	0
TRINITY_DN12622_c0_g1_i2.p1	0	0	0	23.106	14.925	9.354
TRINITY_DN8415_c0_g1_i1.p1	0	0	0	7.945	12.025	10.986
TRINITY_DN117_c0_g1_i1.p1	227.583	283.793	280.631	1.065	0.991	0.752
TRINITY_DN1342_c0_g1_i2.p1	0	0	0	1.676	1.424	1.357
TRINITY_DN4762_c0_g1_i4.p2	0	0	0	21.588	45.818	30.574
TRINITY_DN7981_c0_g1_i1.p2	0	0	0	4.544	5.584	5.392
TRINITY_DN1256_c0_g1_i1.p1	0	0	0	84.005	90.449	54.537
TRINITY_DN3881_c0_g1_i9.p1	0	0	0	1.459	1.538	1.486
TRINITY_DN3264_c0_g1_i1.p1	0	0	0	0.394	1.373	1.531
TRINITY_DN320_c0_g1_i8.p1	32.269	55.178	38.494	0.375	0	0.037
TRINITY_DN3132_c0_g1_i2.p1	0	0	0	1.587	1.063	1.486
TRINITY_DN6855_c0_g1_i8.p1	0	0	0	5.914	12.025	5.365
TRINITY_DN3230_c0_g1_i4.p1	2.812	1.497	8.527	0	0	0
TRINITY_DN318_c0_g1_i1.p1	0	0	0	330.399	168.006	106.826
TRINITY_DN3352_c0_g1_i1.p1	0	0	0	3.568	2.797	5.172
TRINITY_DN2960_c0_g1_i7.p2	2.014	3.701	2.822	0	0	0.018
TRINITY_DN854_c0_g1_i6.p1	0	0	0	3.283	3.871	9.335
TRINITY_DN5817_c0_g1_i2.p2	0	0	0	8.231	21.449	3.43
TRINITY_DN9891_c0_g1_i2.p2	0	0	0	5.293	6.234	6.823
TRINITY_DN4827_c0_g1_i4.p1	0	0	0	1.065	1.29	0.303
TRINITY_DN14419_c1_g2_i6.p1	3.64	2.43	1.994	0	0	0
TRINITY_DN3310_c0_g1_i3.p1	71.829	132.172	35.058	0	0	1.1
TRINITY_DN1950_c0_g1_i1.p2	0	0	0	30.558	42.887	49.227
TRINITY_DN7197_c0_g1_i3.p1	9.243	14.056	15.561	0.02	0	0
TRINITY_DN3494_c0_g1_i2.p1	0	0	0	2.178	4.634	3.411
TRINITY_DN92997_c0_g1_i1.p1	0	0	0	34.54	18.207	14.122
TRINITY_DN8001_c0_g1_i5.p1	0	0	0	8.97	10.064	9.767
TRINITY_DN4558_c0_g1_i1.p1	0	0	0	15.949	20.943	13.71
TRINITY_DN1429_c2_g1_i1.p1	87.534	205.865	106.392	1.035	1.012	0.523
TRINITY_DN2061_c0_g1_i7.p1	0	0	0	7.048	9.527	8.015
TRINITY_DN6505_c0_g1_i1.p1	110.427	225.242	166.622	2.799	1.806	0.807
TRINITY_DN3134_c0_g1_i1.p1	363.378	691.935	431.498	7.442	7.039	2.183
TRINITY_DN11414_c0_g1_i11.p1	0	0	0	3.933	6.389	3.136
TRINITY_DN11951_c0_g2_i3.p1	0	0	0	0.867	1.063	1.302
TRINITY_DN20401_c0_g1_i4.p1	0	0	0	4.909	5.44	7.135
TRINITY_DN16802_c0_g2_i1.p1	0	0	0	5.372	7.215	6.291
TRINITY_DN7886_c0_g1_i6.p1	1.299	1.589	1.718	0	0	0
TRINITY_DN79_c0_g1_i4.p1	0	0	0	1.962	0.671	6.905
TRINITY_DN11576_c0_g1_i5.p1	0	0	0	45.62	48.522	34.875
TRINITY_DN4960_c0_g1_i12.p1	0	0	0	3.785	22.109	6.795
TRINITY_DN3396_c0_g1_i4.p1	10.511	7.054	5.184	0	0	0
TRINITY_DN5091_c0_g1_i8.p1	4.468	7.976	14.488	0.207	0	0
TRINITY_DN32736_c0_g1_i2.p1	0	0	0	1.41	2.044	1.165
TRINITY_DN3852_c0_g1_i1.p1	0	0.308	0	10.183	8.371	4.356
TRINITY_DN25500_c0_g1_i2.p1	1.063	1.476	2.382	0	0	0
TRINITY_DN1777_c0_g1_i1.p1	0	0	0	1.656	2.126	1.201
TRINITY_DN11217_c2_g1_i1.p1	20.255	22.452	9.876	0	0	0
TRINITY_DN21165_c0_g1_i1.p1	18.026	17.89	16.001	0	0	0
TRINITY_DN13255_c0_g1_i1.p1	0	0	0	0.148	0.774	1.009
TRINITY_DN48193_c0_g1_i4.p1	4.161	4.819	2.934	0	0	0
TRINITY_DN5240_c0_g1_i1.p1	0	0	0	1.252	3.685	0.789
TRINITY_DN22941_c0_g1_i2.p1	0	0	0	2.405	2.374	2.834
TRINITY_DN74147_c0_g1_i1.p1	4.397	7.115	4.171	0	0	0
TRINITY_DN757_c0_g1_i2.p1	0	0	0	0.739	1.301	0.587
TRINITY_DN13447_c0_g1_i1.p1	7.577	6.725	5.644	0	0	0
TRINITY_DN7571_c2_g1_i1.p1	2.464	0.718	4.233	0	0.083	0
TRINITY_DN39369_c1_g3_i2.p1	0	0	0	3.519	3.695	1.926
TRINITY_DN9099_c0_g1_i1.p1	0	0	0	4.554	2.653	5.933
TRINITY_DN3614_c0_g1_i7.p2	0	0	0	1.449	9.682	7.602
TRINITY_DN24857_c0_g2_i1.p1	0	0	0	0.848	1.786	1.953
TRINITY_DN5279_c0_g1_i12.p1	2.117	2.122	0.757	0	0	0
TRINITY_DN6297_c0_g1_i1.p1	0	0	0	15.387	10.425	3.971
TRINITY_DN10298_c0_g1_i2.p1	13.221	7.669	12.473	0	0	0.275
TRINITY_DN4125_c0_g1_i2.p1	0	0	0	0.473	0.939	1.045
TRINITY_DN9507_c0_g1_i1.p1	16.585	21.284	21.583	0	0	0
TRINITY_DN3453_c0_g1_i2.p1	0	0	0	8.517	7.7	7.281
TRINITY_DN15366_c0_g1_i1.p1	0	0	0	4.239	5.223	6.566
TRINITY_DN3400_c0_g1_i2.p1	0	0	0	0.917	1.022	1.697
TRINITY_DN3811_c0_g1_i2.p1	0	0	0	1.764	1.94	1.476
TRINITY_DN2782_c0_g1_i9.p1	0	0	0	7.728	3.582	4.833
TRINITY_DN448_c0_g1_i2.p1	0	0	0	22.593	152.41	146.03
TRINITY_DN18669_c1_g1_i2.p1	0	0	0	3.904	6.482	4.686
TRINITY_DN50853_c0_g1_i1.p1	0	0	0	0.315	1.063	1
TRINITY_DN1160_c0_g1_i3.p1	8.2	9.012	10.337	0	0	0.156
TRINITY_DN7775_c0_g1_i1.p1	16.329	8.274	18.199	0	0	0
TRINITY_DN2923_c0_g1_i11.p1	2.025	0.738	1.37	0	0	0
TRINITY_DN1498_c0_g1_i6.p1	1.779	7.136	1.074	0	0	0
TRINITY_DN3494_c0_g1_i4.p2	0	0	0	2.178	4.634	3.411
TRINITY_DN23644_c0_g1_i2.p1	0	0	0	1.725	2.281	2.155
TRINITY_DN3403_c0_g1_i4.p3	18.2	21.273	34.885	0	0	0
TRINITY_DN2504_c2_g1_i1.p1	0	0	0	15.062	16.473	15.819
TRINITY_DN12767_c1_g2_i4.p2	0	0	0	2.1	2.343	3.081
TRINITY_DN12179_c0_g1_i1.p1	0	0	0	4.456	2.106	4.741
TRINITY_DN13818_c0_g1_i1.p1	0	0	0	4.101	4.511	1.513
TRINITY_DN107019_c0_g1_i1.p1	0	0	0	14.007	5.997	2.687
TRINITY_DN3250_c0_g1_i5.p1	5.388	5.403	5.235	0	0	0
TRINITY_DN30178_c0_g1_i9.p1	1.82	0.543	2.433	0	0	0
TRINITY_DN16508_c0_g1_i3.p1	1.718	0.81	1.615	0	0	0
TRINITY_DN4928_c0_g1_i8.p1	16.574	7.792	9.059	0	0	0
TRINITY_DN9911_c0_g1_i1.p2	0	0	0	7.058	8.835	6.273
TRINITY_DN8233_c0_g1_i1.p1	0	0	0	0.503	0.981	1.22
TRINITY_DN4775_c0_g1_i1.p1	0	0	0	1.203	3.736	2.063
TRINITY_DN7729_c0_g1_i1.p1	0	0	0	0.996	0.196	0.651
TRINITY_DN5604_c0_g1_i5.p1	0	0	0	2.612	3.107	1.632
TRINITY_DN8615_c0_g1_i3.p1	0	0	0	0.158	4.191	2.797
TRINITY_DN16878_c0_g1_i1.p1	0	0	0	1.124	1.455	1.742
TRINITY_DN8778_c0_g1_i3.p1	1.36	1.825	1.677	0	0	0
TRINITY_DN6208_c0_g1_i8.p2	0	0	0	9.079	6.482	5.117
TRINITY_DN83353_c0_g1_i1.p1	0.481	0.779	1.043	9.798	43.072	135.961
TRINITY_DN3659_c0_g1_i2.p1	23.374	23.283	27.176	0	0	0
TRINITY_DN6532_c0_g1_i13.p3	0	0	0.041	1.626	2.178	2.338
TRINITY_DN5279_c0_g1_i5.p1	0	0	0	1.429	1.104	1.412
TRINITY_DN6441_c0_g1_i1.p1	0	0	0	16.137	13.986	12.719
TRINITY_DN2396_c0_g1_i5.p1	0	0	0	2.297	1.93	2.87
TRINITY_DN19806_c0_g1_i4.p1	0	0	0	2.543	1.125	3.448
TRINITY_DN4426_c0_g1_i2.p1	0	0	0	1.114	0.31	1.165
TRINITY_DN41508_c0_g1_i1.p1	21.462	15.419	13.496	0.286	0	0.073
TRINITY_DN1004_c0_g1_i7.p2	0	0	0	3.943	4.882	5.062
TRINITY_DN2321_c0_g1_i1.p1	0	0	0	0.453	0.444	0.339
TRINITY_DN998_c0_g1_i11.p1	9.325	34.95	21.062	0	0	0
TRINITY_DN3790_c0_g1_i3.p2	0.573	4.767	4.09	0	0	0
TRINITY_DN7118_c0_g1_i1.p1	0	0	0	11.011	13.955	10.629
TRINITY_DN20_c0_g1_i4.p2	69.426	61.995	62.255	1480.71	10741.7	11238.8
TRINITY_DN30912_c0_g1_i2.p1	14.304	7.71	7.597	0	0	0
TRINITY_DN83423_c0_g1_i1.p1	0	0.226	0	14.323	20.953	5.356
TRINITY_DN9723_c0_g1_i1.p1	0	0	0	17.615	12.799	6.254
TRINITY_DN7005_c0_g1_i7.p1	0	0	0	4.623	3.86	4.411
TRINITY_DN2163_c2_g1_i1.p2	0	0	0	6.161	6.338	4.319
TRINITY_DN4671_c0_g1_i2.p1	0	0	0	1.084	1.528	0.486
TRINITY_DN2274_c0_g1_i10.p1	0	0	0	12.962	14.925	8.593
TRINITY_DN9162_c0_g1_i2.p2	0	0	0	2.681	2.085	2.595
TRINITY_DN10959_c0_g1_i18.p1	0	0	0	0.72	0.516	0.248
TRINITY_DN6940_c0_g1_i3.p1	0	0	0	9.453	33.773	33.766
TRINITY_DN6514_c0_g1_i3.p1	0	0	0	0.936	0.268	0.972
TRINITY_DN4139_c0_g1_i7.p1	0	0	0	0.66	1.579	1.321
TRINITY_DN32699_c0_g1_i3.p1	0	0	0	2.247	2.673	1.027
TRINITY_DN5678_c0_g1_i3.p2	0	0	0	3.588	6.864	2.696
TRINITY_DN12434_c0_g1_i10.p1	0	0	0	0.936	0.526	2.705
TRINITY_DN11316_c1_g1_i1.p1	10.03	6.9	5.93	0	0	0.037
TRINITY_DN7_c5_g1_i1.p1	4643.72	5048.3	4493.89	96.228	92.699	26.007
TRINITY_DN1149_c1_g1_i5.p1	0	0	0	16.836	23.988	23.201
TRINITY_DN4961_c0_g1_i4.p1	0	0.021	0	1.005	1.796	1.266
TRINITY_DN14665_c0_g1_i1.p2	122.339	88.2	80.883	0.996	0.413	0.963
TRINITY_DN1036_c0_g1_i2.p1	0	0	0	24.9	28.147	33.445
TRINITY_DN1346_c0_g1_i6.p1	16.206	5.628	4.836	0	0	0
TRINITY_DN6532_c0_g1_i11.p3	0	0	0.041	1.626	2.178	2.338
TRINITY_DN605_c0_g2_i2.p1	0	0	0	0.611	2.467	0.468
TRINITY_DN2923_c0_g1_i13.p1	2.025	0.738	1.37	0	0	0
TRINITY_DN4479_c0_g2_i3.p1	0	0	0	6.703	9.238	8.758
TRINITY_DN5492_c0_g1_i1.p1	4.632	20.156	10.817	0	0	0
TRINITY_DN9358_c0_g1_i9.p2	0	0	0	9.207	13.821	11.023
TRINITY_DN7939_c0_g1_i9.p2	0	0	0	4.81	7.535	5.667
TRINITY_DN6809_c0_g1_i1.p2	11.799	7.002	10.234	0	0	0
TRINITY_DN3212_c0_g1_i5.p1	0	0	0	12.322	12.881	12.563
TRINITY_DN7232_c0_g1_i2.p1	0	0	0	10.626	10.993	11.124
TRINITY_DN8072_c0_g1_i19.p3	0	0	0	9.463	10.693	11.867
TRINITY_DN10694_c0_g1_i5.p2	0	0	0	1.429	1.693	1.421
TRINITY_DN1429_c4_g2_i1.p1	0	0	0	15.604	10.218	6.887
TRINITY_DN11538_c0_g1_i4.p1	0	0	0	1.971	3.344	1.715
TRINITY_DN6581_c0_g1_i4.p1	0	0	0	1.962	1.342	1.752
TRINITY_DN1799_c0_g1_i3.p1	0	0	0	0.759	0.444	0.403
TRINITY_DN5192_c0_g1_i2.p1	0	0	0	0.828	1.125	1.009
TRINITY_DN13418_c0_g1_i1.p1	0	0	0	5.096	8.278	4.209
TRINITY_DN9394_c0_g1_i4.p2	0	0	0	1.331	4.087	4.292
TRINITY_DN3741_c0_g1_i5.p2	0	0	0	16.304	14.017	13.893
TRINITY_DN9891_c0_g1_i2.p1	0	0	0	1.764	2.694	2.036
TRINITY_DN3883_c0_g1_i3.p4	0	0	0.194	17.96	20.478	17.745
TRINITY_DN2519_c0_g1_i3.p2	0	0	0	3.066	4.469	3.301
TRINITY_DN22175_c0_g1_i14.p1	0	0	0	3.154	5.078	1.761
TRINITY_DN2470_c0_g1_i10.p1	37.791	42.793	42.634	0	0	0
TRINITY_DN4669_c0_g1_i5.p1	0	0	0	2.967	1.827	2.265
TRINITY_DN8001_c0_g1_i2.p1	0	0	0	8.97	10.064	9.767
TRINITY_DN5207_c0_g1_i2.p1	1.329	1.394	1.585	0	0.052	0
TRINITY_DN6849_c0_g1_i8.p2	0	0	0	7.472	6.41	6.905
TRINITY_DN5384_c0_g1_i15.p1	6.615	7.556	5.552	0	0	0
TRINITY_DN86695_c0_g1_i1.p1	0	1.2	0	348.616	373.553	128.634
TRINITY_DN6548_c0_g1_i6.p1	0	0	0	10.823	4.211	12.398
TRINITY_DN2688_c0_g1_i4.p1	7.27	6.233	6.002	0	0	0.22
TRINITY_DN13838_c0_g1_i22.p1	0	0	0	1.942	2.859	1.752
TRINITY_DN19806_c0_g1_i10.p2	0	0	0	2.543	1.125	3.448
TRINITY_DN320_c0_g1_i7.p1	107.8	216.733	126.748	0.996	0.495	0.651
TRINITY_DN5103_c0_g1_i6.p1	9.683	9.309	8.844	0	0	0
TRINITY_DN2560_c0_g1_i3.p2	0	0	0	12.282	7.39	12.169
TRINITY_DN67074_c2_g1_i4.p3	5.92	6.028	8.005	0	0	0
TRINITY_DN16993_c0_g1_i3.p1	0.634	1.066	1.626	0	0	0
TRINITY_DN86334_c0_g1_i1.p1	753.268	714.46	738.354	0	0.114	0.055
TRINITY_DN12162_c0_g1_i3.p1	0	0	0	0.986	1.373	1.137
TRINITY_DN1558_c0_g1_i1.p1	144.65	334.521	174.075	2.307	1.579	0.89
TRINITY_DN2997_c0_g1_i11.p1	0	0.092	0	14.934	15.782	13.471
TRINITY_DN13603_c0_g1_i3.p1	0	0	0	1.518	0.774	1.027
TRINITY_DN6514_c0_g1_i1.p1	0	0	0	0.936	0.268	0.972
TRINITY_DN7514_c0_g1_i3.p1	1.994	3.26	3.711	0	0	0
TRINITY_DN23133_c0_g1_i4.p1	1.217	2.696	4.539	0	0	0
TRINITY_DN9240_c0_g1_i2.p1	0	0	0	0.789	0.248	0.697
TRINITY_DN5719_c0_g1_i1.p1	0	0	0	13.899	15.204	17.662
TRINITY_DN9358_c0_g1_i10.p2	0	0	0	3.923	3.871	2.99
TRINITY_DN9730_c0_g1_i2.p1	0	0	0	0.483	0.227	0.614
TRINITY_DN16841_c0_g1_i4.p1	0	0	0	4.564	4.5	2.834
TRINITY_DN1457_c0_g2_i1.p1	14.683	20.617	9.539	0	0	0
TRINITY_DN4487_c0_g1_i3.p1	19.182	12.426	31.245	0.69	0	0
TRINITY_DN86581_c0_g1_i1.p1	2.096	1.815	2.638	0	0	0
TRINITY_DN11711_c0_g1_i5.p1	1.411	3.404	6.86	0	0	0
TRINITY_DN7272_c0_g1_i5.p4	0.123	0	0	9.611	13.026	21.706
TRINITY_DN13574_c0_g1_i1.p2	33.609	52.143	23.863	0	0	0
TRINITY_DN3147_c0_g1_i1.p1	0	0	0	24.505	24.937	17.745
TRINITY_DN862_c0_g1_i3.p1	0	0	0	14.224	18.558	17.158
TRINITY_DN4139_c0_g1_i6.p1	0	0	0	0.66	1.579	1.321
TRINITY_DN7511_c0_g1_i2.p1	0	0.707	0	13.416	16.257	20.881
TRINITY_DN11414_c0_g1_i6.p1	0	0	0	2.208	4.624	2.769
TRINITY_DN21277_c0_g1_i2.p1	0	0	0	5.205	6.265	3.457
TRINITY_DN6849_c0_g1_i11.p2	0	0	0	6.013	5.46	3.842
TRINITY_DN5460_c1_g1_i1.p1	2.239	4.501	2.178	0	0	0
TRINITY_DN6_c6_g1_i1.p1	0	0	0	46.458	25.639	19.258
TRINITY_DN112799_c0_g1_i1.p1	0	0	0	256.587	293.859	104.405
TRINITY_DN13857_c0_g1_i2.p1	0	0	0	1.015	2.684	2.614
TRINITY_DN6739_c0_g1_i3.p2	0	0	0	2.198	3.953	4.604
TRINITY_DN3295_c0_g1_i3.p3	0	0	0	10.409	14.007	17.378
TRINITY_DN8644_c0_g1_i1.p1	5.143	4.89	4.795	0	0	0
TRINITY_DN2365_c0_g1_i3.p2	0	0	0	9.65	8.712	8.776
TRINITY_DN7515_c0_g1_i6.p1	0	0	0	1.755	2.137	0.917
TRINITY_DN8033_c0_g1_i17.p1	19.734	13.061	10.572	0	0	0
TRINITY_DN465_c0_g1_i2.p1	0	0	0	18.463	40.131	36.076
TRINITY_DN22457_c0_g1_i1.p1	0	0	0	3.312	6.761	4.97
TRINITY_DN6532_c0_g1_i3.p3	0	0	0.041	1.626	2.178	2.338
TRINITY_DN14322_c0_g1_i2.p1	1.595	1.497	1.677	0	0	0
TRINITY_DN1429_c1_g1_i7.p1	5.613	5.321	3.752	0	0	0
TRINITY_DN13083_c1_g1_i3.p1	0	0	0	2.78	10.394	3.567
TRINITY_DN5908_c0_g1_i2.p1	0	0	0	10.942	13.057	10.069
TRINITY_DN10780_c1_g1_i1.p1	4.253	4.614	4.315	0	0	0
TRINITY_DN8147_c1_g1_i1.p3	0	0	0	0.858	2.333	2.1
TRINITY_DN3230_c0_g1_i4.p2	0	0	0	28.084	27.167	23.779
TRINITY_DN1107_c0_g1_i1.p1	312.939	323.131	298.043	1.311	2.838	3.595
TRINITY_DN7412_c0_g1_i2.p1	0	0	0	1.804	3.282	4.09
TRINITY_DN15958_c0_g1_i3.p1	4.765	1.599	3.803	0	0	0
TRINITY_DN10344_c0_g1_i6.p2	0	0	0	1.804	1.559	2.43
TRINITY_DN59046_c0_g2_i1.p1	1.564	4.255	1.114	0	0	0
TRINITY_DN17367_c0_g1_i5.p1	1.738	1.538	2.106	0	0	0
TRINITY_DN62008_c0_g1_i1.p1	4.008	3.957	5.337	0.079	0	0
TRINITY_DN18322_c0_g1_i1.p1	13.149	16.332	23.331	0	0	0
TRINITY_DN3396_c0_g1_i5.p1	10.511	7.054	5.184	0	0	0
TRINITY_DN6750_c0_g1_i1.p1	81.348	53.63	55.159	0.128	1.868	0.624
TRINITY_DN1073_c1_g1_i5.p1	0	0	0	1.488	1.063	2.32
TRINITY_DN3595_c0_g1_i3.p1	0	0	0	0.621	2.663	1.412
TRINITY_DN5103_c0_g1_i7.p1	9.683	9.309	8.844	0	0	0
TRINITY_DN11090_c0_g1_i22.p1	0	0.062	0	1.528	4.562	0.284
TRINITY_DN4364_c0_g1_i4.p1	0	0	0	3.943	13.759	3.155
TRINITY_DN12810_c0_g1_i2.p1	1.217	8.222	6.717	0	0	0
TRINITY_DN11809_c0_g1_i1.p1	0	0	0	10.656	14.13	6.126
TRINITY_DN31232_c0_g1_i4.p1	2.423	3.722	2.648	0	0	0
TRINITY_DN1226_c0_g1_i4.p1	0	0.595	0	14.894	15.617	19.441
TRINITY_DN55007_c0_g1_i1.p1	0	0.041	0	1.557	0.877	2.421
TRINITY_DN758_c0_g2_i2.p1	1192.02	1184.97	1092.87	0	0.227	2.091
TRINITY_DN10681_c0_g1_i2.p2	3.047	2.409	2.075	0.03	0	0
TRINITY_DN2818_c0_g1_i17.p1	0	0	0	3.046	1.135	2.824
TRINITY_DN9985_c0_g1_i5.p1	0	0	0	1.084	1.177	1.137
TRINITY_DN1053_c0_g1_i2.p1	0	0	0	7.807	30.748	24.898
TRINITY_DN22649_c0_g1_i2.p1	0	0	0	1.015	0.929	1.302
TRINITY_DN10924_c0_g1_i4.p2	0	0	0	6.466	4.975	6.309
TRINITY_DN5994_c0_g1_i5.p1	2.249	2.912	5.092	0	0	0
TRINITY_DN12531_c0_g1_i5.p1	1.646	2.789	5.245	0	0	0
TRINITY_DN8026_c0_g1_i3.p1	0	0	0	3.568	18.156	8.987
TRINITY_DN11892_c0_g1_i2.p1	0	0	0	2.77	1.94	3.384
TRINITY_DN14322_c0_g1_i1.p1	0	0	0	1.262	1.249	1.165
TRINITY_DN7197_c0_g1_i4.p2	0	0	0	3.066	9.228	3.806
TRINITY_DN21255_c0_g1_i3.p1	0	0	0	1.676	1.559	0.669
TRINITY_DN22175_c0_g1_i8.p1	0	0	0	2.139	0.753	0.596
TRINITY_DN11789_c0_g1_i2.p1	0	0	0	0.838	0.32	0.706
TRINITY_DN7419_c0_g1_i1.p1	5.746	14.517	8.2	0	0	0
TRINITY_DN8616_c0_g1_i1.p1	0	0	0	1.203	3.355	3.521
TRINITY_DN19978_c0_g1_i2.p1	4.458	3.681	6.298	0	0	0.009
TRINITY_DN46499_c0_g1_i2.p1	0	0	0	0.483	0.299	0.321
TRINITY_DN3746_c0_g1_i1.p1	0	0	0	1.577	1.538	1.577
TRINITY_DN13336_c0_g1_i3.p1	16.39	16.834	17.861	0.355	0	0
TRINITY_DN7016_c0_g1_i5.p1	0.297	7.125	2.362	0	0	0
TRINITY_DN757_c0_g1_i4.p1	0	0	0	0.739	1.301	0.587
TRINITY_DN39520_c0_g1_i1.p1	11.094	13.605	9.784	0.365	0	0
TRINITY_DN10108_c0_g1_i5.p2	11.83	18.987	19.037	0	0	0
TRINITY_DN3333_c0_g1_i4.p1	11.472	8.991	13.935	0	0	0.211
TRINITY_DN8473_c0_g1_i1.p1	0	0.246	0.45	18.936	14.874	17.075
TRINITY_DN1280_c0_g1_i8.p1	0	0.246	0	81.057	71.581	55.454
TRINITY_DN12273_c0_g1_i6.p1	0	0	0	1.459	1.115	0.816
TRINITY_DN10112_c0_g1_i5.p4	0	0	0	7.945	10.053	6.96
TRINITY_DN44380_c0_g1_i1.p1	6.196	7.351	10.081	0	0	0.156
TRINITY_DN2398_c0_g1_i1.p1	0	0.215	0	52.885	27.322	11.06
TRINITY_DN106013_c0_g1_i1.p1	0	0	0	11.109	6.234	8.042
TRINITY_DN6505_c0_g1_i2.p1	3.824	15.091	7.085	0	0	0.202
TRINITY_DN4671_c0_g1_i1.p1	23.128	12.764	21.307	0	0	0
TRINITY_DN320_c4_g1_i1.p1	0	0	0	56.719	67.122	23.962
TRINITY_DN6301_c0_g1_i1.p1	0	0.031	0	0.562	1.393	1.568
TRINITY_DN5891_c0_g1_i4.p1	4.1	2.655	3.619	0	0	0
TRINITY_DN1352_c0_g1_i3.p1	0	0	0	1.005	1.063	0.743
TRINITY_DN49438_c0_g1_i1.p1	8.435	4.808	4.734	0	0	0
TRINITY_DN13024_c0_g1_i1.p1	27.566	25.508	19.058	0	0	0
TRINITY_DN3919_c0_g1_i6.p1	2.781	4.06	2.628	0	0	0
TRINITY_DN12926_c0_g1_i1.p2	0	0	0	7.768	5.615	6.74
TRINITY_DN29235_c0_g1_i4.p1	0	0	0	1.173	1.466	1.11
TRINITY_DN11_c0_g1_i1.p1	4298.53	3958.07	4344.06	32.421	24.576	8.024
TRINITY_DN3138_c0_g1_i10.p2	0	0	0	0.986	8.949	2.604
TRINITY_DN22643_c0_g1_i1.p1	13.906	11.226	7.382	0	0	0
TRINITY_DN12867_c0_g1_i1.p1	1.871	1.907	0.542	0	0	0
TRINITY_DN15429_c0_g1_i6.p1	2.065	6.531	5.112	0	0	0
TRINITY_DN8433_c0_g1_i1.p1	10.961	8.93	7.709	0	0	0
TRINITY_DN12654_c0_g1_i5.p1	0	0	0	1.725	1.259	2.017
TRINITY_DN3911_c0_g1_i1.p1	0	0	0	13.268	11.653	9.455
TRINITY_DN7511_c0_g1_i2.p2	0	0	0.061	1.479	3.21	5.19
TRINITY_DN22649_c0_g1_i1.p1	0	0	0	1.015	0.929	1.302
TRINITY_DN10569_c0_g1_i29.p1	0	0	0	1.153	1.961	1.403
TRINITY_DN5781_c0_g1_i2.p1	0	0	0.307	12.016	28.023	21.294
TRINITY_DN7766_c0_g1_i2.p1	0	0	0	6.979	8.949	11.197
TRINITY_DN7017_c0_g1_i2.p1	36.942	26.861	29.681	0.828	0	0
TRINITY_DN21466_c1_g1_i2.p1	3.589	1.681	3.067	0.01	0.052	0.055
TRINITY_DN28347_c0_g1_i3.p1	0	0	0	1.291	2.828	1.412
TRINITY_DN9746_c1_g1_i1.p2	0	0	0	11.701	8.681	9.601
TRINITY_DN908_c0_g1_i5.p1	0	0	0	18.749	27.394	18.9
TRINITY_DN6534_c0_g1_i1.p1	1.973	11.288	2.761	0	0	0.193
TRINITY_DN11163_c0_g1_i1.p1	0	0	0	8.566	5.233	3.879
TRINITY_DN585_c0_g1_i1.p1	14.028	12.436	13.077	0	0	0.018
TRINITY_DN3477_c0_g1_i2.p1	0	0	0	10.419	8.402	7.052
TRINITY_DN185_c1_g1_i8.p1	693.985	826.763	692.969	14.382	6.802	5.53
TRINITY_DN30178_c0_g1_i5.p1	1.82	0.543	2.433	0	0	0
TRINITY_DN6415_c0_g1_i7.p1	39.447	42.475	40.426	0	0.609	0
TRINITY_DN4808_c0_g1_i3.p1	32.208	25.569	26.797	0	0	0
TRINITY_DN2365_c0_g1_i13.p2	3.589	0.882	2.127	0	0	0
TRINITY_DN840_c0_g1_i1.p1	0.194	0.338	0.358	26.092	29.468	11.353
TRINITY_DN7408_c0_g1_i5.p1	0	0	0	4.288	4.531	6.089
TRINITY_DN12794_c0_g1_i1.p1	0	0	0	3.056	3.767	4.503
TRINITY_DN7979_c0_g1_i1.p1	0	0	0	14.421	18.053	16.699
TRINITY_DN1662_c0_g1_i3.p1	0	0	0	44.93	47.346	48.374
TRINITY_DN908_c0_g1_i7.p2	0	0	0	7.551	0.609	22.77
TRINITY_DN11115_c0_g1_i2.p1	11.585	7.556	7.689	0.158	0	0
TRINITY_DN14954_c0_g1_i4.p1	0	0	0	6.427	8.619	8.473
TRINITY_DN9541_c0_g1_i7.p2	0	0	0	2.79	3.045	2.357
TRINITY_DN26977_c0_g1_i1.p1	6.575	5.946	7.709	0	0	0.174
TRINITY_DN1682_c0_g1_i1.p1	206.959	205.794	183.052	0.089	6.358	2.522
TRINITY_DN3166_c0_g1_i6.p2	27.689	7.925	9.13	0	0	0
TRINITY_DN2848_c0_g1_i1.p1	0	0	0	8.941	5.089	2.815
TRINITY_DN26914_c0_g1_i1.p1	8.568	12.077	10.674	0	0	0
TRINITY_DN16895_c0_g1_i3.p1	0	0	0	4.958	4.573	2.889
TRINITY_DN4614_c0_g1_i1.p1	382.416	387.3	413.268	1.272	2.219	1.119
TRINITY_DN28627_c0_g1_i2.p1	5.245	4.449	7.474	0	0.196	0
TRINITY_DN5662_c0_g1_i12.p1	0	0	0	0.444	0.341	0.935
TRINITY_DN8591_c0_g1_i3.p1	21.574	16.967	20.734	0	0	0
TRINITY_DN10473_c0_g1_i4.p2	0	0	0	0.503	1.311	1.192
TRINITY_DN11951_c0_g2_i9.p1	0	0	0	0.867	1.063	1.302
TRINITY_DN4050_c0_g1_i3.p1	0	0	0	10.36	8.804	12.022
TRINITY_DN12767_c1_g2_i5.p2	0	0	0	2.1	2.343	3.081
TRINITY_DN15330_c0_g1_i2.p1	0	0	0	2.592	5.501	2.366
TRINITY_DN7339_c4_g1_i2.p1	0	0	0	5.136	4.418	4.182
TRINITY_DN7970_c0_g1_i3.p1	0	0	0	1.636	2.9	1.623
TRINITY_DN10620_c0_g1_i11.p1	9.1	5.331	6.84	0.089	0.155	0
TRINITY_DN19009_c0_g1_i1.p1	3.456	4.839	7.443	0	0	0
TRINITY_DN7654_c0_g1_i2.p1	0	0	0	1.784	1.848	1.706
TRINITY_DN5384_c0_g1_i6.p2	6.615	7.556	5.552	0	0	0
TRINITY_DN6176_c0_g1_i5.p1	15.603	16.096	16.451	0.237	0	0
TRINITY_DN1665_c0_g1_i2.p2	129.578	121.612	116.913	0	0	0
TRINITY_DN688_c1_g2_i6.p1	0	0	0	0.72	1.197	2.1
TRINITY_DN8199_c0_g1_i8.p1	0	0	0	5.53	5.543	7.52
TRINITY_DN3883_c0_g1_i3.p3	0	0	0	21.381	15.978	13.719
TRINITY_DN8972_c0_g1_i1.p1	16.411	16.947	0	0	0	0
TRINITY_DN0_c0_g1_i3.p1	0.481	0.031	0.112	2460.55	2105.69	1385.94
TRINITY_DN27884_c0_g1_i8.p1	0	0	0	6.22	5.821	4.86
TRINITY_DN1381_c0_g1_i2.p1	0	0	0	7.955	2.704	6.309
TRINITY_DN9541_c0_g1_i4.p2	0	0	0	2.79	3.045	2.357
TRINITY_DN1475_c0_g1_i3.p1	0	0.236	0	68.548	69.207	42.743
TRINITY_DN3019_c0_g1_i3.p3	8.251	5.475	5.235	0	0	0
TRINITY_DN8784_c0_g1_i3.p1	0	0	0	6.388	3.571	4.191
TRINITY_DN579_c0_g1_i4.p1	2.842	4.819	17.136	0	0	0
TRINITY_DN27750_c0_g1_i7.p1	0	0	0	0.315	0.753	0.743
TRINITY_DN8669_c0_g1_i1.p1	6.114	3.158	3.834	0	0	0
TRINITY_DN5891_c0_g1_i4.p3	6.973	11.759	11.85	0	0	0
TRINITY_DN3284_c0_g1_i7.p2	0	0	0	12.489	3.571	6.511
TRINITY_DN3166_c0_g1_i1.p1	0	0	0	4.347	11.375	9.446
TRINITY_DN3896_c0_g1_i3.p1	0	0	0	3.677	3.127	3.833
TRINITY_DN1678_c0_g1_i2.p1	6.636	1.261	10.674	0	0	0
TRINITY_DN2725_c0_g1_i7.p2	3.722	5.259	2.648	0	0	0
TRINITY_DN4441_c0_g1_i4.p1	0	0	0	1.331	1.259	1.11
TRINITY_DN2725_c0_g1_i3.p2	3.722	5.259	2.648	0	0	0
TRINITY_DN1172_c0_g1_i8.p2	0.194	0.205	0.092	13.288	24.638	38.076
TRINITY_DN8681_c0_g1_i3.p1	0	0	0	0.384	0.258	0.257
TRINITY_DN7143_c0_g1_i3.p2	0	0	0	18.167	27.992	19.038
TRINITY_DN958_c0_g1_i1.p1	0	0	0	57.971	62.87	52.006
TRINITY_DN9358_c0_g1_i3.p2	0	0	0	3.923	3.871	2.99
TRINITY_DN0_c0_g1_i4.p3	2.679	0.277	0.256	14859.7	27430.9	6764.31
TRINITY_DN9541_c0_g1_i5.p2	5.286	5.659	6.625	0	0	0
TRINITY_DN10213_c0_g1_i3.p1	0	0	0	0.315	1.486	1.155
TRINITY_DN10489_c0_g1_i1.p1	13.047	11.923	21.225	0	0	0
TRINITY_DN1229_c1_g1_i1.p1	0	0	0	9.019	9.929	8.822
TRINITY_DN4736_c0_g1_i4.p2	0	0	0	12.509	14.574	11.61
TRINITY_DN26074_c0_g1_i1.p1	0.041	0	0	0.532	0.774	0.835
TRINITY_DN185_c1_g1_i7.p1	59.907	27.251	50.425	0	0	0
TRINITY_DN12154_c0_g1_i4.p1	13.773	19.889	20.97	0	0	0.449
TRINITY_DN7380_c0_g1_i2.p1	0	0	0	14.352	15.968	17.516
TRINITY_DN5784_c0_g1_i3.p1	5.235	4.132	4.12	0	0	0
TRINITY_DN632_c0_g1_i1.p2	326.599	396.158	375.531	0.197	0.826	1.412
TRINITY_DN15913_c0_g1_i1.p1	0	0	0	0.335	1.146	1.403
TRINITY_DN0_c0_g1_i2.p3	3.343	0.133	0.194	18753.8	16243.4	10223.3
TRINITY_DN14303_c0_g1_i12.p1	0	0	0	6.91	0.403	1.146
TRINITY_DN29268_c0_g1_i2.p1	1.166	1.856	2.239	0	0	0
TRINITY_DN11136_c0_g1_i1.p1	0	0	0	4.83	3.169	0.945
TRINITY_DN83668_c0_g1_i1.p1	74.743	80.419	98.918	0	0	0.202
TRINITY_DN12271_c0_g1_i2.p1	0	0	0	1.932	1.435	1.999
TRINITY_DN1949_c0_g1_i4.p1	0.685	0.41	0.389	39.311	50.153	24.027
TRINITY_DN15038_c0_g1_i1.p1	0.051	0	0	1.557	3.964	3.668
TRINITY_DN12286_c0_g1_i2.p1	0	0	0	0.453	2.426	1.256
TRINITY_DN3019_c0_g1_i1.p3	8.251	5.475	5.235	0	0	0
TRINITY_DN4166_c0_g1_i5.p1	0	0	0	6.614	5.729	3.952
TRINITY_DN67074_c2_g1_i2.p3	2.781	5.065	3.476	0	0	0
TRINITY_DN3663_c0_g1_i1.p1	0	0	0	1.124	4.139	4.75
TRINITY_DN12200_c0_g1_i4.p1	3.793	0.379	4.499	0	0	0
TRINITY_DN6940_c0_g1_i1.p1	0	0	0	10.193	24.493	22.403
TRINITY_DN4912_c0_g1_i1.p1	44.099	25.61	33.412	0	0	0
TRINITY_DN103790_c0_g1_i1.p1	76.563	82.541	57.255	0	0	0
TRINITY_DN3487_c0_g1_i2.p1	20.03	15.922	25.632	0	0	0.092
TRINITY_DN1419_c0_g1_i2.p1	365.423	367.339	350.359	3.49	4.645	7.602
TRINITY_DN1811_c0_g1_i2.p1	0	0	0	5.116	8.526	8.391
TRINITY_DN8349_c0_g1_i2.p1	0	0	0	2.592	6.348	3.338
TRINITY_DN22370_c0_g1_i1.p1	0	0	0	3.253	9.011	5.539
TRINITY_DN7679_c0_g2_i5.p1	0.634	0.656	0.93	0.01	0	0
TRINITY_DN9389_c0_g1_i4.p1	0	0	0	4.741	7.008	8.584
TRINITY_DN2061_c0_g1_i6.p1	0	0	0	3.568	5.409	3.338
TRINITY_DN29658_c0_g1_i7.p1	6.38	2.717	4.192	0	0	0
TRINITY_DN2997_c0_g1_i6.p1	0	0.092	0	14.934	15.782	13.471
TRINITY_DN21167_c0_g1_i1.p1	1.166	2.122	1.718	0.01	0	0
TRINITY_DN34131_c0_g1_i2.p1	0	0	0	2.257	2.178	1.852
TRINITY_DN2882_c0_g1_i1.p1	44.253	38.241	37.175	0.207	0.103	1.229
TRINITY_DN2782_c0_g1_i2.p1	0	0	0	7.728	3.582	4.833
TRINITY_DN27557_c0_g1_i1.p1	0	0	0	6.93	1.961	3.026
TRINITY_DN2560_c0_g1_i12.p1	0	0	0	5.303	8.237	7.987
TRINITY_DN10225_c0_g1_i4.p1	0	0	0	3.125	2.549	2.219
TRINITY_DN6809_c0_g1_i6.p1	0	0	0	3.706	3.819	4.42
TRINITY_DN1076_c0_g1_i1.p1	0	0	0	2.336	4.077	8.006
TRINITY_DN1321_c0_g1_i2.p2	0	0	0	33.052	29.489	26.301
TRINITY_DN35719_c0_g1_i4.p1	0	0	0	2.592	3.798	2.421
TRINITY_DN19186_c0_g1_i2.p1	0	0	0	2.218	0.908	2.338
TRINITY_DN12089_c0_g1_i2.p1	0.481	1.415	1.217	0	0	0
TRINITY_DN20401_c0_g1_i3.p1	0	0	0	3.598	4.294	3.897
TRINITY_DN3605_c0_g1_i5.p3	48.445	37.318	57.183	1.143	0	0
TRINITY_DN3138_c0_g1_i5.p4	11.125	8.509	22.534	0	0	0
TRINITY_DN4958_c0_g1_i2.p2	0	0	0	3.953	13.449	11.105
TRINITY_DN107192_c0_g1_i1.p1	0	0	0.409	9.148	8.846	17.231
TRINITY_DN5079_c0_g1_i5.p2	0.941	0	0.869	93.339	70.084	51.098
TRINITY_DN2705_c0_g1_i10.p1	0	0	0	2.711	1.775	2.201
TRINITY_DN6208_c0_g3_i1.p1	0	0	0	9.079	6.482	5.117
TRINITY_DN35732_c0_g1_i2.p1	7.495	11.308	3.875	0	0	0.156
TRINITY_DN87411_c0_g1_i1.p2	5.675	7.956	2.668	0	0	0
TRINITY_DN5604_c0_g1_i4.p1	2.73	2.819	1.442	0	0	0
TRINITY_DN2109_c0_g1_i2.p1	22.535	6.756	15.121	0	0	0
TRINITY_DN9723_c0_g1_i2.p1	0	0	0	17.615	12.799	6.254
TRINITY_DN24450_c0_g1_i3.p1	0	0	0	1.617	1.239	0.844
TRINITY_DN5232_c0_g1_i1.p1	16.84	11.985	8.987	0	0	0
TRINITY_DN9464_c0_g1_i2.p2	0	0	0	14.628	14.729	13.178
TRINITY_DN6405_c0_g1_i2.p1	5.767	0.441	3.732	0	0	0
TRINITY_DN41893_c0_g1_i2.p1	0	0	0	4.239	0.712	1.174
TRINITY_DN16989_c0_g1_i2.p1	6.953	8.96	6.646	0	0	0
TRINITY_DN5136_c0_g1_i6.p1	0	0	0	3.588	5.388	2.632
TRINITY_DN6208_c0_g1_i10.p2	0	0	0	9.079	6.482	5.117
TRINITY_DN4267_c0_g1_i1.p1	0	0	0	22.11	11.602	9.335
TRINITY_DN2960_c0_g1_i5.p2	2.014	3.701	2.822	0	0	0.018
TRINITY_DN1665_c0_g1_i4.p2	0	0	1.656	47.976	42.205	52.061
TRINITY_DN12162_c0_g1_i4.p1	0	0	0	0.986	1.373	1.137
TRINITY_DN6842_c0_g1_i7.p1	3.241	2.327	5.122	0	0	0
TRINITY_DN8612_c0_g1_i2.p2	0	0	0	9.729	12.892	14.315
TRINITY_DN27422_c0_g1_i2.p1	0	0	0	1.341	11.013	16.901
TRINITY_DN21802_c0_g1_i2.p1	0	0	0	0.858	0.495	0.963
TRINITY_DN2466_c0_g1_i6.p2	0	0	0	32.894	60.496	64.642
TRINITY_DN832_c0_g1_i1.p1	0	0	0	41.145	49.658	46.769
TRINITY_DN13736_c0_g1_i1.p1	0	0	0	3.036	3.076	3.109
TRINITY_DN5620_c0_g1_i1.p1	0	0	0	11.908	6.647	6.227
TRINITY_DN10698_c0_g1_i4.p1	0	0	0	0.72	1.559	2.137
TRINITY_DN10569_c0_g1_i11.p1	0	0	0	1.153	1.961	1.403
TRINITY_DN10162_c0_g1_i11.p1	0	0	0	1.705	4.438	4.099
TRINITY_DN320_c6_g1_i1.p1	0	0	0	36.906	42.639	24.366
TRINITY_DN3258_c0_g1_i1.p1	0	0	0	18.966	20.086	17.231
TRINITY_DN11639_c0_g2_i1.p1	6.615	9.001	12.34	0.079	0	0.193
TRINITY_DN46471_c0_g1_i1.p1	0	0	0	0.966	1.218	1.339
TRINITY_DN426_c0_g1_i4.p1	0	0	0	3.904	5.46	3.641
TRINITY_DN16952_c0_g1_i3.p1	0.041	0.062	0.215	12.312	11.375	10.188
TRINITY_DN145_c0_g3_i1.p1	0	0	0	113.596	126.42	46.503
TRINITY_DN11310_c0_g1_i1.p1	2.945	0.338	2.72	0.049	0	0
TRINITY_DN106349_c0_g1_i1.p1	0	0.451	0	28.448	11.178	4.677
TRINITY_DN1823_c0_g1_i1.p2	0	0	0	7.807	12.076	15.562
TRINITY_DN8837_c0_g1_i6.p1	3.763	4.501	2.556	0	0	0
TRINITY_DN25813_c0_g1_i1.p1	0	0	0	27.808	6.916	7.556
TRINITY_DN2071_c0_g1_i1.p1	0	0	0	2.79	10.879	7.456
TRINITY_DN5267_c0_g1_i4.p1	0	0	0	0.384	0.578	0.275
TRINITY_DN30140_c0_g1_i1.p1	0	0	0.092	3.933	4.583	5.493
TRINITY_DN1172_c0_g1_i5.p1	0	0	0	1.518	4.965	8.308
TRINITY_DN6532_c0_g1_i6.p3	0	0	0.041	1.626	2.178	2.338
TRINITY_DN2378_c0_g1_i1.p1	74.671	85.432	78.051	0	0	0
TRINITY_DN13891_c0_g1_i2.p1	0	0	0	2.977	4.603	3.705
TRINITY_DN5662_c0_g1_i4.p1	0	0	0	0.444	0.341	0.935
TRINITY_DN4528_c1_g1_i4.p1	5.777	11.401	13.036	0	0	0
TRINITY_DN2462_c0_g1_i5.p1	0	0.154	0	10.114	10.249	6.768
TRINITY_DN6_c0_g1_i2.p1	0.818	0.851	0.399	276.391	247.979	135.722
TRINITY_DN13229_c0_g1_i3.p1	0	0	0	0.582	1.156	0.376
TRINITY_DN2232_c0_g1_i1.p1	338.327	427.601	409.25	0.69	0.97	2.54
TRINITY_DN2987_c0_g1_i1.p1	0	0.051	0.194	1.705	6.647	40.469
TRINITY_DN12805_c0_g2_i1.p1	8.548	2.348	7.75	0	0.206	0
TRINITY_DN11024_c0_g1_i4.p1	0	0	0	3.253	3.375	3.888
TRINITY_DN2819_c0_g1_i2.p1	0	0	0	0.522	0.877	1.21
TRINITY_DN6824_c0_g1_i9.p1	0	0	0	3.164	1.837	2.54
TRINITY_DN9424_c0_g1_i10.p1	0	0	0	1.479	3.52	2.128
TRINITY_DN13564_c0_g1_i2.p1	17.597	5.854	15.469	0	0	0
TRINITY_DN1680_c0_g1_i1.p1	0	0	0	4.672	12.592	12.994
TRINITY_DN10854_c0_g1_i2.p1	0	0	0	0.917	0.547	0.486
TRINITY_DN6214_c0_g1_i2.p1	0	0	0	1.705	6.059	3.292
TRINITY_DN7122_c0_g1_i10.p1	0	0	0	0.66	0.609	0.66
TRINITY_DN7408_c0_g1_i4.p1	0	0	0	4.288	4.531	6.089
TRINITY_DN13578_c1_g2_i1.p1	0	0	0	1.38	1.703	2.724
TRINITY_DN10277_c0_g1_i2.p1	0	0	0	2.021	2.075	3.017
TRINITY_DN2487_c2_g1_i4.p1	0	0	0	4.318	1.889	2.403
TRINITY_DN320_c7_g1_i1.p1	0	0	0	97.036	98.17	36.205
TRINITY_DN908_c0_g1_i1.p3	0	0	0	26.94	48.863	46.402
TRINITY_DN8949_c0_g1_i1.p1	0	0	0	1.883	1.507	1.183
TRINITY_DN8313_c0_g1_i3.p1	0	0	0	0.749	1.971	1.596
TRINITY_DN4362_c0_g1_i3.p1	1.963	3.168	1.431	0	0	0
TRINITY_DN4600_c0_g1_i2.p1	0	0	0	15.2	7.39	17.002
TRINITY_DN42565_c0_g1_i2.p1	0	0	0	1.301	1.156	1.348
TRINITY_DN14_c0_g1_i1.p1	1.38	0.154	0.072	2268.23	1850.85	1325.62
TRINITY_DN9579_c0_g2_i1.p1	0	0	0	10.163	5.811	9.216
TRINITY_DN28807_c0_g1_i4.p1	0	0	0	5.126	5.109	6.465
TRINITY_DN52686_c0_g1_i1.p1	2.249	1.353	1.932	0	0.083	0
TRINITY_DN1987_c0_g1_i2.p1	0	0	0	14.668	17.939	17.057
TRINITY_DN12612_c0_g1_i3.p1	0	0	0	4.032	1.569	2.311
TRINITY_DN8415_c0_g1_i3.p1	0	0	0	7.945	12.025	10.986
TRINITY_DN10158_c0_g1_i3.p2	0	0	0	10.439	7.555	10.794
TRINITY_DN4622_c0_g1_i1.p1	14.959	4.398	14.119	0	0	0
TRINITY_DN14055_c0_g1_i1.p1	0	0	0	8.497	24.173	16.984
TRINITY_DN7334_c0_g1_i3.p2	0	0	0	3.973	3.85	1.541
TRINITY_DN5604_c0_g1_i1.p1	2.73	2.819	1.442	0	0	0
TRINITY_DN4741_c0_g1_i4.p1	0	0.523	1.084	209.242	80.375	67.421
TRINITY_DN1749_c1_g1_i1.p1	0	0	0	10.37	14.863	9.977
TRINITY_DN14639_c0_g1_i1.p1	0	0	0	2.691	1.393	1.577
TRINITY_DN7630_c0_g1_i3.p2	0	0	0	9.365	8.763	7.098
TRINITY_DN465_c0_g1_i4.p1	0	0.41	0	9.788	23.11	21.963
TRINITY_DN5792_c0_g1_i22.p1	0	0	0	0.789	2.467	2.797
TRINITY_DN3352_c0_g1_i5.p1	11.82	8.376	7.791	0.246	0	0.11
TRINITY_DN2738_c0_g1_i12.p1	0	0	0	9.65	10.353	8.84
TRINITY_DN2669_c0_g1_i3.p1	6.063	7.31	4.621	0.128	0.093	0
TRINITY_DN6151_c0_g1_i10.p1	10.992	2.266	3.333	0	0	0
TRINITY_DN114354_c0_g1_i1.p1	90.172	72.586	91.005	0.828	0.919	1.495
TRINITY_DN7334_c0_g1_i2.p1	0	0	0	13.031	10.538	5.603
TRINITY_DN1816_c0_g1_i6.p1	0	0.01	0	3.726	7.979	5.227
TRINITY_DN8234_c0_g1_i3.p1	0	0	0	2.356	2.57	4.594
TRINITY_DN268_c0_g2_i1.p1	0	0	0	111.595	56.047	47.796
TRINITY_DN355_c0_g1_i2.p1	0	1.097	0.859	39.203	59.236	98.573
TRINITY_DN3174_c2_g1_i11.p1	0	0	0	2.967	11.953	3.402
TRINITY_DN8765_c0_g1_i1.p1	0	0	0.061	1.991	2.054	3.21
TRINITY_DN43485_c0_g1_i1.p1	13.323	13.953	12.361	0	0	0
TRINITY_DN25394_c0_g1_i1.p1	0	0	0	1.557	1.6	0.642
TRINITY_DN86951_c0_g1_i1.p1	0	0	0	8.724	4.376	3.045
TRINITY_DN7632_c0_g1_i4.p2	0	0	0	14.352	12.365	13.902
TRINITY_DN3295_c0_g1_i2.p4	0	0	0	10.409	14.007	17.378
TRINITY_DN11086_c0_g1_i6.p1	1.288	0.923	1.319	0	0	0
TRINITY_DN7895_c0_g1_i3.p1	0	0	0	1.784	2.477	2.265
TRINITY_DN12408_c0_g1_i3.p1	61.993	60.488	50.088	0	0.134	0
TRINITY_DN101885_c0_g1_i1.p1	20.347	14.835	16.962	0.256	0	0
TRINITY_DN44959_c0_g1_i1.p1	7.045	2.42	2.73	0	0	0
TRINITY_DN3270_c0_g1_i5.p2	0	0	0	6.516	11.385	1.559
TRINITY_DN6532_c0_g1_i5.p3	0	0	0.041	1.626	2.178	2.338
TRINITY_DN15226_c0_g1_i5.p4	0	0	0	4.101	5.347	2.815
TRINITY_DN5236_c0_g1_i2.p3	0	0	0	5.954	3.014	3.705
TRINITY_DN2923_c0_g1_i12.p1	2.025	0.738	1.37	0	0	0
TRINITY_DN7610_c0_g2_i1.p1	8.947	9.442	9.478	0	0	0
TRINITY_DN11925_c0_g1_i1.p1	0	0	0	2.474	5.068	5.392
TRINITY_DN13633_c0_g1_i1.p1	0	0	0	4.446	4.025	1.816
TRINITY_DN12472_c0_g1_i3.p3	0	0	0	2.888	6.358	5.291
TRINITY_DN3883_c0_g1_i3.p1	0	0	0	27.157	29.004	23.724
TRINITY_DN7505_c0_g1_i3.p1	0.061	0	0	5.855	6.771	1.302
TRINITY_DN40346_c0_g1_i1.p1	51.666	48.421	39.138	0.108	0	0
TRINITY_DN10620_c0_g1_i12.p2	9.1	5.331	6.84	0.089	0.155	0
TRINITY_DN5514_c0_g1_i3.p1	5.388	4.624	4.499	0	0	0
TRINITY_DN3208_c0_g2_i1.p2	0	0	0	7.413	4.965	9.418
TRINITY_DN15333_c0_g1_i1.p1	0	0	0	7.334	12.706	11.325
TRINITY_DN9507_c0_g1_i3.p1	16.585	21.284	21.583	0	0	0
TRINITY_DN688_c1_g2_i10.p1	0	0	0	0.72	1.197	2.1
TRINITY_DN3605_c0_g1_i5.p1	24.008	40.076	46.315	0.335	0	0
TRINITY_DN12558_c0_g1_i1.p1	0	0	0	9.365	3.933	2.155
TRINITY_DN11594_c0_g1_i3.p1	3.262	2.881	1.707	0	0	0
TRINITY_DN2287_c0_g1_i5.p1	0	0	0	1.833	5.378	4.237
TRINITY_DN7765_c2_g1_i3.p1	0	0	0	0.365	0.423	0.459
TRINITY_DN4719_c0_g1_i5.p1	0	0	0	1.548	1.899	4.42
TRINITY_DN5392_c2_g1_i1.p1	27.29	22.893	30.785	0.434	0.196	0
TRINITY_DN9911_c0_g1_i3.p2	0	0	0	7.058	8.835	6.273
TRINITY_DN99674_c0_g1_i1.p1	0	0	0	5.54	4.892	1.357
TRINITY_DN48412_c0_g1_i1.p1	0	0	0	1.222	1.208	1.816
TRINITY_DN5161_c0_g1_i3.p1	0	0	0	0.168	0.537	0.651
TRINITY_DN4752_c0_g1_i3.p1	0.276	0	0	13.258	8.908	9.565
TRINITY_DN10653_c0_g1_i7.p1	0	0	0	6.003	5.243	3.237
TRINITY_DN846_c0_g1_i2.p1	0	0	0	0.542	0.805	0.761
TRINITY_DN6557_c1_g1_i1.p1	23.18	20.125	19.794	0	0.392	0.459
TRINITY_DN3434_c1_g1_i5.p2	0.204	0	0	9.365	11.055	6.52
TRINITY_DN2304_c0_g1_i3.p1	10.276	22.637	14.723	0	0	0
TRINITY_DN15125_c0_g1_i1.p1	8.844	9.945	9.324	0	0	0.348
TRINITY_DN19509_c0_g1_i3.p1	0	0.687	0	21.588	20.994	24.586
TRINITY_DN21224_c0_g1_i2.p1	0.685	3.67	2.505	0	0	0
TRINITY_DN5055_c0_g1_i1.p1	0	0	0	27.739	35.765	19.68
TRINITY_DN7398_c0_g1_i1.p1	0	0	0	1.37	1.507	2.054
TRINITY_DN20096_c0_g1_i5.p1	2.147	5.054	5.828	0	0	0
TRINITY_DN14290_c0_g1_i4.p1	4.857	7.361	7.893	0	0	0
TRINITY_DN4945_c1_g1_i8.p1	0	0	0	0.493	2.952	3.631
TRINITY_DN4501_c0_g1_i2.p2	0	0	0	42.061	45.416	41.597
TRINITY_DN22591_c0_g1_i1.p1	1.339	1.692	2.505	203.358	463.341	702.932
TRINITY_DN4550_c0_g1_i1.p1	0	8.151	9.099	0	0	0
TRINITY_DN800_c0_g1_i2.p1	0	0	0	28.35	25.298	28.878
TRINITY_DN9261_c0_g1_i2.p1	1.084	2.635	1.891	0	0	0
TRINITY_DN13094_c0_g1_i5.p1	0	0	0	4.722	1.827	3.549
TRINITY_DN3881_c0_g1_i6.p1	0	0	0	1.459	1.538	1.486
TRINITY_DN5670_c0_g1_i2.p2	0	0	0	2.04	2.343	2.449
TRINITY_DN9420_c0_g1_i5.p1	0	0	0	5.284	3.798	5.319
TRINITY_DN4285_c0_g1_i3.p1	0	0	0	5.037	6.936	5.832
TRINITY_DN995_c0_g1_i1.p1	43.353	56.439	60.68	0	0	0
TRINITY_DN9240_c0_g1_i1.p1	0	0	0	0.789	0.248	0.697
TRINITY_DN2705_c0_g1_i4.p1	5.061	1.876	1.36	0	0	0
TRINITY_DN43_c0_g1_i5.p1	16246.7	16640.4	15452.5	1.4	4.552	63.799
TRINITY_DN15620_c0_g1_i2.p1	16.104	9.278	8.69	0	0	0
TRINITY_DN7200_c0_g1_i5.p1	0	0	0	3.214	3.158	4.64
TRINITY_DN16550_c0_g1_i2.p1	0	0	0	1.893	4.975	2.834
TRINITY_DN99422_c0_g1_i1.p1	56.461	50.769	47.123	0.306	0.392	0.376
TRINITY_DN7465_c0_g1_i1.p1	0	0	0	2.435	1.765	2.485
TRINITY_DN23853_c0_g1_i6.p1	2.648	1.671	1.575	0	0	0
TRINITY_DN86884_c0_g1_i1.p1	114.17	133.218	82.938	0.118	0.206	0.908
TRINITY_DN17143_c1_g1_i1.p1	0	0	0	2.297	0.588	2.118
TRINITY_DN7107_c0_g1_i5.p1	2.965	4.808	7.77	0	0	0
TRINITY_DN0_c0_g1_i3.p2	2.311	0.185	0.286	6474.46	11673.3	2931.8
TRINITY_DN93021_c0_g1_i1.p1	0	0	0	0.444	3.2	52.629
TRINITY_DN24847_c0_g1_i2.p1	0	0	0	23.037	42.577	22.183
TRINITY_DN984_c0_g1_i2.p1	0	0	0	13.564	3.695	9.491
TRINITY_DN106064_c0_g1_i1.p1	0	0	0	15.861	5.79	4.118
TRINITY_DN24114_c0_g1_i1.p1	5.368	4.347	3.916	0	0	0
TRINITY_DN16580_c0_g1_i1.p1	0	0	0	1.005	1.197	1.073
TRINITY_DN2574_c0_g1_i1.p1	0	0	0	4.998	3.675	6.539
TRINITY_DN349_c0_g1_i1.p1	0	0	0	69.652	31.357	14.104
TRINITY_DN2723_c0_g1_i3.p1	0	0	0	13.84	5.615	5.585
TRINITY_DN32175_c0_g1_i2.p1	7.454	12.508	11.819	0.128	0.114	0.101
TRINITY_DN12531_c0_g1_i9.p1	3.497	3.158	5.961	0	0	0
TRINITY_DN1004_c0_g1_i7.p1	0	0	0	19.764	25.257	23.412
TRINITY_DN16559_c0_g1_i1.p2	0	0	0	0.621	4.8	4.072
TRINITY_DN1107_c0_g1_i2.p1	312.939	323.131	298.043	1.311	2.838	3.595
TRINITY_DN13521_c0_g1_i3.p1	0	0	0	0.177	0.568	0.596
TRINITY_DN3881_c0_g1_i7.p1	0	0	0	1.459	1.538	1.486
TRINITY_DN12614_c0_g1_i1.p1	3.589	2.758	2.178	0	0	0
TRINITY_DN4747_c0_g1_i1.p1	380.484	421.296	374.488	3.795	6.121	5.548
TRINITY_DN3881_c0_g1_i2.p1	0	0	0	1.459	1.538	1.486
TRINITY_DN3761_c0_g1_i5.p1	0	0	0	2.868	6.224	5.631
TRINITY_DN3192_c0_g1_i1.p1	0	0	0	23.155	19.818	11.711
TRINITY_DN2365_c0_g1_i11.p2	0	0	0	9.65	8.712	8.776
TRINITY_DN34204_c0_g1_i1.p1	0.726	1.189	1.953	0	0	0
TRINITY_DN22160_c0_g1_i1.p1	4.816	5.844	4.58	0	0	0
TRINITY_DN6675_c1_g1_i3.p1	0	0	0	2.543	4.366	3.806
TRINITY_DN11459_c0_g2_i1.p1	0	0	0	4.022	2.25	1.339
TRINITY_DN67074_c0_g1_i1.p3	3.313	2.686	3.364	0	0	0
TRINITY_DN9180_c0_g1_i4.p1	0	0	0	9.207	11.994	13.224
TRINITY_DN8376_c0_g1_i1.p1	66.011	145.931	80.464	1.015	1.28	0.394
TRINITY_DN6987_c0_g1_i1.p1	0	0	0	7.117	7.607	8.446
TRINITY_DN10569_c0_g1_i21.p1	0	0	0	1.153	1.961	1.403
TRINITY_DN7_c8_g1_i2.p1	1920.05	1854.18	1973.53	0.493	0.877	0.816
TRINITY_DN16989_c0_g1_i3.p1	6.953	8.96	6.646	0	0	0
TRINITY_DN19806_c0_g1_i4.p3	0	0	0	25.235	9.207	9.812
TRINITY_DN34276_c0_g1_i1.p1	0	0	0	1.656	0.805	2.045
TRINITY_DN2927_c0_g1_i4.p1	19.171	16.588	4.611	0	0	0
TRINITY_DN6706_c0_g1_i1.p2	0	0	0	29.414	23.42	13.38
TRINITY_DN8234_c0_g1_i4.p1	7.842	14.415	7.157	0	0	0
TRINITY_DN8825_c0_g1_i1.p1	301.508	308.009	277.318	0	0	0
TRINITY_DN12019_c0_g1_i1.p2	0	0	0	5.372	2.384	5.264
TRINITY_DN19293_c0_g1_i1.p1	0.072	0	0	8.842	3.375	3.824
TRINITY_DN38052_c0_g1_i1.p1	3.579	5.68	8.21	0	0	0
TRINITY_DN7153_c0_g1_i6.p1	2.352	2.491	2.75	0	0	0
TRINITY_DN19343_c0_g1_i2.p1	0	0	0	0.315	2.168	1.476
TRINITY_DN15377_c0_g1_i9.p1	0	0	0	0.779	0.341	0.504
TRINITY_DN10569_c0_g1_i5.p1	0	0	0	1.153	1.961	1.403
TRINITY_DN4139_c0_g1_i5.p1	0	0	0	0.66	1.579	1.321
TRINITY_DN1035_c0_g1_i2.p1	0	0	0	42.702	20.148	15.37
TRINITY_DN9406_c0_g1_i5.p1	0	0	0	0.798	2.89	1.284
TRINITY_DN8908_c0_g1_i3.p2	0	0	0	14.697	22.584	15.425
TRINITY_DN8353_c0_g1_i1.p1	0	0	0	11.474	10.518	10.665
TRINITY_DN1859_c2_g1_i2.p1	0	0	0	8.31	8.742	9.757
TRINITY_DN113178_c0_g1_i1.p1	0	0	0	4.327	1.703	4.163
TRINITY_DN3501_c0_g2_i2.p1	0	0	0	3.647	3.571	4.466
TRINITY_DN93484_c0_g1_i1.p1	14.989	10.867	10.95	0.069	0	0.055
TRINITY_DN11862_c0_g1_i2.p2	0	0	0	11.888	11.529	8.556
TRINITY_DN15284_c0_g1_i1.p1	117.523	111.729	101.873	0	0	0.587
TRINITY_DN10924_c0_g1_i1.p2	0	0	0	10.419	5.914	13.398
TRINITY_DN2519_c0_g1_i8.p2	0	0	0	3.066	4.469	3.301
TRINITY_DN1412_c0_g1_i1.p1	1850.23	1661.63	1717.65	0.276	5.966	6.227
TRINITY_DN8644_c0_g1_i4.p1	5.143	4.89	4.795	0	0	0
TRINITY_DN2022_c0_g1_i2.p2	0	0	0.204	16.659	42.123	56.206
TRINITY_DN4398_c0_g1_i2.p1	0	0	0	2.366	6.482	6.639
TRINITY_DN4447_c0_g1_i12.p1	0	0	0	1.055	1.094	1.632
TRINITY_DN4906_c0_g1_i3.p2	0	0	0	6.476	6.874	8.473
TRINITY_DN688_c1_g2_i7.p2	0	0	0	8.497	5.935	11.197
TRINITY_DN3730_c1_g1_i2.p3	0	0	0	38.739	68.309	32.307
TRINITY_DN8306_c0_g1_i1.p1	33.885	45.52	38.668	0	0.155	0
TRINITY_DN14074_c0_g1_i6.p1	0	0	0	1.291	1.342	0.514
TRINITY_DN6960_c0_g1_i2.p1	0	0	0	14.382	26.888	24.586
TRINITY_DN18669_c1_g1_i1.p1	0	0	0	1.557	1.724	1.1
TRINITY_DN2683_c1_g1_i3.p2	0	0	0	17.921	17.629	21.312
TRINITY_DN3230_c0_g1_i6.p1	0.02	0.01	0.112	4.899	2.415	5.227
TRINITY_DN1328_c0_g1_i5.p2	0	1.179	0	32.017	43.31	33.931
TRINITY_DN6739_c0_g1_i1.p2	0	0	0	2.198	3.953	4.604
TRINITY_DN355_c0_g1_i9.p1	0	0	0	54.994	52.992	29.226
TRINITY_DN8473_c0_g1_i1.p2	0	0.144	0	6.831	8.185	5.08
TRINITY_DN7952_c0_g1_i1.p1	4.847	3.281	3.895	0	0	0
TRINITY_DN2013_c0_g1_i1.p1	114.528	239.329	140.305	1.952	1.651	0.578
TRINITY_DN3927_c0_g1_i2.p1	0	0	0	2.957	2.942	4.622
TRINITY_DN7581_c0_g1_i2.p1	0	0	0	3.322	2.518	5.163
TRINITY_DN43573_c0_g1_i2.p1	6.268	1.763	2.045	0	0	0
TRINITY_DN112862_c0_g1_i1.p2	0	0	0	4.948	7.731	3.026
TRINITY_DN8033_c0_g1_i22.p1	0	0	0	8.576	9.413	7.914
TRINITY_DN10871_c0_g1_i2.p1	7.761	7.136	8.486	0	0	0
TRINITY_DN5559_c0_g1_i1.p1	80.356	89.933	80.106	2.149	0.702	0.844
TRINITY_DN7269_c2_g1_i6.p1	0	0	0	4.879	5.966	4.228
TRINITY_DN6365_c0_g1_i2.p3	0	0	0	9.069	12.045	6.052
TRINITY_DN15899_c0_g1_i4.p1	0	0	0	4.722	2.632	2.806
TRINITY_DN86479_c0_g1_i1.p1	0	0.062	0	6.062	6.905	5.86
TRINITY_DN0_c0_g1_i1.p1	0.481	0.031	0.112	2460.55	2105.69	1385.94
TRINITY_DN7625_c0_g1_i3.p1	0	0	0	1.163	1.239	1.348
TRINITY_DN5177_c0_g2_i2.p1	0	0	0	0.621	5.78	10.518
TRINITY_DN5544_c0_g1_i1.p1	0	0	0	2.947	6.41	5.887
TRINITY_DN14141_c0_g1_i5.p1	0	0	0	2.326	1.651	3.21
TRINITY_DN5616_c0_g1_i2.p1	54.682	33.72	44.853	0	0	0
TRINITY_DN5544_c0_g1_i6.p1	0	0	0	2.947	6.41	5.887
TRINITY_DN2285_c0_g1_i8.p1	0	0	0	2.878	8.082	6.227
TRINITY_DN5213_c0_g1_i4.p1	0	0	0	0.651	0.33	0.77
TRINITY_DN6987_c0_g1_i5.p1	0	0	0	7.117	7.607	8.446
TRINITY_DN9896_c0_g1_i7.p1	0	0	0	4.042	5.378	1.596
TRINITY_DN4984_c0_g1_i3.p1	0	0	0	0.503	1.868	0.706
TRINITY_DN15149_c0_g1_i1.p1	0	0	0	3.805	1.301	2.705
TRINITY_DN35477_c0_g1_i2.p1	0	0	0	1.498	2.116	1.623
TRINITY_DN13485_c0_g1_i2.p1	0	0	0	2.109	1.971	0.605
TRINITY_DN11242_c0_g1_i4.p1	0	0	0	4.071	1.321	4.576
TRINITY_DN7717_c0_g1_i11.p1	0	0	0	7.206	14.203	12.664
TRINITY_DN3297_c0_g1_i4.p1	0	0	0	1.055	1.796	0.303
TRINITY_DN4447_c0_g1_i4.p1	0	0	0	1.055	1.094	1.632
TRINITY_DN13603_c0_g1_i1.p1	0	0	0	1.518	0.774	1.027
TRINITY_DN7081_c0_g1_i1.p1	0	0	0	11.681	9.816	11.518
TRINITY_DN145_c2_g1_i1.p1	0	0	0	139.679	139.632	81.397
TRINITY_DN6125_c0_g1_i3.p1	11.104	17.121	11.88	0	0	0
TRINITY_DN11309_c1_g2_i2.p1	0	0	0	0.384	6.977	5.585
TRINITY_DN35688_c0_g1_i1.p1	2.607	3.927	6.727	0	0	0
TRINITY_DN1004_c0_g1_i4.p1	0	0	0	3.943	4.882	5.062
TRINITY_DN25945_c0_g1_i1.p1	30.889	29.373	38.606	0	0	0
TRINITY_DN1498_c0_g1_i3.p1	1.779	7.136	1.074	0	0	0
TRINITY_DN39813_c0_g1_i1.p1	0	0	0	13.83	16.205	17.451
TRINITY_DN13987_c0_g1_i5.p1	0	0	0	6.92	4.211	3.521
TRINITY_DN4961_c0_g1_i7.p1	0	0.021	0	1.005	1.796	1.266
TRINITY_DN3675_c0_g1_i1.p1	7.761	11.124	8.251	0	0	0
TRINITY_DN10776_c0_g1_i1.p2	21.278	11.411	26.44	0	0	0
TRINITY_DN101237_c0_g1_i1.p1	0	0	0	1.952	4.418	3.063
TRINITY_DN18274_c0_g1_i2.p1	1.554	1.22	3.466	0	0	0
TRINITY_DN23644_c0_g1_i1.p1	2.219	1.353	2.525	0	0	0
TRINITY_DN16905_c1_g1_i2.p1	13.814	10.519	14.518	0	0	0
TRINITY_DN1071_c0_g1_i2.p1	0	0	0	3.785	10.27	7.015
TRINITY_DN930_c2_g1_i1.p1	0	0	0	11.563	7.236	8.088

## Sheet: 15DAA_DEUs_matrix
Supplementary Table S5: The expression matrix for DEUs in the developing fruit of ANKu and ANSa varieties generated through digital gene expression analysis
Unigene ID	Kunkhi_15DAA1	Kunkhi_15DAA2	Kunkhi_15DAA3	Sabuja_15DAA1	Sabuja_15DAA2	Sabuja_15DAA3
TRINITY_DN1429_c0_g1_i2.p1	3.586	622.199	1255.5	0.662	0.679	0.55
TRINITY_DN7979_c0_g1_i6.p1	1.253	1.083	1.513	0	0	0
TRINITY_DN16989_c0_g1_i2.p1	1.903	4.66	5.074	0	0	0
TRINITY_DN8644_c1_g1_i3.p1	12.815	21.846	11.1	0	0.395	0
TRINITY_DN9210_c0_g1_i2.p2	3.036	3.96	1.47	0	0	0
TRINITY_DN7_c8_g1_i2.p1	307.612	812.149	1340.32	0	0	0
TRINITY_DN5268_c0_g1_i2.p2	7.795	8.866	13.548	0	0	0
TRINITY_DN5223_c0_g1_i1.p1	0	0	0.34	24.795	24.08	25.968
TRINITY_DN30616_c0_g1_i1.p1	0.436	0.1	0.042	12.928	14.917	15.328
TRINITY_DN12531_c0_g1_i5.p2	10.449	14.191	8.423	0	0	0
TRINITY_DN33124_c0_g1_i12.p1	1.005	1.393	0.289	0	0	0
TRINITY_DN40799_c0_g2_i1.p1	0.643	1.484	1.385	0	0	0
TRINITY_DN7_c7_g1_i1.p1	2768.28	9026.33	6556.58	53.188	44.27	52.461
TRINITY_DN12948_c0_g2_i2.p1	1.052	1.465	2.261	0	0	0
TRINITY_DN4741_c0_g1_i2.p1	24.39	14.728	6.867	0.212	0	0.275
TRINITY_DN12844_c1_g1_i2.p1	1.133	3.723	1.232	0	0	0
TRINITY_DN12531_c0_g1_i7.p1	3.827	8.511	3.323	0	0	0
TRINITY_DN5891_c0_g1_i4.p3	2.828	2.831	3.009	0	0	0
TRINITY_DN2255_c0_g1_i1.p1	14.926	27.38	24.75	0	0	0
TRINITY_DN3675_c0_g1_i1.p1	8.096	13.945	12.18	0	0	0.375
TRINITY_DN10207_c0_g1_i6.p2	1.267	1.019	1.19	0	0	0
TRINITY_DN7200_c0_g1_i4.p1	0.737	1.984	1.844	0	0	0
TRINITY_DN4111_c0_g1_i5.p1	3.867	9.585	1.096	0	0	0
TRINITY_DN14202_c1_g1_i22.p1	0.436	0.928	1.207	0	0	0
TRINITY_DN10328_c0_g1_i1.p1	8.378	56.39	91.665	0	0	0
TRINITY_DN444_c0_g1_i6.p1	0.764	0.51	0.748	0	0	0
TRINITY_DN9507_c0_g1_i3.p1	20.208	34.708	28.668	0	0	0
TRINITY_DN7248_c0_g1_i2.p1	0.235	0.783	0.722	0	0	0
TRINITY_DN184_c2_g1_i1.p1	4.464	0.182	0	271.547	225.464	253.377
TRINITY_DN1422_c0_g2_i3.p1	3.887	4.615	9.536	0	0.136	0.088
TRINITY_DN6_c8_g1_i1.p1	17.473	4.187	7.207	3729.63	3557.66	3700.01
TRINITY_DN4050_c0_g1_i5.p1	0.918	2.048	5.746	0	0	0
TRINITY_DN55257_c0_g1_i2.p1	0.054	0	0.017	4.547	4.001	4.451
TRINITY_DN8644_c1_g1_i11.p2	6.428	11.314	7.794	0	0	0.263
TRINITY_DN3829_c0_g1_i2.p2	14.383	28.882	27.274	0	0	0
TRINITY_DN2782_c0_g1_i9.p1	0	0	0	6.908	7.681	6.876
TRINITY_DN18340_c0_g1_i1.p1	1.796	2.13	0.11	0	0	0
TRINITY_DN998_c0_g1_i2.p1	44.685	24.686	75.525	0	0	0
TRINITY_DN7419_c0_g1_i1.p1	10.154	64.546	185.94	0	0	0
TRINITY_DN8403_c1_g3_i2.p1	3.928	6.9	6.009	0	0	0
TRINITY_DN7249_c0_g1_i2.p3	2.527	4.433	5.55	0	0	0
TRINITY_DN9643_c0_g1_i3.p1	1.414	3.686	1.317	0	0	0
TRINITY_DN1665_c0_g1_i2.p2	6.046	33.124	32.654	0	0	0
TRINITY_DN184_c0_g1_i8.p1	449.682	1898.03	1889.85	0.175	0.309	0.175
TRINITY_DN6809_c0_g1_i4.p1	0.67	0.892	1.53	0	0	0
TRINITY_DN3277_c0_g1_i2.p1	7.044	16.949	12.282	0.425	0	0
TRINITY_DN4960_c0_g1_i14.p2	0	0	0	17.987	35.194	27.518
TRINITY_DN12507_c0_g1_i1.p2	3.036	1.502	28.575	0	0.037	0.175
TRINITY_DN86334_c0_g1_i1.p1	1.092	0.055	0.11	317.714	327.119	349.597
TRINITY_DN11639_c0_g1_i1.p1	0.664	7.346	34.116	0.162	0.136	0
TRINITY_DN7077_c0_g1_i2.p1	1.227	1.766	3.094	0	0	0
TRINITY_DN18906_c0_g1_i2.p1	0.054	0	0	5.733	4.001	6.414
TRINITY_DN6510_c0_g1_i10.p1	0.65	0.81	0.391	0	0	0
TRINITY_DN11024_c0_g1_i1.p1	0.724	2.403	2.167	0	0	0
TRINITY_DN1429_c3_g1_i1.p1	0.643	0.373	0.314	84.678	68.634	75.203
TRINITY_DN254_c0_g1_i1.p1	2.326	2.84	0.96	0	0	0
TRINITY_DN8522_c0_g1_i2.p1	0	0	0	7.457	9.558	9.902
TRINITY_DN998_c0_g1_i15.p1	35.194	189.713	469.359	2.761	1.013	4.038
TRINITY_DN13171_c0_g1_i9.p1	0.496	0.2	0.527	0	0	0
TRINITY_DN6505_c0_g1_i9.p1	8.391	30.147	75.806	0	0	0.175
TRINITY_DN3103_c0_g1_i5.p1	6.428	17.149	6.069	0	0	0
TRINITY_DN16991_c0_g1_i2.p1	23.076	10.167	12.171	0.225	0.123	0.075
TRINITY_DN25436_c0_g1_i1.p1	3.559	2.922	2.507	0	0.037	0.063
TRINITY_DN7981_c0_g1_i3.p1	1.186	1.693	0.62	0	0	0
TRINITY_DN13459_c0_g1_i2.p2	5.952	6.599	2.371	0	0	0
TRINITY_DN5174_c0_g1_i1.p1	53.833	424.839	536.836	1.674	1.593	0.85
TRINITY_DN13459_c0_g1_i3.p1	0.737	1.329	0.399	0	0	0
TRINITY_DN2008_c0_g1_i2.p1	0.221	0.956	2.652	0	0	0
TRINITY_DN3509_c2_g1_i1.p1	9.913	10.941	19.599	0	0	0
TRINITY_DN3377_c0_g1_i4.p1	3.8	5.407	2.235	0	0	0
TRINITY_DN13459_c0_g1_i2.p1	0.737	1.329	0.399	0	0	0
TRINITY_DN7081_c0_g1_i3.p1	1.79	4.742	4.573	0	0	0
TRINITY_DN7717_c0_g1_i11.p1	0.074	0	0	5.334	5.915	5.601
TRINITY_DN8953_c0_g1_i3.p1	0.503	0.401	1.071	0	0	0
TRINITY_DN88777_c0_g1_i1.p1	2.185	6.354	5.839	0	0	0
TRINITY_DN12301_c0_g1_i2.p1	0.597	1.229	1.258	0	0	0
TRINITY_DN5891_c0_g1_i2.p1	38.72	58.884	33.215	0	0	0
TRINITY_DN12536_c0_g1_i1.p1	0.248	0	0	29.991	27.39	28.231
TRINITY_DN11090_c0_g1_i5.p1	0.194	0.592	0.476	0	0	0
TRINITY_DN1002_c0_g1_i3.p1	6.602	491.487	603.131	1.986	1.63	0.575
TRINITY_DN998_c0_g1_i4.p1	4.946	244.501	223.414	0	0	0
TRINITY_DN3147_c0_g1_i1.p1	1.079	0.464	0.629	144.299	112.991	130.289
TRINITY_DN28807_c0_g1_i7.p1	9.142	10.695	22.379	0	0	0
TRINITY_DN10225_c0_g1_i3.p1	1.3	2.831	4.615	0.025	0	0
TRINITY_DN5836_c0_g1_i1.p1	1.072	2.549	5.848	0	0	0
TRINITY_DN3679_c0_g1_i4.p2	2.453	4.242	3.697	0	0	0
TRINITY_DN2700_c0_g1_i2.p1	9.35	16.466	13.573	0	0	0
TRINITY_DN10776_c0_g1_i1.p2	3.68	11.214	4.785	0	0	0
TRINITY_DN14467_c0_g1_i9.p1	0	0	0	1.661	2.42	2.225
TRINITY_DN11163_c0_g1_i1.p1	0.932	0	0	44.169	32.378	42.596
TRINITY_DN99390_c0_g1_i1.p1	2.661	7.227	5.984	0	0	0
TRINITY_DN7153_c0_g1_i9.p1	2.004	1.447	4.522	0	0	0
TRINITY_DN3960_c0_g1_i3.p1	0	0	0	21.06	12.472	12.102
TRINITY_DN15069_c0_g1_i1.p1	0	0.091	0.085	51.476	57.792	49.173
TRINITY_DN7179_c0_g1_i9.p1	2.386	3.004	5.635	0	0	0
TRINITY_DN23853_c0_g1_i6.p1	0.764	1.62	1.258	0	0	0
TRINITY_DN11232_c0_g1_i4.p1	0.429	0.938	2.031	0	0	0
TRINITY_DN11084_c0_g1_i1.p1	0.757	0.847	0.527	0	0	0
TRINITY_DN185_c1_g1_i5.p1	50.663	920.286	1115.21	0.899	0.827	1.65
TRINITY_DN120_c0_g2_i1.p1	412.953	2007.75	1839.05	8.257	5.606	8.377
TRINITY_DN1046_c0_g1_i2.p1	14.055	27.453	17.815	0	0	0
TRINITY_DN2934_c1_g1_i1.p1	0.777	4.351	13.182	0	0	0
TRINITY_DN2876_c0_g1_i5.p1	2.024	6.162	3.952	0	0	0
TRINITY_DN3031_c0_g1_i1.p1	1.046	2.74	4.284	0.05	0	0
TRINITY_DN102129_c0_g1_i1.p1	1.119	0	0	77.483	68.659	71.902
TRINITY_DN13336_c0_g1_i4.p1	10.503	20.053	32.502	0	0	0
TRINITY_DN6564_c0_g1_i3.p1	0	0	0	3.323	3.384	3.213
TRINITY_DN6_c0_g1_i10.p1	1186.65	1029.05	2295.32	6.858	7.286	5.489
TRINITY_DN12730_c3_g1_i1.p1	0.831	1.329	0.824	0	0	0
TRINITY_DN2470_c0_g1_i1.p1	0	0	0	25.357	26.575	28.506
TRINITY_DN107172_c0_g1_i1.p1	2.165	0	0	162.336	126.624	149.781
TRINITY_DN24847_c0_g1_i2.p1	0.06	0	0	20.186	23.413	25.455
TRINITY_DN7810_c1_g1_i3.p2	2.031	7.455	5.406	0	0	0
TRINITY_DN14055_c0_g1_i1.p1	0.074	0	0	7.095	6.162	5.964
TRINITY_DN8318_c1_g2_i1.p1	0.764	1.948	7.479	0	0	0
TRINITY_DN100679_c0_g1_i1.p1	0.597	0	0	47.292	37.503	41.083
TRINITY_DN53314_c0_g1_i2.p1	0.114	0.255	0.688	0	0	0
TRINITY_DN1457_c0_g1_i11.p1	8.251	178.663	235.041	0.262	0.482	0.525
TRINITY_DN1043_c0_g1_i2.p1	94.657	701.317	646.894	0	0	0
TRINITY_DN3745_c0_g1_i1.p1	1.327	1.393	2.728	0	0	0
TRINITY_DN25528_c0_g1_i1.p1	3.284	12.307	9.332	0	0	0
TRINITY_DN11497_c0_g1_i1.p1	0.355	0	0	18.187	11.917	17.416
TRINITY_DN1682_c0_g1_i1.p1	0.979	0.974	0.153	309.108	313.671	347.421
TRINITY_DN4904_c0_g1_i1.p1	3.539	114.718	178.835	0	0	0
TRINITY_DN7153_c0_g1_i6.p1	0.516	3.404	1.504	0	0	0
TRINITY_DN9207_c0_g1_i15.p1	0	0	0	2.223	3.939	3.951
TRINITY_DN800_c0_g1_i3.p1	8.861	16.503	15.188	0	0	0
TRINITY_DN5891_c0_g1_i4.p2	4.135	3.714	11.109	0.137	0	0
TRINITY_DN3352_c0_g1_i5.p1	1.26	2.021	2.983	0.075	0	0
TRINITY_DN1170_c0_g1_i1.p1	117.727	740.831	800.562	2.361	2.198	3.013
TRINITY_DN13094_c0_g1_i4.p1	1.488	4.014	2.337	0	0	0
TRINITY_DN8347_c2_g1_i1.p1	9.899	21.018	10.072	0	0	0
TRINITY_DN1429_c0_g3_i1.p1	42.567	291.342	371.209	1.349	1.037	1.075
TRINITY_DN15333_c0_g1_i1.p1	0	0	0	8.107	10.274	8.577
TRINITY_DN1311_c0_g1_i1.p1	271.292	1445.22	1340.1	4.334	4.137	6.001
TRINITY_DN3272_c0_g1_i3.p1	0.898	1.629	2.32	0	0	0
TRINITY_DN2669_c0_g1_i3.p1	0.67	1.238	0.969	0	0	0
TRINITY_DN10862_c1_g1_i1.p1	0.201	0.319	0.153	139.539	132.218	143.554
TRINITY_DN1658_c0_g1_i1.p1	187.881	1070.54	1091.47	4.447	3.631	3.876
TRINITY_DN20387_c0_g1_i2.p1	0.469	1.01	0.994	0	0	0
TRINITY_DN7005_c0_g1_i1.p1	2.714	4.888	7.046	0	0	0
TRINITY_DN1457_c0_g2_i1.p1	21.977	111.587	222.717	0.537	0	0
TRINITY_DN16787_c0_g1_i3.p1	0.302	2.248	1.521	0	0	0
TRINITY_DN19435_c0_g1_i1.p4	0.355	1.065	1.496	0	0	0
TRINITY_DN3583_c0_g1_i1.p1	8.103	16.485	12.783	0	0	0
TRINITY_DN5492_c0_g1_i3.p1	11.421	61.514	182.795	0	0	0
TRINITY_DN7245_c0_g1_i1.p1	1.475	0.828	1.317	0	0	0
TRINITY_DN5492_c0_g1_i1.p1	9.477	105.434	108.188	0	0	0
TRINITY_DN4928_c0_g1_i8.p1	2.882	6.645	4.505	0	0	0
TRINITY_DN2922_c0_g1_i4.p2	1.615	4.833	5.151	0	0	0
TRINITY_DN15429_c0_g1_i3.p1	0.496	0	0	33.464	33.712	31.344
TRINITY_DN7408_c0_g1_i3.p1	3.003	6.454	6.986	0	0	0
TRINITY_DN8591_c0_g1_i3.p1	4.129	11.578	9.689	0	0	0
TRINITY_DN615_c3_g1_i2.p1	2.105	4.442	4.904	0	0	0
TRINITY_DN25436_c0_g1_i2.p2	10.348	8.183	6.434	0	0.025	0
TRINITY_DN8343_c0_g1_i1.p1	8.016	12.334	7.233	0.025	0.136	0.063
TRINITY_DN8644_c0_g1_i4.p1	2.875	3.568	2.694	0	0	0
TRINITY_DN215_c0_g1_i4.p1	86.708	158.328	79.528	0	0.037	0
TRINITY_DN3333_c0_g1_i4.p1	1.515	4.214	5.38	0	0	0
TRINITY_DN4719_c0_g1_i20.p1	2.527	1.356	1.734	0	0	0
TRINITY_DN101045_c0_g1_i1.p1	0.027	0.064	0.255	41.533	44.888	49.823
TRINITY_DN8825_c0_g1_i1.p1	0.67	2.148	0.552	97.869	100.803	99.383
TRINITY_DN4007_c0_g1_i4.p2	3.519	8.301	6.757	0	0	0
TRINITY_DN1720_c0_g1_i3.p1	73.8	108.765	182.532	1.824	1	1.988
TRINITY_DN12948_c0_g2_i1.p1	0	0	0	0.437	0.37	0.513
TRINITY_DN11890_c0_g1_i4.p1	14.021	16.403	14.5	0	0.025	0.313
TRINITY_DN9887_c0_g1_i1.p2	2.889	7.555	5.049	0	0	0
TRINITY_DN9723_c0_g1_i3.p1	0	0	0	11.392	11.941	10.702
TRINITY_DN11580_c0_g1_i1.p1	1.662	1.475	1.904	0	0	0
TRINITY_DN93404_c0_g1_i1.p1	0.034	0.209	0.17	7.67	8.434	9.352
TRINITY_DN7691_c0_g1_i1.p1	0.469	0.61	0.195	0	0	0
TRINITY_DN13094_c0_g1_i1.p1	0	0	0	5.009	2.42	4.838
TRINITY_DN1007_c0_g1_i1.p1	50.837	85.727	101.074	0	0	0
TRINITY_DN19435_c0_g1_i1.p2	2.084	3.395	3.502	0	0	0
TRINITY_DN19293_c0_g1_i5.p1	0.677	3.477	0.926	0	0	0
TRINITY_DN2470_c0_g1_i2.p1	0	0	0	25.357	26.575	28.506
TRINITY_DN4912_c0_g1_i1.p1	14.792	24.631	26.212	0	0	0
TRINITY_DN4697_c0_g1_i2.p1	0.744	3.113	3.706	0	0	0
TRINITY_DN755_c0_g1_i1.p1	225.199	419.35	940.572	3.11	4.421	3.401
TRINITY_DN6505_c0_g1_i3.p1	6.019	20.089	71.004	0	0	0
TRINITY_DN9507_c0_g1_i1.p1	20.208	34.708	28.668	0	0	0
TRINITY_DN448_c0_g1_i3.p1	38.076	261.35	35.91	0	0.025	0
TRINITY_DN16993_c0_g1_i3.p1	0.462	1.265	1.742	0	0	0
TRINITY_DN6_c2_g1_i3.p1	55.395	12.698	18.435	6698.22	6502.02	6940.68
TRINITY_DN3661_c0_g1_i4.p1	1.253	88.904	94.292	0	0	0
TRINITY_DN4505_c0_g1_i2.p1	1.448	6.099	4.054	0	0	0
TRINITY_DN14202_c1_g1_i16.p1	0.436	0.928	1.207	0	0	0
TRINITY_DN862_c0_g1_i4.p1	6.253	15.201	8.967	0	0	0
TRINITY_DN35236_c0_g2_i6.p1	4.202	4.123	6.001	0	0	0
TRINITY_DN5268_c0_g1_i14.p1	2.232	5.862	4.012	0	0	0
TRINITY_DN11090_c0_g1_i19.p1	1.354	1.101	1.972	0	0	0
TRINITY_DN8403_c1_g3_i1.p1	2.728	6.008	5.032	0.125	0	0
TRINITY_DN48345_c0_g1_i6.p1	0.208	0.683	1.453	0	0	0
TRINITY_DN11090_c0_g1_i2.p1	0.194	0.592	0.476	0	0	0
TRINITY_DN11825_c0_g1_i3.p1	0.154	0.774	0.765	0	0	0
TRINITY_DN40799_c0_g2_i2.p1	0.643	1.484	1.385	0	0	0
TRINITY_DN16989_c0_g1_i3.p1	1.903	4.66	5.074	0	0	0
TRINITY_DN10642_c0_g1_i2.p1	3.224	1.766	8.652	0	0	0
TRINITY_DN14202_c1_g1_i13.p1	0.436	0.928	1.207	0	0	0
TRINITY_DN5875_c0_g1_i10.p1	0.556	1.056	0	284.438	298.791	289.209
TRINITY_DN117_c0_g1_i1.p1	349.696	1620.34	2221.61	9.856	8.002	7.889
TRINITY_DN21466_c1_g1_i2.p1	0.563	0.856	1.504	0	0.025	0
TRINITY_DN10871_c0_g1_i2.p1	1.709	3.195	2.584	0	0	0
TRINITY_DN995_c0_g1_i1.p1	0.657	2.776	3.306	0	0	0
TRINITY_DN185_c1_g1_i8.p1	1039.68	4229.91	3443.99	17.313	12.336	16.178
TRINITY_DN21395_c0_g1_i3.p1	0.402	0.464	0.127	0	0	0
TRINITY_DN2876_c0_g1_i1.p1	2.024	6.162	3.952	0	0	0
TRINITY_DN48345_c0_g1_i8.p1	0.208	0.683	1.453	0	0	0
TRINITY_DN1357_c1_g1_i1.p1	1.414	0	0	109.948	88.318	94.732
TRINITY_DN1073_c0_g1_i5.p1	4.47	12.261	7.071	0	0	0
TRINITY_DN8822_c0_g1_i2.p1	1.186	5.944	4.819	0	0	0
TRINITY_DN12810_c0_g1_i2.p1	3.023	2.267	12.069	0	0	0
TRINITY_DN9723_c0_g1_i2.p1	0	0	0	11.392	11.941	10.702
TRINITY_DN46499_c0_g1_i3.p1	0	0	0	0.375	1.062	0.988
TRINITY_DN605_c0_g2_i1.p2	1.535	2.348	3.102	0	0	0
TRINITY_DN998_c0_g1_i11.p1	22.446	147.587	148.866	0	0	0
TRINITY_DN1505_c0_g1_i4.p5	8.177	6.335	10.641	0	0	0.05
TRINITY_DN12767_c1_g2_i9.p2	2.151	4.387	0.518	0	0	0
TRINITY_DN4111_c0_g1_i4.p1	3.867	9.585	1.096	0	0	0
TRINITY_DN320_c0_g1_i7.p1	82.044	533.04	794.919	5.908	6.347	7.126
TRINITY_DN1630_c0_g1_i2.p1	6.877	12.352	12.877	0	0	0
TRINITY_DN6408_c0_g1_i2.p2	5.328	7.591	12.146	0	0	0
TRINITY_DN14603_c0_g1_i2.p1	0	0	0	7.257	6.965	6.326
TRINITY_DN8644_c0_g1_i1.p1	2.875	3.568	2.694	0	0	0
TRINITY_DN4946_c0_g1_i1.p1	9.37	18.351	6.485	0	0	0
TRINITY_DN35966_c0_g1_i1.p1	0.087	0	0	3.023	3.544	2.713
TRINITY_DN10810_c0_g1_i2.p1	0.67	1.019	0.297	0	0	0
TRINITY_DN2766_c0_g1_i1.p1	1.24	0	0	158.126	126.032	141.654
TRINITY_DN8072_c0_g1_i15.p1	0.999	1.739	3	0	0	0
TRINITY_DN3030_c0_g1_i2.p1	9.028	15.137	10.267	0	0	0
TRINITY_DN8577_c0_g1_i1.p1	0.034	0.018	0	1.936	1.852	2.15
TRINITY_DN92997_c0_g1_i1.p1	2.413	0	0	393.686	336.813	378.178
TRINITY_DN135_c0_g1_i2.p1	14.826	41.161	118.073	0	0	0
TRINITY_DN998_c0_g1_i14.p1	1.24	39.76	46.151	0	0	0
TRINITY_DN1457_c0_g1_i3.p1	6.22	142.18	139.151	0	0	0
TRINITY_DN11775_c0_g1_i1.p1	1.146	2.285	1.963	0	0	0
TRINITY_DN15683_c0_g1_i1.p1	0.349	1.329	0.705	0	0	0
TRINITY_DN8783_c0_g1_i3.p2	4.839	0.801	3.697	0	0	0
TRINITY_DN4719_c0_g1_i16.p1	2.527	1.356	1.734	0	0	0
TRINITY_DN92916_c0_g1_i1.p1	0	0	0	3.235	0.778	1.713
TRINITY_DN2615_c0_g1_i1.p1	2.849	1.948	3.136	331.929	284.738	292.985
TRINITY_DN1002_c0_g1_i2.p1	127.298	461.658	859.097	0.275	1.124	0.563
TRINITY_DN8932_c1_g1_i1.p1	18.297	3.322	4.258	0.125	0	0
TRINITY_DN49178_c0_g1_i2.p1	0	0	0.051	0.437	2.062	2.088
TRINITY_DN778_c0_g1_i1.p1	4.765	0.1	0.178	557.296	488.209	518.969
TRINITY_DN115_c0_g1_i1.p1	15.717	6.863	1.156	529.977	542.543	544.887
TRINITY_DN840_c0_g1_i1.p1	2.426	0.947	1.504	123.163	86.182	94.995
TRINITY_DN9723_c0_g1_i1.p1	0	0	0	11.392	11.941	10.702
TRINITY_DN12361_c0_g1_i3.p1	0.382	2.294	1.819	0	0	0
TRINITY_DN5891_c0_g1_i4.p1	1.126	2.367	3.077	0	0	0
TRINITY_DN1662_c0_g1_i2.p1	6.85	19.233	14.831	0	0	0
TRINITY_DN14443_c0_g1_i3.p1	0.107	0	0	4.472	4.693	5.051
TRINITY_DN22206_c0_g1_i6.p1	1.247	5.753	3.825	0	0	0
TRINITY_DN5268_c0_g1_i11.p1	2.232	5.862	4.012	0	0	0
TRINITY_DN1505_c0_g1_i12.p5	8.177	6.335	10.641	0	0	0.05
TRINITY_DN53315_c0_g1_i1.p1	3.539	1.557	5.848	0	0	0
TRINITY_DN23853_c0_g1_i8.p1	0.764	1.62	1.258	0	0	0
TRINITY_DN1429_c1_g1_i7.p1	3.546	153.24	202.174	0	0	0
TRINITY_DN9685_c4_g2_i4.p3	3.72	8.274	8.465	0	0	0
TRINITY_DN30876_c0_g1_i1.p1	0	0.082	0	5.009	4.495	4.926
TRINITY_DN92830_c0_g1_i1.p1	1.91	6.344	0.654	245.89	278.749	289.522
TRINITY_DN1043_c0_g1_i3.p1	116.99	456.689	1027.47	0	0	0
TRINITY_DN7847_c0_g1_i1.p1	8.693	2.667	1.929	0	0	0
TRINITY_DN2782_c0_g1_i2.p1	0	0	0	6.908	7.681	6.876
TRINITY_DN17367_c0_g1_i5.p1	1.052	1.693	2.609	0	0	0
TRINITY_DN12531_c0_g1_i5.p1	1.387	1.529	4.105	0	0	0
TRINITY_DN5663_c0_g1_i5.p1	1.119	1.265	0.833	0	0	0
TRINITY_DN7625_c0_g1_i5.p2	2.513	0.965	0.943	0	0	0
TRINITY_DN7_c1_g1_i3.p1	1900.94	9656.7	18214.9	102.178	97.222	113.711
TRINITY_DN8644_c1_g1_i9.p1	1.448	3.286	2.983	0.012	0.025	0
TRINITY_DN6849_c0_g1_i3.p2	4.739	9.476	10.216	0	0	0
TRINITY_DN11639_c0_g2_i1.p2	12.058	16.657	12.018	0.162	0	0
TRINITY_DN3679_c0_g1_i1.p2	2.453	4.242	3.697	0	0	0
TRINITY_DN8033_c0_g1_i17.p1	5.69	7.828	7.122	0	0	0
TRINITY_DN25152_c0_g1_i1.p1	3.043	5.898	6.332	0	0	0
TRINITY_DN7153_c0_g1_i11.p1	0.516	3.404	1.504	0	0	0
TRINITY_DN10443_c0_g1_i2.p1	0.308	1.384	1.164	0	0	0
TRINITY_DN6240_c0_g1_i3.p1	0.496	1.092	1.147	0	0	0
TRINITY_DN6_c0_g1_i2.p1	8.84	3.286	1.623	2116.39	2048.64	2197.31
TRINITY_DN5492_c0_g1_i4.p1	0.369	5.243	7.649	0	0	0
TRINITY_DN10207_c0_g1_i2.p1	1.267	1.019	1.19	0	0	0
TRINITY_DN101530_c0_g1_i1.p1	0.349	0	0	24.108	16.646	22.842
TRINITY_DN9261_c0_g1_i2.p1	2.755	2.112	0.773	0	0	0
TRINITY_DN6349_c0_g1_i16.p1	2.869	4.815	5.627	0	0	0
TRINITY_DN5216_c0_g1_i1.p1	0	0	0	3.498	2.939	0.85
TRINITY_DN320_c6_g1_i1.p1	1.059	0	0	200.372	173.426	171.335
TRINITY_DN8972_c0_g1_i3.p1	0	0	0	0.4	0.247	0.663
TRINITY_DN12193_c0_g1_i2.p1	0.536	1.12	0.79	51.152	49.988	50.235
TRINITY_DN14444_c0_g3_i1.p1	17.976	34.571	37.38	0.35	0	0.713
TRINITY_DN18294_c0_g1_i1.p1	2.949	1.165	3.867	0	0	0
TRINITY_DN145_c1_g1_i1.p1	9.772	1.01	1.275	1540.03	1356.44	1439.08
TRINITY_DN2470_c0_g1_i10.p1	24.356	43.637	37.669	0	0.284	0
TRINITY_DN11862_c0_g1_i1.p2	4.115	5.989	5.627	0	0	0
TRINITY_DN4808_c0_g1_i3.p1	5.456	10.987	10.395	0	0	0
TRINITY_DN93829_c0_g1_i1.p1	6.508	13.481	13.531	0	0	0
TRINITY_DN930_c2_g1_i1.p1	1.689	2.849	1.938	165.771	128.773	145.68
TRINITY_DN821_c0_g1_i2.p1	9.357	22.966	16.837	0.312	0	0
TRINITY_DN9182_c0_g1_i3.p1	3.023	6.581	9.366	0	0	0
TRINITY_DN1230_c1_g1_i3.p1	0.865	1.019	2.677	0	0	0
TRINITY_DN12531_c0_g1_i9.p1	10.449	14.191	8.423	0	0	0
TRINITY_DN12767_c1_g2_i4.p3	2.151	4.387	0.518	0	0	0
TRINITY_DN2895_c0_g1_i1.p1	76.28	561.23	635.641	2.473	1.309	1.563
TRINITY_DN7200_c0_g1_i5.p1	0	0	0	1.087	0.988	0.825
TRINITY_DN10780_c1_g1_i1.p1	2.808	2.294	1.717	0	0	0.075
TRINITY_DN184_c0_g1_i6.p1	416.136	1019.9	2190.84	4.222	4.112	5.689
TRINITY_DN11136_c0_g1_i1.p1	0.214	0	0	12.441	6.631	10.252
TRINITY_DN22643_c0_g1_i1.p1	8.559	18.141	12.579	0	0	0
TRINITY_DN17196_c0_g1_i2.p1	2.487	1.174	1.156	0	0	0
TRINITY_DN5664_c0_g1_i3.p1	1.2	3.013	1.445	0	0	0
TRINITY_DN4326_c0_g1_i1.p1	2.929	9.066	1.462	0	0	0
TRINITY_DN12728_c0_g1_i1.p1	13.592	25.605	9.757	0	0	0
TRINITY_DN13574_c0_g1_i1.p2	0	0.255	0	8.457	5.779	6.426
TRINITY_DN9583_c0_g1_i3.p1	2.071	3.514	4.862	0	0	0
TRINITY_DN21757_c0_g1_i1.p1	7.178	9.366	6.578	0	0	0
TRINITY_DN320_c0_g1_i8.p1	39.913	294.091	322.907	1.674	0.667	1.05
TRINITY_DN4622_c0_g1_i1.p1	1.997	0.819	3.043	0	0	0
TRINITY_DN14392_c0_g1_i1.p2	2.788	5.343	7.615	0	0	0
TRINITY_DN1630_c0_g1_i4.p1	6.877	12.352	12.877	0	0	0
TRINITY_DN6842_c0_g1_i7.p1	1.575	2.895	2.643	0	0	0
TRINITY_DN16993_c0_g1_i1.p1	0.462	1.265	1.742	0	0	0
TRINITY_DN4111_c0_g1_i2.p1	3.867	9.585	1.096	0	0	0
TRINITY_DN14202_c1_g1_i25.p1	0.436	0.928	1.207	0	0	0
TRINITY_DN998_c0_g1_i5.p1	15.161	60.977	95.031	0.562	0	0
TRINITY_DN184_c0_g1_i18.p1	501.665	609.583	1439.9	0	0	0
TRINITY_DN5640_c0_g1_i7.p1	2.466	4.469	4.275	0	0	0

## Sheet: 20DAA_DEUs_matrix
Supplementary Table S5: The expression matrix for DEUs in the developing fruit of ANKu and ANSa varieties generated through digital gene expression analysis
Unigene ID	Kunkhi_20DAA1	Kunkhi_20DAA2	Kunkhi_20DAA3	Sabuja_20DAA1	Sabuja_20DAA2	Sabuja_20DAA3
TRINITY_DN6_c6_g1_i2.p1	0	0	0	328.319	888.69	1027.84
TRINITY_DN16118_c0_g1_i1.p1	0	0	0	7.049	31.165	17.651
TRINITY_DN0_c0_g1_i4.p2	0.265	0.137	0	24117.8	29457.6	39216.1
TRINITY_DN7200_c0_g1_i5.p1	0	0	0	1.013	1.926	3.611
TRINITY_DN14603_c0_g1_i2.p1	0	0	0	12.086	9.878	6.045
TRINITY_DN16952_c0_g1_i4.p1	0.142	0.048	0.024	5.832	5.665	3.842
TRINITY_DN7864_c0_g1_i5.p1	0	0	0	3.499	4.832	1.407
TRINITY_DN14165_c0_g1_i1.p1	0	0	0	5.011	99.161	112.721
TRINITY_DN5616_c0_g1_i2.p1	28.666	16.704	6.236	0	0	0
TRINITY_DN5892_c0_g1_i3.p1	0	0	0	4.755	2.759	1.604
TRINITY_DN22291_c0_g1_i6.p1	0.038	0.056	0.024	1.256	5.136	5.261
TRINITY_DN16993_c0_g1_i6.p1	0	0	0	1.743	2.805	2.053
TRINITY_DN37437_c0_g1_i3.p1	0.359	0.177	0.449	0	0	0
TRINITY_DN94151_c0_g1_i1.p1	0	0	0	0.91	7.591	17.431
TRINITY_DN35163_c0_g1_i10.p1	11.544	5.525	6.165	0.385	0	0
TRINITY_DN7179_c0_g1_i9.p1	4.34	6.501	6.567	0	0	0.173
TRINITY_DN2274_c0_g1_i10.p1	0	0	0	8.972	5.294	7.187
TRINITY_DN5223_c0_g1_i1.p1	0	0	0	8.254	22.369	28.276
TRINITY_DN11232_c0_g1_i4.p1	1.409	1.742	1.685	0	0	0
TRINITY_DN3745_c0_g1_i1.p1	1.749	1.75	1.764	0	0	0
TRINITY_DN8591_c0_g1_i3.p1	21.528	11.825	10.661	0	0	0
TRINITY_DN4904_c0_g1_i1.p1	41.297	28.513	27.472	0	0.056	0
TRINITY_DN268_c0_g2_i1.p1	0	0.153	0	566.624	913.278	740.205
TRINITY_DN8033_c0_g1_i17.p1	3.281	12.865	11.976	0	0	0
TRINITY_DN6318_c0_g1_i6.p1	5.843	9.679	4.276	0	0	0
TRINITY_DN19186_c0_g1_i4.p1	7.583	7.88	8.268	0	0.09	0
TRINITY_DN13526_c1_g1_i1.p1	0	0	0	1.102	0.327	2.296
TRINITY_DN16989_c0_g1_i2.p1	24.932	11.841	10.921	0	0.034	0
TRINITY_DN4111_c0_g1_i5.p1	7.1	4.412	3.78	0	0	0.127
TRINITY_DN11446_c0_g1_i5.p1	16.886	5.219	5.126	0	0	0
TRINITY_DN8403_c1_g3_i2.p1	1.031	2.984	1.898	0	0	0
TRINITY_DN3509_c2_g1_i1.p1	6.24	18.6	15.709	0	0	0
TRINITY_DN2700_c0_g1_i2.p1	15.817	5.735	9.898	0	0	0
TRINITY_DN48345_c0_g1_i6.p1	0.378	0.637	0.929	0	0	0
TRINITY_DN12531_c0_g1_i5.p1	4.538	4.202	2.921	0	0	0
TRINITY_DN21542_c0_g1_i1.p1	6.637	4.122	3.717	0	0	0
TRINITY_DN1004_c0_g1_i7.p1	0	0	0	17.662	12.941	10.867
TRINITY_DN116_c0_g1_i1.p1	782.826	754.495	692.22	4.101	2.275	5.664
TRINITY_DN1172_c0_g1_i7.p2	0	0	0.134	24.66	17.413	3.611
TRINITY_DN30778_c0_g1_i1.p1	2.08	1.452	0.866	0	0	0
TRINITY_DN7497_c0_g1_i5.p2	0	0.056	0	3.038	1.307	1.119
TRINITY_DN2395_c0_g1_i1.p1	0.303	1.331	0.638	0	0	0
TRINITY_DN7766_c0_g1_i4.p1	1.361	2.057	2.094	0	0	0.058
TRINITY_DN8072_c0_g1_i15.p1	2.023	3.073	4.386	0	0	0
TRINITY_DN6510_c0_g1_i10.p1	2.827	2.799	1.039	0	0	0
TRINITY_DN8433_c0_g1_i1.p1	4.122	2.129	1.142	0	0	0
TRINITY_DN8075_c0_g1_i1.p1	0	0	0.087	13.714	11.759	9.979
TRINITY_DN9723_c0_g1_i3.p1	0	0	0	31.555	11.083	8.479
TRINITY_DN7408_c0_g1_i3.p1	8.556	5.098	7.449	0	0.158	0
TRINITY_DN402_c0_g1_i1.p1	0	0	0	547.912	1478.86	2171.48
TRINITY_DN9456_c0_g1_i2.p1	0	0	0	3.499	1.723	0.9
TRINITY_DN18882_c0_g1_i3.p1	1.9	1.67	2.701	0	0	0
TRINITY_DN25394_c0_g1_i1.p1	0	0	0	4.896	17.289	10.337
TRINITY_DN8473_c0_g1_i1.p1	0	0	0	20.187	20.139	14.478
TRINITY_DN4133_c0_g1_i2.p1	0	0	0	0.256	1.408	1.88
TRINITY_DN13748_c0_g1_i2.p1	5.077	1.984	3.323	0	0	0
TRINITY_DN18882_c0_g1_i1.p2	5.956	1.847	7.583	0	0	0.138
TRINITY_DN7952_c0_g1_i7.p2	2.751	1.145	4.827	0	0	0
TRINITY_DN10259_c0_g1_i3.p1	0	0	0	6.972	6.341	5.064
TRINITY_DN23945_c0_g1_i11.p1	0	0	0	1.384	4.269	1.477
TRINITY_DN6349_c0_g1_i16.p1	6.798	5.412	5.724	0	0	0
TRINITY_DN14467_c0_g1_i9.p1	0	0	0	2.589	1.554	5.653
TRINITY_DN1743_c0_g1_i1.p1	0	0	0	10.612	4.584	3.242
TRINITY_DN7270_c0_g1_i1.p1	0	0	0	0	38.791	68.803
TRINITY_DN15333_c0_g1_i1.p1	0	0	0	16.137	15.971	15.493
TRINITY_DN0_c0_g1_i2.p5	0	0	0	31819.4	28125.9	39467.9
TRINITY_DN4225_c0_g1_i1.p1	0	0	0	17.123	261.904	437.458
TRINITY_DN4341_c0_g1_i15.p1	0.095	0	0	1.435	1.926	4.626
TRINITY_DN16952_c0_g1_i3.p1	0.142	0.048	0.024	5.832	5.665	3.842
TRINITY_DN5729_c0_g1_i7.p1	4.784	4.364	2.614	0	0.011	0
TRINITY_DN10752_c0_g1_i1.p1	0	0	0	3.807	3.638	2.919
TRINITY_DN778_c0_g1_i1.p1	0	0.137	0	136.706	995.128	1012.28
TRINITY_DN7717_c0_g1_i4.p3	0	0	0	23.237	22.538	10.152
TRINITY_DN25528_c0_g1_i1.p1	6.836	2.137	3.031	0	0	0
TRINITY_DN1043_c0_g1_i2.p1	64.196	102.372	128.89	0	0.146	0
TRINITY_DN5729_c0_g1_i9.p1	0	0	0	0	3.109	4.949
TRINITY_DN93319_c0_g1_i1.p1	0.076	0	0	2.551	1.96	2.169
TRINITY_DN15688_c0_g1_i1.p3	0	0	0	17.175	5.654	1.777
TRINITY_DN1035_c0_g1_i3.p1	0	0	0	22.622	215.172	81.804
TRINITY_DN101920_c0_g1_i1.p1	0.321	0.113	0.181	13.958	137.896	154.264
TRINITY_DN106064_c0_g1_i1.p1	0	0	0	124.696	117.295	61.627
TRINITY_DN12531_c0_g1_i5.p2	3.545	6.082	6.528	0	0	0
TRINITY_DN2344_c0_g1_i2.p1	0	0	0	0.807	50.088	97.251
TRINITY_DN12728_c0_g1_i1.p1	5.975	6.517	9.898	0	0	0
TRINITY_DN1043_c0_g1_i3.p1	126.114	128.868	165.512	0	0.079	0
TRINITY_DN21757_c0_g1_i1.p1	9.19	7.211	9.732	0	0.124	0
TRINITY_DN101530_c0_g1_i1.p1	0	0	0	10.202	187.273	68.249
TRINITY_DN8204_c0_g1_i7.p1	0	0	0	4.524	0.541	7.995
TRINITY_DN26501_c0_g1_i5.p1	1.144	0.799	0.937	0	0	0
TRINITY_DN5384_c0_g1_i15.p1	4.775	3.428	3.252	0	0	0
TRINITY_DN5061_c0_g1_i5.p1	0	0	0	2.166	2.714	1.05
TRINITY_DN5136_c0_g1_i6.p1	0	0	0	3.922	1.025	2.238
TRINITY_DN11773_c0_g1_i3.p1	0	0	0	3.012	2.703	8.802
TRINITY_DN12023_c0_g1_i2.p1	0	0	0	4.166	4.584	1.938
TRINITY_DN9723_c0_g1_i2.p1	0	0	0	31.555	11.083	8.479
TRINITY_DN22291_c0_g1_i8.p2	0.038	0.056	0.024	1.256	5.136	5.261
TRINITY_DN93829_c0_g1_i1.p1	8.878	10.034	8.709	0	0	0.046
TRINITY_DN9087_c0_g1_i4.p2	4.529	2.186	1.37	0	0	0
TRINITY_DN1429_c3_g1_i1.p1	0.709	0	0.055	13.035	329.1	341.902
TRINITY_DN13336_c0_g1_i4.p1	22.492	21.455	22.433	1.218	0.09	0
TRINITY_DN1818_c0_g1_i3.p1	0	7.622	6.535	0	0	0
TRINITY_DN3258_c0_g1_i2.p1	1.172	0.242	0.835	0	0	0
TRINITY_DN13736_c0_g1_i1.p1	0.047	0	0.031	2.012	1.757	1.58
TRINITY_DN5384_c0_g1_i6.p2	4.775	3.428	3.252	0	0	0
TRINITY_DN4294_c0_g1_i1.p1	0	0	0	16.111	181.372	65.953
TRINITY_DN9439_c0_g1_i2.p1	0	0	0	0	10.193	6.31
TRINITY_DN0_c0_g1_i3.p3	0.539	0.21	0.087	82218.5	42665.5	55203
TRINITY_DN6940_c0_g1_i1.p1	0	0	0	26.839	4.99	11.617
TRINITY_DN8822_c0_g1_i2.p1	5.143	4.517	1.787	0	0	0
TRINITY_DN184_c0_g1_i6.p1	370.485	440.605	511.291	3.819	6.105	5.145
TRINITY_DN7197_c0_g1_i3.p1	9.483	1.96	4.811	0.397	0	0
TRINITY_DN930_c2_g1_i3.p1	1.153	0.565	1.803	5.652	110.47	183.082
TRINITY_DN16993_c0_g1_i3.p1	1.494	0.976	1.024	0	0	0
TRINITY_DN3895_c0_g1_i3.p1	0	0.016	0.016	5.563	4.967	5.134
TRINITY_DN11554_c0_g1_i3.p1	0	0	0	2.205	3.57	2.111
TRINITY_DN86951_c0_g1_i1.p1	0	0	0	11.215	128.953	231.303
TRINITY_DN135_c0_g1_i2.p1	157.929	87.579	60.094	0	0	0
TRINITY_DN1665_c0_g1_i2.p2	51.225	49.936	35.842	0	0	0
TRINITY_DN10659_c0_g1_i2.p1	0	0	0	9.843	1.768	8.075
TRINITY_DN4945_c1_g1_i8.p1	0	0	0	2.858	1.521	2.353
TRINITY_DN2365_c0_g1_i12.p1	9.407	1.194	1.354	0	0	0
TRINITY_DN185_c1_g1_i5.p1	383.287	207.808	226.472	0.743	3.401	2.953
TRINITY_DN15236_c0_g1_i4.p1	0	0	0	1.295	1.453	0.669
TRINITY_DN764_c0_g1_i3.p1	0	0	0	3.115	5.958	4.384
TRINITY_DN2848_c0_g1_i1.p1	0	0	0	21.199	182.216	214.933
TRINITY_DN19435_c0_g1_i1.p3	0.86	0.403	0.74	0	0	0
TRINITY_DN6297_c0_g1_i1.p1	0	0	0	63.854	259.64	297.118
TRINITY_DN17819_c0_g1_i1.p1	0	0	0	1.269	0.372	1.534
TRINITY_DN15713_c0_g1_i1.p1	0	0	0	33.747	59.74	37.205
TRINITY_DN25436_c0_g1_i2.p2	8.944	8.534	5.866	0	0	0
TRINITY_DN9208_c0_g1_i1.p1	40.711	18.898	29.559	0	0.191	0.658
TRINITY_DN1053_c0_g1_i1.p1	0	0	0	0	5.316	16.174
TRINITY_DN2782_c0_g1_i9.p1	0	0	0	11.856	11.624	6.46
TRINITY_DN12531_c0_g1_i9.p1	3.545	6.082	6.528	0	0	0
TRINITY_DN5492_c0_g1_i1.p1	26.794	23.028	18.905	0	0	0
TRINITY_DN5268_c0_g1_i9.p1	9.634	7.114	4.929	0	0	0
TRINITY_DN1743_c0_g1_i4.p1	0	0	0	7.613	5.913	3.288
TRINITY_DN5268_c0_g1_i14.p1	4.132	4.694	4.071	0	0	0
TRINITY_DN13365_c0_g1_i7.p1	0	0	0	2.974	1.768	1.431
TRINITY_DN6_c6_g1_i1.p1	0	0	0	238.485	458.751	261.863
TRINITY_DN28347_c0_g1_i2.p1	0	0	0	0.244	1.802	1.211
TRINITY_DN88305_c0_g1_i1.p1	0	0.242	0	0	32.922	68.941
TRINITY_DN9210_c0_g1_i9.p3	3.233	3.468	3.638	0	0	0
TRINITY_DN7005_c0_g1_i1.p1	4.699	4.791	3.614	0	0	0
TRINITY_DN854_c0_g1_i2.p1	0	0	0	1.512	1.791	3.126
TRINITY_DN3265_c0_g1_i4.p1	0	0	0	17.123	18.19	13.567
TRINITY_DN19435_c0_g1_i1.p1	4.302	2.347	0.299	0	0	0
TRINITY_DN16952_c0_g1_i4.p2	0.227	0	0	4.678	9.968	10.313
TRINITY_DN7_c7_g1_i1.p1	14461.7	5913.21	5149.68	132.707	74.202	59.366
TRINITY_DN1357_c0_g1_i1.p1	0	0	0	47.333	627.417	639.401
TRINITY_DN1630_c0_g1_i2.p1	13.369	12.171	10.835	0	0	0
TRINITY_DN7408_c0_g1_i4.p1	0	0	0	1.525	2.151	2.215
TRINITY_DN14060_c0_g1_i1.p1	0	0	0	6.844	4.494	2.815
TRINITY_DN7153_c0_g1_i9.p1	2.921	2.992	4.26	0	0	0
TRINITY_DN20401_c0_g1_i4.p1	0	0	0	1.628	3.649	3.853
TRINITY_DN2675_c1_g2_i5.p1	6.684	5.356	1.079	0	0	0
TRINITY_DN26501_c0_g1_i4.p1	1.144	0.799	0.937	0	0	0
TRINITY_DN0_c0_g1_i3.p1	0.038	0.008	0.016	4889.4	14622.3	22919.8
TRINITY_DN15927_c0_g1_i2.p1	0.444	0.508	0.472	0	0	0
TRINITY_DN46499_c0_g1_i2.p1	0	0	0	0.628	0.541	0.219
TRINITY_DN1457_c0_g1_i3.p1	26.983	19.181	19.346	0	0	0
TRINITY_DN1073_c0_g1_i5.p1	3.309	6.356	8.016	0	0	0
TRINITY_DN19435_c0_g1_i1.p2	0.766	1.194	3.945	0	0	0
TRINITY_DN101045_c0_g1_i1.p1	0.284	0	0.165	3.986	1.858	53.056
TRINITY_DN355_c0_g1_i9.p1	0	0	0	17.239	3.942	0.323
TRINITY_DN1630_c0_g1_i4.p1	13.369	12.171	10.835	0	0	0
TRINITY_DN13361_c0_g1_i1.p1	0	0	0	6.562	3.086	2.93
TRINITY_DN16993_c0_g1_i1.p1	1.494	0.976	1.024	0	0	0
TRINITY_DN5262_c0_g1_i2.p1	0	0	0	2.871	1.047	4.488
TRINITY_DN100368_c0_g1_i1.p1	1.532	2.016	1.008	0	0	0
TRINITY_DN107019_c0_g1_i1.p1	0	0	0	66.584	86.997	40.273
TRINITY_DN342_c0_g1_i3.p1	6.42	10.437	10.717	822.886	699.75	4191.21
TRINITY_DN2065_c0_g1_i5.p1	0	0	0	1.346	1.43	1.719
TRINITY_DN5216_c0_g1_i1.p1	0	0	0	30.094	16.467	3.138
TRINITY_DN1172_c0_g1_i4.p1	0	0	0.134	24.66	17.413	3.611
TRINITY_DN53314_c0_g1_i2.p1	0.397	0.452	0.252	0	0	0
TRINITY_DN23853_c0_g1_i8.p1	1.314	0.79	1.008	0	0	0
TRINITY_DN86647_c0_g1_i1.p1	0	0.532	1.244	8.126	168.149	158.117
TRINITY_DN1560_c0_g1_i1.p1	0	0	0	67.199	674.182	654.271
TRINITY_DN1720_c0_g1_i3.p1	137.951	102.581	78.59	1.435	0.631	0.3
TRINITY_DN12531_c0_g1_i7.p1	0.388	1.758	4.063	0	0	0
TRINITY_DN72400_c0_g1_i2.p1	0	0	0	4.281	1.87	1.892
TRINITY_DN998_c0_g1_i11.p1	16.763	13.123	23.039	0	0	0
TRINITY_DN4808_c0_g1_i3.p1	24.015	13.849	9.354	0	0	0
TRINITY_DN7153_c0_g1_i6.p1	3.725	1.403	0.575	0	0	0
TRINITY_DN1035_c0_g1_i2.p1	0	0	0	49.179	383.974	508.579
TRINITY_DN998_c0_g1_i14.p1	15.269	3.92	12.457	0	0	0.115
TRINITY_DN99664_c0_g1_i1.p1	0	0	0	166.595	558.396	531.467
TRINITY_DN25354_c0_g1_i4.p1	0	0	0	0.564	0.36	0.381
TRINITY_DN6176_c0_g1_i4.p1	0	0.121	0	4.204	3.965	5.053
TRINITY_DN100679_c0_g1_i1.p1	0	0	0	5.614	162.494	160.632
TRINITY_DN19435_c0_g1_i1.p4	1.437	2.025	1.488	0	0	0
TRINITY_DN688_c1_g1_i2.p1	0	0.129	0	10.318	7.839	6.633
TRINITY_DN6_c0_g1_i10.p1	3272.15	766.94	748.676	0.333	11.77	2.457
TRINITY_DN3377_c0_g1_i2.p1	0	0	0	11.279	15.059	24.249
TRINITY_DN14443_c0_g1_i3.p1	0	0	0	2.166	1.442	4.868
TRINITY_DN1280_c0_g1_i8.p1	0	0.194	0.165	39.117	25.939	24.019
TRINITY_DN145_c0_g3_i1.p1	0	0	0	205.366	995.026	1477.12
TRINITY_DN106275_c0_g1_i1.p1	3.252	0.686	1.449	30.838	241.044	269.812
TRINITY_DN48345_c0_g1_i8.p1	0.378	0.637	0.929	0	0	0
TRINITY_DN254_c0_g1_i1.p1	2.496	1.323	2.118	0	0	0
TRINITY_DN9490_c0_g1_i3.p1	0	0	0.008	0.461	0.315	0.081
TRINITY_DN7452_c0_g2_i13.p1	0	0	0	4.781	4.99	2.734
TRINITY_DN8033_c0_g1_i12.p2	0	0	0	22.981	11.241	8.387
TRINITY_DN7505_c0_g1_i1.p3	0	0	0	10.497	6.409	5.226
TRINITY_DN349_c0_g1_i1.p1	0	0.266	0.228	297.186	567.103	614.932
TRINITY_DN2274_c0_g1_i11.p1	0	0	0	8.972	5.294	7.187
TRINITY_DN6117_c0_g1_i1.p1	0	0	0	8.651	102.687	131.733
TRINITY_DN5891_c0_g1_i2.p1	12.121	17.769	20.748	0	0	0
TRINITY_DN6512_c1_g1_i2.p2	0	0.274	0	17.777	9.36	2.18
TRINITY_DN15450_c0_g1_i1.p1	0	0	0	1.589	22.481	11.156
TRINITY_DN8308_c0_g1_i1.p1	0.265	0	0	8.946	11.139	7.302
TRINITY_DN7945_c0_g1_i2.p1	0	0	0	1.282	1.543	0.761
TRINITY_DN3147_c0_g1_i1.p1	0	0	0.26	20.533	481.626	472.736
TRINITY_DN393_c2_g1_i1.p1	0.123	0	0.071	12.253	40.987	23.857
TRINITY_DN14603_c0_g1_i1.p1	0	0	0	12.266	4.246	2.723
TRINITY_DN1319_c0_g1_i1.p1	0	0	0	129.156	653.278	700.405
TRINITY_DN6841_c0_g1_i5.p1	0	0	0	9.997	3.627	2.688
TRINITY_DN46499_c0_g1_i1.p1	0	0	0	0.628	0.541	0.219
TRINITY_DN14223_c0_g1_i2.p2	0	0	0	11.074	9.495	2.607
TRINITY_DN22291_c0_g1_i4.p2	0.038	0.056	0.024	1.256	5.136	5.261
TRINITY_DN998_c0_g1_i4.p1	92.645	21.286	27.449	0	0.124	0
TRINITY_DN6505_c0_g1_i9.p1	10.58	9.082	9.913	0	0	0
TRINITY_DN9288_c0_g1_i2.p1	0	0	0	2.281	0.417	3.472
TRINITY_DN28347_c0_g1_i3.p1	0	0	0	3.14	4.449	2.134
TRINITY_DN145_c1_g1_i1.p1	0	0.557	0.063	446.363	1738.33	1667.23
TRINITY_DN11580_c0_g1_i1.p1	17.888	5.428	4.803	0	0	0.311
TRINITY_DN7419_c0_g1_i1.p1	23.627	10.889	17.126	0	0.135	0.104
TRINITY_DN5729_c0_g1_i6.p1	6.684	7.848	7.094	0	0	0
TRINITY_DN7081_c0_g1_i3.p1	4.34	4.42	5.921	0	0	0
TRINITY_DN13761_c0_g1_i3.p1	0	0	0	1.307	3.368	6.76
TRINITY_DN10328_c0_g1_i1.p1	68.186	61.591	55.48	0	0.124	0
TRINITY_DN16989_c0_g1_i3.p1	24.932	11.841	10.921	0	0.034	0
TRINITY_DN3_c0_g1_i1.p1	0.227	0.476	0	41763.3	57635.2	82731
TRINITY_DN7645_c0_g1_i2.p1	10.173	3.251	0.843	0	0	0
TRINITY_DN9685_c4_g2_i4.p3	1.995	2.888	5.898	0	0	0
TRINITY_DN12492_c1_g1_i1.p1	0	0	0.039	1.73	1.577	9.137
TRINITY_DN1172_c0_g1_i8.p2	0	0	0.134	24.66	17.413	3.611
TRINITY_DN6940_c0_g1_i3.p1	0	0	0	23.865	8.301	7.441
TRINITY_DN2876_c0_g1_i1.p1	3.007	6.904	4.732	0	0	0
TRINITY_DN4117_c0_g1_i2.p3	4.831	12.938	3.331	0	0	0
TRINITY_DN448_c0_g1_i3.p1	105.683	153.13	90.11	0	0	0
TRINITY_DN7200_c0_g1_i4.p1	2.071	1.912	1.551	0	0	0
TRINITY_DN6_c8_g1_i1.p1	5.654	2.912	3.402	1369.31	2791.5	2465.46
TRINITY_DN0_c0_g1_i1.p3	0	0.056	0.087	71954.6	39237.6	57584.3
TRINITY_DN4912_c0_g1_i1.p1	27.853	17.559	15.409	0	0	0
TRINITY_DN0_c0_g1_i3.p2	0.265	0.137	0	24117.8	29457.6	39216.1
TRINITY_DN40799_c0_g2_i2.p1	1.484	1.073	1.189	0	0	0
TRINITY_DN10698_c0_g1_i6.p2	0	0	0	5.768	3.3	0.681
TRINITY_DN184_c0_g1_i8.p1	352.285	448.275	502.062	0	0.124	0.138
TRINITY_DN14_c0_g1_i1.p1	0.038	0	0	2870.74	23258.8	39879.6
TRINITY_DN3675_c0_g1_i1.p1	1.579	10.905	13.591	0	0	0
TRINITY_DN6505_c0_g1_i3.p1	24.913	16.745	11.835	0	0.169	0
TRINITY_DN2519_c0_g1_i4.p1	0	0.137	0	10.459	5.474	1.142
TRINITY_DN8908_c0_g1_i5.p3	10.551	4.227	4.717	0	0	0
TRINITY_DN184_c0_g1_i18.p1	272.366	346.759	361.236	0	0.113	0
TRINITY_DN448_c0_g1_i4.p1	0	0	0	218.388	144.732	99.293
TRINITY_DN8347_c2_g1_i1.p1	17.009	22.673	17.63	0	0	0
TRINITY_DN800_c0_g1_i2.p1	0	0	0	12.009	12.029	17.108
TRINITY_DN26760_c0_g1_i1.p1	0	0	0	4.64	7.513	1.719
TRINITY_DN5892_c0_g1_i2.p1	0	0	0	3.486	4.764	0.969
TRINITY_DN320_c6_g1_i1.p1	0	0	0	31.235	589.573	586.599
TRINITY_DN7497_c0_g1_i6.p1	0	0	0	0.948	1.678	2.676
TRINITY_DN24847_c0_g1_i2.p1	0	0	0	15.496	6.859	12.748
TRINITY_DN7864_c0_g1_i2.p1	0	0	0	3.499	4.832	1.407
TRINITY_DN862_c0_g1_i3.p1	0	0	0	10.689	8.166	7.452
TRINITY_DN9507_c0_g1_i3.p1	13.927	12.526	17.205	0	0.023	0.058
TRINITY_DN2923_c0_g1_i6.p1	0	0	0	3.461	3.142	2.803
TRINITY_DN898_c0_g1_i2.p1	0	0	0	45.128	26.345	20.985
TRINITY_DN11775_c0_g1_i1.p1	2.619	2.137	2.835	0	0	0
TRINITY_DN86695_c0_g1_i1.p1	0	0	0	985.879	1851.93	2571.4
TRINITY_DN8275_c0_g1_i1.p2	0	0	0	11.792	6.42	1.35
TRINITY_DN11024_c0_g1_i1.p1	5.001	2.283	2.039	0	0.079	0
TRINITY_DN444_c0_g1_i6.p1	1.324	0.911	1.795	0	0	0
TRINITY_DN3258_c0_g1_i4.p1	0	0	0	0.666	1.442	1.546
TRINITY_DN14055_c0_g1_i1.p1	0	0	0	3.704	12.885	6.968
TRINITY_DN1357_c1_g1_i1.p1	0	0	0	16.906	256.565	228.731
TRINITY_DN921_c0_g1_i1.p1	0	0	0	68.148	585.924	881.006
TRINITY_DN10538_c0_g1_i1.p1	8.66	2.097	0.614	0	0	0
TRINITY_DN10225_c0_g1_i3.p1	4.028	2.96	3.504	0	0	0
TRINITY_DN7681_c0_g1_i4.p1	2.042	0.581	3.748	0	0	0
TRINITY_DN92997_c0_g1_i1.p1	0	0	0	107.137	472.762	392.143
TRINITY_DN2710_c0_g1_i6.p2	7.072	2.404	0.504	0	0.079	0
TRINITY_DN303_c0_g1_i1.p1	1.863	2.718	4.197	536.863	665.735	717.675
TRINITY_DN5620_c0_g1_i1.p1	0	0	0	77.991	384.154	129.945
TRINITY_DN4111_c0_g1_i4.p1	7.1	4.412	3.78	0	0	0.127
TRINITY_DN840_c0_g1_i1.p1	0.993	0.403	0.693	25.749	380.55	611.702
TRINITY_DN3192_c0_g1_i1.p1	0	0	0	271.348	645.562	214.922
TRINITY_DN14945_c0_g1_i4.p2	3.536	2.379	2.85	0	0	0
TRINITY_DN184_c2_g1_i1.p1	0	0	0	237.011	501.99	579.516
TRINITY_DN1475_c0_g1_i3.p1	0	0.218	0	31.248	26.007	57.762
TRINITY_DN9182_c0_g1_i3.p1	6.921	7.767	6.512	0	0.079	0
TRINITY_DN2470_c0_g1_i1.p1	0	0	0	35.093	13.865	7.129
TRINITY_DN11024_c0_g1_i4.p1	0	0	0	1.679	2.343	2.492
TRINITY_DN105945_c0_g1_i1.p1	0	0.113	0	1961.21	2549.12	3292.7
TRINITY_DN3509_c2_g1_i2.p1	0	0	0	13.394	7.862	20.662
TRINITY_DN6_c0_g1_i2.p1	0.813	0.355	1.449	981.304	1232.6	1062.3
TRINITY_DN13971_c0_g1_i1.p1	3.148	0.637	1.724	0	0	0
TRINITY_DN14841_c0_g1_i1.p1	0	0	0	0.859	38.723	69.587
TRINITY_DN83832_c0_g1_i1.p1	0.671	1.186	1.559	0	0	0
TRINITY_DN11163_c0_g1_i1.p1	0	0	0	11.83	195.372	146.5
TRINITY_DN3583_c0_g1_i2.p1	0	0	0	22.494	26.086	20.915
TRINITY_DN3105_c0_g1_i1.p1	0	0	0	104.92	358.148	377.907
TRINITY_DN695_c1_g1_i3.p1	0	0	0	29.146	24.757	14.397
TRINITY_DN77365_c0_g1_i1.p1	0	0	0.055	1.82	1.543	2.296
TRINITY_DN840_c0_g2_i1.p1	0	0	0	28.249	350.23	417.281
TRINITY_DN998_c0_g1_i2.p1	3.659	4.63	8.024	0	0	0
TRINITY_DN1007_c0_g1_i1.p1	80.382	71.157	63.52	0	0.766	0
TRINITY_DN9406_c0_g1_i14.p1	0	0	0.008	1.141	1.374	1.177
TRINITY_DN21466_c1_g1_i2.p1	0.898	0.242	0.709	0	0.011	0
TRINITY_DN145_c2_g1_i1.p1	0	0	0	199.919	1306.05	1328.63
TRINITY_DN0_c0_g1_i2.p1	0.104	0.024	0.016	4660.75	13722.3	19875.2
TRINITY_DN2255_c0_g1_i1.p1	33.46	28.545	26.575	0	0	0
TRINITY_DN995_c0_g1_i1.p1	14.295	4.702	7.717	0	0	0
TRINITY_DN88777_c0_g1_i1.p1	2.997	3.242	4.331	0	0	0
TRINITY_DN12844_c1_g1_i2.p1	1.551	3.509	1.63	0	0	0
TRINITY_DN4831_c0_g1_i1.p1	0	0.105	0.087	5.14	5.958	6.299
TRINITY_DN112799_c0_g1_i1.p1	0	0	0	677.029	1541.32	2171.24
TRINITY_DN6_c2_g1_i3.p1	0.425	6.493	10.756	3150.78	2677.68	2225.51
TRINITY_DN2470_c0_g1_i2.p1	0	0	0	35.093	13.865	7.129
TRINITY_DN5640_c0_g1_i7.p1	4.519	6.856	5.598	0	0	0
TRINITY_DN5817_c0_g1_i2.p2	0	0	0	4.191	6.206	5.814
TRINITY_DN5875_c0_g1_i10.p1	0.028	1.282	0.291	87.399	116.293	326.94
TRINITY_DN4267_c0_g1_i1.p1	0	0	0	122.043	513.873	178.698
TRINITY_DN4111_c0_g1_i2.p1	7.1	4.412	3.78	0	0	0.127
TRINITY_DN320_c4_g1_i1.p1	0	0	0	83.541	616.391	913.193
TRINITY_DN3790_c0_g1_i3.p2	4.122	2.25	0.307	0	0	0
TRINITY_DN8244_c0_g1_i3.p1	0	0	0	0.308	0.214	0.45
TRINITY_DN5268_c0_g1_i11.p1	4.132	4.694	4.071	0	0	0
TRINITY_DN7497_c0_g1_i2.p2	0	0	0	0.948	1.678	2.676
TRINITY_DN22591_c0_g1_i1.p1	0.265	0.089	0.157	70.916	62.792	146.996
TRINITY_DN6809_c0_g1_i6.p1	0	0	0	3.089	2.32	2.7
TRINITY_DN86884_c0_g1_i1.p1	6.911	9.227	4.709	0.449	0.056	0
TRINITY_DN1457_c0_g2_i1.p1	35.615	21.625	23.409	0	0.101	0
TRINITY_DN2398_c0_g1_i1.p1	0	0	0	182.424	495.3	535.413
TRINITY_DN1429_c0_g1_i2.p1	317.568	189.821	214.464	0.179	5.654	4.73
TRINITY_DN7717_c0_g1_i11.p1	0	0	0.15	6.434	9.056	4.788
TRINITY_DN2766_c0_g1_i1.p1	0	0	0	36.849	486.087	487.964
TRINITY_DN6441_c0_g1_i1.p1	0	0	0	7.613	8.222	19.093
TRINITY_DN6389_c0_g1_i2.p1	0	0	0	3.204	65.203	27.41
TRINITY_DN23853_c0_g1_i6.p1	1.314	0.79	1.008	0	0	0
TRINITY_DN1429_c4_g2_i1.p1	0	0	0	14.483	237.192	307.974
TRINITY_DN7766_c0_g1_i5.p1	1.361	2.057	2.094	0	0	0.058
TRINITY_DN1662_c0_g1_i3.p1	0	0	0	20.699	20.634	21.884
TRINITY_DN0_c0_g1_i4.p3	0.539	0.21	0.087	82218.5	42665.5	55203
TRINITY_DN6410_c0_g1_i2.p1	0	0	0	4.819	11.883	9.944
TRINITY_DN27075_c0_g1_i2.p1	0	0	0	7.511	2.433	0.461
TRINITY_DN8972_c0_g1_i3.p1	0	0	0	0.231	0.833	0.9
TRINITY_DN9723_c0_g1_i1.p1	0	0	0	31.555	11.083	8.479
TRINITY_DN7949_c0_g1_i4.p1	10.911	3.259	2.433	0	0	0
TRINITY_DN6849_c0_g1_i3.p2	9.369	6.227	6.827	0	0	0
TRINITY_DN8591_c0_g1_i1.p1	0	0	0	7.741	8.087	5.145
TRINITY_DN3002_c0_g1_i1.p1	0	0.508	0	38.207	11.466	6.287
TRINITY_DN887_c0_g1_i3.p1	0	0	0	0.179	1.554	1.292
TRINITY_DN12536_c0_g1_i1.p1	0	0	0	2.281	96.683	96.225
TRINITY_DN8064_c1_g1_i2.p1	4.33	9.332	12.575	0	0	0
TRINITY_DN3102_c0_g1_i2.p1	90.726	17.333	14.008	0	0.822	0.715
TRINITY_DN8902_c0_g1_i1.p1	0	0	0	6.191	3.503	0.45
TRINITY_DN46714_c0_g1_i1.p1	0	0	0	2.064	1.171	2.065
TRINITY_DN320_c7_g1_i1.p1	0	0	0	144.088	926.264	1401.5
TRINITY_DN8693_c0_g1_i2.p1	0	0	0	0.474	0.8	0.981
TRINITY_DN3829_c0_g1_i2.p2	11.27	22.31	23.449	0	0.327	0
TRINITY_DN8306_c0_g2_i1.p1	0	0.476	0.134	27.877	61.08	32.717
TRINITY_DN2782_c0_g1_i2.p1	0	0	0	11.856	11.624	6.46
TRINITY_DN5079_c0_g1_i8.p1	0	0	0	1.794	2.512	1.292
TRINITY_DN6390_c0_g1_i1.p1	0	0	0	8.19	109.974	185.273
TRINITY_DN3605_c0_g1_i1.p1	1.645	2.267	4.827	0	0	0
TRINITY_DN4007_c0_g1_i4.p2	7.233	9.082	9.441	0	0	0
TRINITY_DN0_c0_g1_i2.p3	0	0.056	0.087	71954.6	39237.6	57584.3
TRINITY_DN7_c8_g1_i2.p1	1922.41	1621.61	1133.63	0	6.42	0
TRINITY_DN3679_c0_g1_i2.p2	0	0	0	4.166	5.936	5.376
TRINITY_DN6535_c0_g1_i1.p1	0.482	0.169	0	48.41	86.603	128.642
TRINITY_DN393_c5_g1_i1.p1	0	0	0	14.778	48.026	26.164
TRINITY_DN65724_c0_g1_i1.p1	0	0	0	1.359	1.836	0.808
TRINITY_DN3377_c0_g1_i4.p1	6.335	3.525	6.047	0.038	0	0
TRINITY_DN5891_c0_g1_i4.p3	3.687	2.379	1.449	0	0	0
TRINITY_DN22291_c0_g1_i3.p1	0.038	0.056	0.024	1.256	5.136	5.261
TRINITY_DN22643_c0_g1_i1.p1	20.573	15.188	13.118	0	0	0.288
TRINITY_DN2615_c0_g1_i1.p1	0	1.855	0.953	72.916	787.772	810.427
TRINITY_DN7153_c0_g1_i11.p1	3.725	1.403	0.575	0	0	0
TRINITY_DN6809_c0_g1_i1.p2	8.783	2.541	1.433	0	0	0
TRINITY_DN10862_c1_g1_i1.p1	0.293	0.427	0.165	101.549	93.586	173.991
TRINITY_DN6389_c0_g1_i1.p1	0	0	0	11.317	142.705	252.726
TRINITY_DN9662_c0_g1_i17.p1	0.813	2.154	1.528	0	0	0
TRINITY_DN4892_c0_g1_i2.p1	0	0	0	1.897	0.755	1.65
TRINITY_DN4620_c0_g1_i2.p1	28.6	4.485	0.795	0	0	0.012
TRINITY_DN8809_c0_g1_i1.p1	0	0	0	236.87	155.399	75.828
TRINITY_DN318_c0_g1_i1.p1	0	0	0	1240.9	1914.79	1780.65
TRINITY_DN6490_c0_g1_i1.p1	0	0	0	10.728	4.945	14.697
TRINITY_DN1429_c1_g1_i7.p1	64.007	28.392	37.787	0	0	0
TRINITY_DN10225_c0_g1_i2.p1	0	0	0	1.538	1.622	1.223
TRINITY_DN800_c0_g1_i3.p1	13.832	13.647	15.614	0	0	0
TRINITY_DN8258_c0_g1_i1.p1	0	0	0	7.203	9.213	8.745
TRINITY_DN10284_c0_g1_i4.p1	0	0	0	1.974	1.363	0.277
TRINITY_DN862_c0_g1_i4.p1	12.187	14.946	13.567	0	0	0
TRINITY_DN448_c0_g1_i2.p1	0	0	0	74.018	215.995	117.994
TRINITY_DN10871_c0_g1_i2.p1	3.262	3.823	3.441	0	0	0
TRINITY_DN3353_c0_g1_i4.p1	4.113	8.485	10.22	0	0	0
TRINITY_DN1111_c0_g1_i1.p1	0	0	0.197	8.78	8.335	10.21
TRINITY_DN0_c0_g1_i1.p4	0	0	0	31819.4	28125.9	39467.9
TRINITY_DN1859_c2_g1_i2.p1	0	0	0	2.115	2.726	3.599
TRINITY_DN1073_c0_g1_i2.p1	0	0	0	10.625	12.435	4.741
TRINITY_DN9247_c0_g1_i4.p1	15.676	5.662	6.606	0	0	0
TRINITY_DN0_c0_g1_i4.p1	0.104	0.024	0.016	4660.75	13722.3	19875.2
TRINITY_DN5492_c0_g1_i3.p1	56.358	25.456	27.189	0	0	0
TRINITY_DN50853_c0_g1_i1.p1	0	0	0	1.23	1.183	0.623
TRINITY_DN3583_c0_g1_i1.p1	6.429	16.253	13.968	0	0	0
TRINITY_DN6176_c0_g1_i5.p1	8.821	3.662	4.118	0	0	0.069
TRINITY_DN7408_c0_g1_i5.p1	0	0	0	1.525	2.151	2.215
TRINITY_DN20252_c0_g1_i1.p1	0	0	0	3.96	18.28	11.767
TRINITY_DN4672_c0_g1_i1.p1	0	0	0	1.948	1.678	0.461
TRINITY_DN9974_c0_g1_i4.p1	0	0	0	4.87	2.951	0.658
TRINITY_DN11459_c0_g1_i1.p1	0.293	0.266	0.055	0.769	27.854	58.108
TRINITY_DN93038_c0_g1_i1.p1	0	0	0	190.703	577.499	502.903
TRINITY_DN11497_c0_g1_i1.p1	0	0	0	9.151	124.154	144.931
TRINITY_DN9507_c0_g1_i1.p1	13.927	12.526	17.205	0	0.023	0.058
TRINITY_DN15927_c0_g1_i1.p1	0	0	0	0.564	1.318	0.911
TRINITY_DN2274_c0_g1_i1.p2	0	0	0	8.972	5.294	7.187
TRINITY_DN12558_c0_g1_i1.p1	0	0	0	47.666	74.596	39.95
TRINITY_DN2487_c0_g1_i2.p1	0.889	0.145	0.307	19.943	57.904	26.58
TRINITY_DN107172_c0_g1_i1.p1	0	0	0	37.848	277.875	251.734
TRINITY_DN25022_c0_g1_i1.p1	0	0	0	8.062	30.309	19.093
TRINITY_DN8644_c1_g1_i11.p2	4.226	7.711	10.528	0.59	0.034	0
TRINITY_DN0_c0_g1_i1.p1	0.038	0.008	0.016	4889.4	14622.3	22919.8
TRINITY_DN28807_c0_g1_i7.p1	4.68	9.824	7.614	0	0	0
TRINITY_DN145_c0_g2_i1.p1	0	0	0	420.139	1359.56	1984.69
TRINITY_DN930_c2_g1_i1.p1	0	0	0.984	40.514	216.434	173.726
TRINITY_DN2876_c0_g1_i5.p1	3.007	6.904	4.732	0	0	0
TRINITY_DN7408_c0_g1_i2.p1	0	0	0	1.525	2.151	2.215
TRINITY_DN5262_c0_g1_i4.p1	0	0	0	2.871	1.047	4.488
TRINITY_DN13094_c0_g1_i1.p1	0	0	0	4.55	1.937	2.376
TRINITY_DN2274_c0_g1_i9.p2	0	0	0	8.972	5.294	7.187
TRINITY_DN11459_c0_g2_i1.p1	0	0	0	4.076	113.826	102.846
TRINITY_DN11136_c0_g1_i1.p1	0	0	0	5.229	84.395	103.123
TRINITY_DN2504_c2_g1_i2.p1	0	0	0	9.292	12.412	13.036
TRINITY_DN3087_c0_g1_i7.p1	0	0.105	0	4.46	1.014	2.48
TRINITY_DN40799_c0_g2_i1.p1	1.484	1.073	1.189	0	0	0
TRINITY_DN25436_c0_g1_i1.p1	2.77	3.242	3.11	0	0	0
TRINITY_DN3583_c0_g1_i3.p1	0	0	0	22.494	26.086	20.915
TRINITY_DN3865_c0_g1_i1.p1	0	0	0	41.117	293.339	478.296
TRINITY_DN1002_c0_g1_i2.p1	326.04	172.214	170.346	0	0.867	0.45
TRINITY_DN12301_c0_g1_i2.p1	3.687	1.25	0.953	0	0	0
TRINITY_DN14757_c0_g1_i2.p1	0	0	0	7.037	3.694	0.369
TRINITY_DN17377_c0_g1_i1.p1	0	0	0	6.216	33.576	18.204
TRINITY_DN13891_c0_g1_i1.p1	14.021	5.372	7.252	0	0	0
TRINITY_DN3258_c0_g1_i1.p1	0	0	0	6.229	6.566	6.287
TRINITY_DN2710_c0_g1_i4.p2	7.072	2.404	0.504	0	0.079	0
TRINITY_DN102129_c0_g1_i1.p1	0	0	0	19.2	214.587	186.946
TRINITY_DN1429_c1_g1_i2.p1	0	0.379	0	4.845	55.764	52.548
TRINITY_DN8403_c1_g3_i1.p1	8.169	2.396	3.465	0	0.045	0.104
TRINITY_DN15038_c0_g1_i1.p1	0	0	0	1.705	3.435	0.611
TRINITY_DN7952_c0_g1_i1.p1	2.751	1.145	4.827	0	0	0
TRINITY_DN3904_c0_g1_i12.p2	0	0	0	6.139	5.744	6.287
TRINITY_DN11458_c0_g1_i1.p1	0	0	0	4.473	9.517	22.484
TRINITY_DN13094_c0_g1_i4.p1	1.749	3.218	1.969	0	0	0
TRINITY_DN9896_c0_g1_i4.p2	0	0	0	3.537	1.554	1.211
TRINITY_DN12279_c0_g1_i8.p1	0	0	0.142	11.023	14.124	14.04
TRINITY_DN355_c0_g1_i2.p1	0.076	0	0.165	8.344	11.939	14.859
TRINITY_DN7497_c0_g1_i16.p1	0	0.056	0	3.038	1.307	1.119
TRINITY_DN3353_c0_g1_i5.p1	0	0	0	1.999	2.591	4.557
TRINITY_DN1172_c0_g1_i9.p2	0	0	0.134	24.66	17.413	3.611
TRINITY_DN8266_c0_g1_i1.p1	0	0	0	5.05	73.459	89.003
TRINITY_DN6940_c0_g1_i2.p1	0	0	0	5.627	1.971	7.66
TRINITY_DN14419_c1_g2_i5.p1	0	0	0	4.909	3.435	1.88
TRINITY_DN18370_c0_g1_i9.p1	3.574	6.485	5.472	0	0	0
TRINITY_DN4762_c0_g1_i2.p2	12.206	20.907	19.417	0	0.451	0.035

## Sheet: 5DAA_DEUs_Uniprot_annotation
Supplementary Table S5: The expression matrix for DEUs in the developing fruit of ANKu and ANSa varieties generated through digital gene expression analysis
Unigene ID	SwissProt annotation
TRINITY_DN0_c0_g1_i1.p3	sp|P16596|CAPSD_PMV_Coat_protein_OS=Papaya_mosaic_potexvirus_OX=12181_PE=1_SV=4
TRINITY_DN0_c0_g1_i1.p4	sp|P20953|TGB2_PMV_Movement_protein_TGB2_OS=Papaya_mosaic_potexvirus_OX=12181_GN=ORF3_PE=3_SV=1
TRINITY_DN0_c0_g1_i2.p3	sp|P16596|CAPSD_PMV_Coat_protein_OS=Papaya_mosaic_potexvirus_OX=12181_PE=1_SV=4
TRINITY_DN0_c0_g1_i2.p5	sp|P20953|TGB2_PMV_Movement_protein_TGB2_OS=Papaya_mosaic_potexvirus_OX=12181_GN=ORF3_PE=3_SV=1
TRINITY_DN0_c0_g1_i3.p2	sp|P20952|TGB1_PMV_Movement_and_silencing_protein_TGBp1_OS=Papaya_mosaic_potexvirus_OX=12181_GN=ORF2_PE=3_SV=1
TRINITY_DN0_c0_g1_i3.p3	sp|P16596|CAPSD_PMV_Coat_protein_OS=Papaya_mosaic_potexvirus_OX=12181_PE=1_SV=4
TRINITY_DN0_c0_g1_i4.p2	sp|P20952|TGB1_PMV_Movement_and_silencing_protein_TGBp1_OS=Papaya_mosaic_potexvirus_OX=12181_GN=ORF2_PE=3_SV=1
TRINITY_DN0_c0_g1_i4.p3	sp|P16596|CAPSD_PMV_Coat_protein_OS=Papaya_mosaic_potexvirus_OX=12181_PE=1_SV=4
TRINITY_DN1000_c0_g1_i1.p1	sp|Q93VT8|ACLB1_ORYSJ_ATP-citrate_synthase_beta_chain_protein_1_OS=Oryza_sativa_subsp._japonica_OX=39947_GN=ACLB-1_PE=2_SV=1
TRINITY_DN10013_c0_g1_i5.p1	sp|Q9I8C7|ACH10_CHICK_Neuronal_acetylcholine_receptor_subunit_alpha-10_OS=Gallus_gallus_OX=9031_GN=CHRNA10_PE=3_SV=1
TRINITY_DN1002_c0_g1_i2.p1	sp|Q01901|POLG_PRSVH_Genome_polyprotein_OS=Papaya_ringspot_virus_(strain_P_/_mutant_HA)_OX=31731_PE=3_SV=2
TRINITY_DN10039_c0_g1_i1.p1	sp|Q8W2X5|FL3H2_ORYSJ_Flavanone_3-dioxygenase_2_OS=Oryza_sativa_subsp._japonica_OX=39947_GN=F3H-2_PE=1_SV=1
TRINITY_DN1004_c0_g1_i1.p1	sp|Q95JH4|AK1C4_MACFU_Aldo-keto_reductase_family_1_member_C4_OS=Macaca_fuscata_fuscata_OX=9543_GN=AKR1C4_PE=1_SV=1
TRINITY_DN1004_c0_g1_i7.p1	sp|P17516|AK1C4_HUMAN_Aldo-keto_reductase_family_1_member_C4_OS=Homo_sapiens_OX=9606_GN=AKR1C4_PE=1_SV=3
TRINITY_DN10053_c2_g1_i1.p1	sp|C7P592|COFC_METFA_2-phospho-L-lactate_guanylyltransferase_OS=Methanocaldococcus_fervens_(strain_DSM_4213_/_JCM_15782_/_AG86)_OX=573064_GN=cofC_PE=3_SV=1
TRINITY_DN10066_c0_g1_i1.p1	sp|Q9C6T2|PPR68_ARATH_Pentatricopeptide_repeat-containing_protein_At1g31920_OS=Arabidopsis_thaliana_OX=3702_GN=PCMP-H11_PE=2_SV=1
TRINITY_DN1007_c0_g1_i4.p1	sp|A3QB25|RLMC_SHELP_23S_rRNA_(uracil(747)-C(5))-methyltransferase_RlmC_OS=Shewanella_loihica_(strain_ATCC_BAA-1088_/_PV-4)_OX=323850_GN=rlmC_PE=3_SV=1
TRINITY_DN10075_c0_g1_i6.p1	sp|Q93NG3|DHPH_PAENI_2,6-dihydroxypyridine_3-monooxygenase_OS=Paenarthrobacter_nicotinovorans_OX=29320_GN=dhpH_PE=1_SV=1
TRINITY_DN10108_c0_g1_i5.p2	sp|Q9H867|MT21D_HUMAN_Protein_N-lysine_methyltransferase_METTL21D_OS=Homo_sapiens_OX=9606_GN=VCPKMT_PE=1_SV=2
TRINITY_DN10112_c0_g1_i5.p4	sp|Q3UFM5|NOM1_MOUSE_Nucleolar_MIF4G_domain-containing_protein_1_OS=Mus_musculus_OX=10090_GN=Nom1_PE=1_SV=2
TRINITY_DN10113_c0_g1_i4.p2	sp|O80623|Y2393_ARATH_Probable_receptor-like_protein_kinase_At2g39360_OS=Arabidopsis_thaliana_OX=3702_GN=At2g39360_PE=1_SV=1
TRINITY_DN10125_c0_g1_i3.p1	sp|Q8RWJ6|SCP1_ARATH_Serine_carboxypeptidase-like_1_OS=Arabidopsis_thaliana_OX=3702_GN=SCPL1_PE=2_SV=1
TRINITY_DN10138_c0_g1_i1.p1	sp|Q6CF02|ALG14_YARLI_UDP-N-acetylglucosamine_transferase_subunit_ALG14_OS=Yarrowia_lipolytica_(strain_CLIB_122_/_E_150)_OX=284591_GN=ALG14_PE=3_SV=1
TRINITY_DN10138_c0_g1_i3.p1	sp|Q6CF02|ALG14_YARLI_UDP-N-acetylglucosamine_transferase_subunit_ALG14_OS=Yarrowia_lipolytica_(strain_CLIB_122_/_E_150)_OX=284591_GN=ALG14_PE=3_SV=1
TRINITY_DN10139_c0_g1_i7.p1	sp|A1L4X0|CLT2_ARATH_Protein_CLT2,_chloroplastic_OS=Arabidopsis_thaliana_OX=3702_GN=CLT2_PE=2_SV=1
TRINITY_DN10158_c0_g1_i3.p2	sp|O74545|YCV6_SCHPO_Putative_hydrolase_C777.06c_OS=Schizosaccharomyces_pombe_(strain_972_/_ATCC_24843)_OX=284812_GN=SPCC777.06c_PE=4_SV=1
TRINITY_DN10159_c0_g1_i2.p1	sp|Q93Z00|TCP14_ARATH_Transcription_factor_TCP14_OS=Arabidopsis_thaliana_OX=3702_GN=TCP14_PE=1_SV=1
TRINITY_DN10161_c0_g1_i1.p1	sp|Q6R2K3|SRF3_ARATH_Protein_STRUBBELIG-RECEPTOR_FAMILY_3_OS=Arabidopsis_thaliana_OX=3702_GN=SRF3_PE=1_SV=1
TRINITY_DN10161_c0_g1_i5.p1	sp|Q6R2K3|SRF3_ARATH_Protein_STRUBBELIG-RECEPTOR_FAMILY_3_OS=Arabidopsis_thaliana_OX=3702_GN=SRF3_PE=1_SV=1
TRINITY_DN10162_c0_g1_i2.p1	sp|Q47319|TAPT_ECOLI_tRNA-uridine_aminocarboxypropyltransferase_OS=Escherichia_coli_(strain_K12)_OX=83333_GN=tapT_PE=1_SV=2
TRINITY_DN10163_c0_g1_i11.p1	sp|Q8VC51|TCAB1_MOUSE_Telomerase_Cajal_body_protein_1_OS=Mus_musculus_OX=10090_GN=Wrap53_PE=1_SV=1
TRINITY_DN10197_c0_g1_i2.p1	sp|Q8L7W0|SH3P3_ARATH_SH3_domain-containing_protein_3_OS=Arabidopsis_thaliana_OX=3702_GN=SH3P3_PE=1_SV=1
TRINITY_DN102129_c0_g1_i1.p1	sp|Q01901|POLG_PRSVH_Genome_polyprotein_OS=Papaya_ringspot_virus_(strain_P_/_mutant_HA)_OX=31731_PE=3_SV=2
TRINITY_DN10213_c0_g1_i6.p1	sp|Q5JZR1|NRPA_SOYBN_DCD_domain-containing_protein_NRP-A_OS=Glycine_max_OX=3847_GN=NRP-A_PE=2_SV=1
TRINITY_DN10225_c0_g1_i2.p1	sp|G3FIN9|UGTK5_MANES_Linamarin_synthase_2_OS=Manihot_esculenta_OX=3983_GN=UGT85K5_PE=1_SV=1
TRINITY_DN10225_c0_g1_i3.p1	sp|F8WKW1|UGT2_GARJA_7-deoxyloganetin_glucosyltransferase_OS=Gardenia_jasminoides_OX=114476_GN=UGT85A24_PE=1_SV=1
TRINITY_DN10227_c0_g1_i7.p1	sp|O22854|ETFQO_ARATH_Electron_transfer_flavoprotein-ubiquinone_oxidoreductase,_mitochondrial_OS=Arabidopsis_thaliana_OX=3702_GN=ETFQO_PE=2_SV=1
TRINITY_DN10228_c0_g1_i2.p1	sp|Q9SH30|HMA5_ARATH_Probable_copper-transporting_ATPase_HMA5_OS=Arabidopsis_thaliana_OX=3702_GN=HMA5_PE=1_SV=2
TRINITY_DN10258_c0_g1_i1.p1	sp|Q9HWF9|BFR_PSEAE_Bacterioferritin_OS=Pseudomonas_aeruginosa_(strain_ATCC_15692_/_DSM_22644_/_CIP_104116_/_JCM_14847_/_LMG_12228_/_1C_/_PRS_101_/_PAO1)_OX=208964_GN=bfr_PE=1_SV=1
TRINITY_DN10263_c0_g1_i9.p1	sp|Q8GW64|PTHC_ARATH_Peptidyl-tRNA_hydrolase,_chloroplastic_OS=Arabidopsis_thaliana_OX=3702_GN=At1g18440_PE=2_SV=2
TRINITY_DN10281_c0_g1_i1.p2	sp|O64703|AGL29_ARATH_Agamous-like_MADS-box_protein_AGL29_OS=Arabidopsis_thaliana_OX=3702_GN=AGL29_PE=2_SV=1
TRINITY_DN10284_c0_g1_i11.p1	sp|P56680|GUN1_HUMIN_Endoglucanase_1_OS=Humicola_insolens_OX=34413_GN=CEL7B_PE=1_SV=1
TRINITY_DN10284_c0_g1_i4.p1	sp|Q7NG51|SMC_GLOVI_Chromosome_partition_protein_Smc_OS=Gloeobacter_violaceus_(strain_ATCC_29082_/_PCC_7421)_OX=251221_GN=smc_PE=3_SV=1
TRINITY_DN10288_c0_g1_i8.p1	sp|Q9C6A8|RLP15_ARATH_Receptor-like_protein_15_OS=Arabidopsis_thaliana_OX=3702_GN=RLP15_PE=3_SV=1
TRINITY_DN10300_c0_g1_i1.p1	sp|P08761|MSRA_DROME_Peptide_methionine_sulfoxide_reductase_OS=Drosophila_melanogaster_OX=7227_GN=MsrA_PE=1_SV=2
TRINITY_DN10312_c0_g1_i2.p2	sp|Q9FIU5|CRLK1_ARATH_Calcium/calmodulin-regulated_receptor-like_kinase_1_OS=Arabidopsis_thaliana_OX=3702_GN=CRLK1_PE=1_SV=1
TRINITY_DN10330_c0_g1_i1.p1	sp|Q6P2H8|TMM53_HUMAN_Transmembrane_protein_53_OS=Homo_sapiens_OX=9606_GN=TMEM53_PE=2_SV=1
TRINITY_DN10344_c0_g1_i3.p2	sp|F4K7F6|CLPX2_ARATH_CLP_protease_regulatory_subunit_CLPX2,_mitochondrial_OS=Arabidopsis_thaliana_OX=3702_GN=CLPX2_PE=3_SV=1
TRINITY_DN10344_c0_g1_i6.p2	sp|F4K7F6|CLPX2_ARATH_CLP_protease_regulatory_subunit_CLPX2,_mitochondrial_OS=Arabidopsis_thaliana_OX=3702_GN=CLPX2_PE=3_SV=1
TRINITY_DN10344_c0_g1_i8.p2	sp|F4K7F6|CLPX2_ARATH_CLP_protease_regulatory_subunit_CLPX2,_mitochondrial_OS=Arabidopsis_thaliana_OX=3702_GN=CLPX2_PE=3_SV=1
TRINITY_DN1035_c0_g1_i2.p1	sp|Q01901|POLG_PRSVH_Genome_polyprotein_OS=Papaya_ringspot_virus_(strain_P_/_mutant_HA)_OX=31731_PE=3_SV=2
TRINITY_DN1035_c0_g1_i3.p1	sp|Q01901|POLG_PRSVH_Genome_polyprotein_OS=Papaya_ringspot_virus_(strain_P_/_mutant_HA)_OX=31731_PE=3_SV=2
TRINITY_DN1036_c0_g1_i2.p1	sp|A0A067XRK9|XTH6_DIOKA_Xyloglucan_endotransglucosylase_protein_6_OS=Diospyros_kaki_OX=35925_GN=XTH6_PE=1_SV=1
TRINITY_DN10373_c0_g1_i2.p1	sp|Q7ZZ25|ATD1A_DANRE_Outer_mitochondrial_transmembrane_helix_translocase_OS=Danio_rerio_OX=7955_GN=atad1a_PE=2_SV=2
TRINITY_DN103790_c0_g1_i1.p1	sp|Q01901|POLG_PRSVH_Genome_polyprotein_OS=Papaya_ringspot_virus_(strain_P_/_mutant_HA)_OX=31731_PE=3_SV=2
TRINITY_DN10384_c0_g1_i2.p1	sp|Q8S3D1|BH068_ARATH_Transcription_factor_bHLH68_OS=Arabidopsis_thaliana_OX=3702_GN=BHLH68_PE=1_SV=2
TRINITY_DN1043_c0_g1_i3.p1	sp|Q01901|POLG_PRSVH_Genome_polyprotein_OS=Papaya_ringspot_virus_(strain_P_/_mutant_HA)_OX=31731_PE=3_SV=2
TRINITY_DN1046_c0_g1_i2.p1	sp|Q9XI36|MBD10_ARATH_Methyl-CpG-binding_domain-containing_protein_10_OS=Arabidopsis_thaliana_OX=3702_GN=MBD10_PE=1_SV=1
TRINITY_DN10469_c0_g1_i1.p2	sp|Q49HM9|GRK7A_DANRE_Rhodopsin_kinase_grk7a_OS=Danio_rerio_OX=7955_GN=grk7a_PE=1_SV=2
TRINITY_DN10489_c0_g1_i1.p1	sp|Q9VMK1|UCP4C_DROME_Mitochondrial_uncoupling_protein_4C_OS=Drosophila_melanogaster_OX=7227_GN=Ucp4C_PE=2_SV=1
TRINITY_DN10499_c0_g1_i2.p1	sp|Q8VYW6|GAGT1_ARATH_Glutathione_hydrolase_1_OS=Arabidopsis_thaliana_OX=3702_GN=GGT1_PE=2_SV=1
TRINITY_DN10510_c0_g2_i2.p1	sp|Q08470|L2GL_DROPS_Lethal(2)_giant_larvae_protein_OS=Drosophila_pseudoobscura_pseudoobscura_OX=46245_GN=l(2)gl_PE=1_SV=3
TRINITY_DN1053_c0_g1_i1.p1	sp|Q8LDL0|HHL1_ARATH_Protein_HHL1,_chloroplastic_OS=Arabidopsis_thaliana_OX=3702_GN=HHL1_PE=1_SV=1
TRINITY_DN10533_c0_g1_i1.p1	sp|O23693|MLO4_ARATH_MLO-like_protein_4_OS=Arabidopsis_thaliana_OX=3702_GN=MLO4_PE=2_SV=2
TRINITY_DN10538_c0_g1_i1.p1	sp|A5PLN9|TPC13_HUMAN_Trafficking_protein_particle_complex_subunit_13_OS=Homo_sapiens_OX=9606_GN=TRAPPC13_PE=1_SV=2
TRINITY_DN10555_c0_g1_i2.p1	sp|O03982|HIP39_ARATH_Heavy_metal-associated_isoprenylated_plant_protein_39_OS=Arabidopsis_thaliana_OX=3702_GN=HIPP39_PE=2_SV=1
TRINITY_DN10555_c0_g1_i3.p1	sp|O03982|HIP39_ARATH_Heavy_metal-associated_isoprenylated_plant_protein_39_OS=Arabidopsis_thaliana_OX=3702_GN=HIPP39_PE=2_SV=1
TRINITY_DN10555_c0_g1_i4.p1	sp|O03982|HIP39_ARATH_Heavy_metal-associated_isoprenylated_plant_protein_39_OS=Arabidopsis_thaliana_OX=3702_GN=HIPP39_PE=2_SV=1
TRINITY_DN10569_c0_g1_i11.p1	sp|Q5FPX9|ENGB_GLUOX_Probable_GTP-binding_protein_EngB_OS=Gluconobacter_oxydans_(strain_621H)_OX=290633_GN=engB_PE=3_SV=1
TRINITY_DN10569_c0_g1_i20.p1	sp|Q5FPX9|ENGB_GLUOX_Probable_GTP-binding_protein_EngB_OS=Gluconobacter_oxydans_(strain_621H)_OX=290633_GN=engB_PE=3_SV=1
TRINITY_DN10569_c0_g1_i21.p1	sp|Q5FPX9|ENGB_GLUOX_Probable_GTP-binding_protein_EngB_OS=Gluconobacter_oxydans_(strain_621H)_OX=290633_GN=engB_PE=3_SV=1
TRINITY_DN10569_c0_g1_i29.p1	sp|Q5FPX9|ENGB_GLUOX_Probable_GTP-binding_protein_EngB_OS=Gluconobacter_oxydans_(strain_621H)_OX=290633_GN=engB_PE=3_SV=1
TRINITY_DN10569_c0_g1_i5.p1	sp|Q5FPX9|ENGB_GLUOX_Probable_GTP-binding_protein_EngB_OS=Gluconobacter_oxydans_(strain_621H)_OX=290633_GN=engB_PE=3_SV=1
TRINITY_DN10569_c0_g1_i8.p1	sp|Q5FPX9|ENGB_GLUOX_Probable_GTP-binding_protein_EngB_OS=Gluconobacter_oxydans_(strain_621H)_OX=290633_GN=engB_PE=3_SV=1
TRINITY_DN10577_c0_g1_i1.p1	sp|Q6AYG0|MT25B_RAT_Methyltransferase-like_protein_25B_OS=Rattus_norvegicus_OX=10116_GN=Mettl25b_PE=2_SV=1
TRINITY_DN10577_c0_g1_i6.p1	sp|Q6NXH8|MET25_MOUSE_Probable_methyltransferase-like_protein_25_OS=Mus_musculus_OX=10090_GN=Mettl25_PE=2_SV=1
TRINITY_DN10588_c0_g1_i9.p1	sp|O64732|U87A1_ARATH_UDP-glycosyltransferase_87A1_OS=Arabidopsis_thaliana_OX=3702_GN=UGT87A1_PE=2_SV=1
TRINITY_DN105890_c0_g1_i1.p1	sp|Q9SRQ1|C89A9_ARATH_Cytochrome_P450_89A9_OS=Arabidopsis_thaliana_OX=3702_GN=CYP89A9_PE=1_SV=1
TRINITY_DN105945_c0_g1_i1.p1	sp|Q01901|POLG_PRSVH_Genome_polyprotein_OS=Papaya_ringspot_virus_(strain_P_/_mutant_HA)_OX=31731_PE=3_SV=2
TRINITY_DN10595_c0_g1_i1.p2	sp|Q52QW3|CRTS1_ONCHC_Prolycopene_isomerase_1,_chloroplastic_OS=Oncidium_hybrid_cultivar_OX=141207_GN=CRTISO1_PE=2_SV=1
TRINITY_DN106013_c0_g1_i1.p1	sp|Q9SCP6|U73D1_ARATH_UDP-glycosyltransferase_73D1_OS=Arabidopsis_thaliana_OX=3702_GN=UGT73D1_PE=3_SV=1
TRINITY_DN106064_c0_g1_i1.p1	sp|Q01901|POLG_PRSVH_Genome_polyprotein_OS=Papaya_ringspot_virus_(strain_P_/_mutant_HA)_OX=31731_PE=3_SV=2
TRINITY_DN106069_c0_g1_i1.p1	sp|Q8RW93|LBP65_ARATH_Putative_lipid-binding_protein_At4g00165_OS=Arabidopsis_thaliana_OX=3702_GN=At4g00165_PE=2_SV=1
TRINITY_DN10610_c0_g1_i2.p1	sp|Q6TAS3|ADCS_SOLLC_Aminodeoxychorismate_synthase,_chloroplastic_OS=Solanum_lycopersicum_OX=4081_GN=ADCS_PE=1_SV=1
TRINITY_DN10625_c0_g1_i1.p1	sp|Q9FL08|WTR42_ARATH_WAT1-related_protein_At5g40240_OS=Arabidopsis_thaliana_OX=3702_GN=At5g40240_PE=2_SV=1
TRINITY_DN106275_c0_g1_i1.p1	sp|Q01901|POLG_PRSVH_Genome_polyprotein_OS=Papaya_ringspot_virus_(strain_P_/_mutant_HA)_OX=31731_PE=3_SV=2
TRINITY_DN106435_c0_g1_i1.p1	sp|P26205|BGLT_TRIRP_Cyanogenic_beta-glucosidase_(Fragment)_OS=Trifolium_repens_OX=3899_GN=LI_PE=1_SV=1
TRINITY_DN10670_c0_g1_i1.p1	sp|Q6NLC1|AB2D_ARATH_ABC_transporter_D_family_member_2,_chloroplastic_OS=Arabidopsis_thaliana_OX=3702_GN=ABCC2_PE=1_SV=1
TRINITY_DN10681_c0_g1_i2.p1	sp|Q9ZVR7|PSKR1_ARATH_Phytosulfokine_receptor_1_OS=Arabidopsis_thaliana_OX=3702_GN=PSKR1_PE=1_SV=4
TRINITY_DN106888_c0_g1_i1.p1	sp|Q84WT8|CYT4_ARATH_Cysteine_proteinase_inhibitor_4_OS=Arabidopsis_thaliana_OX=3702_GN=CYS4_PE=3_SV=2
TRINITY_DN10694_c0_g1_i5.p2	sp|F4HPZ9|LIG6_ARATH_DNA_ligase_6_OS=Arabidopsis_thaliana_OX=3702_GN=LIG6_PE=2_SV=1
TRINITY_DN10694_c0_g1_i8.p1	sp|F4HPZ9|LIG6_ARATH_DNA_ligase_6_OS=Arabidopsis_thaliana_OX=3702_GN=LIG6_PE=2_SV=1
TRINITY_DN10694_c0_g1_i9.p2	sp|F4HPZ9|LIG6_ARATH_DNA_ligase_6_OS=Arabidopsis_thaliana_OX=3702_GN=LIG6_PE=2_SV=1
TRINITY_DN10702_c1_g1_i1.p1	sp|O80668|AVT1A_ARATH_Amino_acid_transporter_AVT1A_OS=Arabidopsis_thaliana_OX=3702_GN=AVT1A_PE=2_SV=2
TRINITY_DN10702_c1_g1_i2.p1	sp|O80668|AVT1A_ARATH_Amino_acid_transporter_AVT1A_OS=Arabidopsis_thaliana_OX=3702_GN=AVT1A_PE=2_SV=2
TRINITY_DN1071_c0_g1_i2.p1	sp|P52427|PSA4_SPIOL_Proteasome_subunit_alpha_type-4_OS=Spinacia_oleracea_OX=3562_GN=PAC1_PE=2_SV=1
TRINITY_DN107172_c0_g1_i1.p1	sp|Q01901|POLG_PRSVH_Genome_polyprotein_OS=Papaya_ringspot_virus_(strain_P_/_mutant_HA)_OX=31731_PE=3_SV=2
TRINITY_DN10719_c0_g1_i1.p1	sp|Q5XVF0|MEE12_ARATH_TATA_box-binding_protein-associated_factor_RNA_polymerase_I_subunit_B_OS=Arabidopsis_thaliana_OX=3702_GN=MEE12_PE=1_SV=1
TRINITY_DN10719_c0_g1_i3.p1	sp|Q5XVF0|MEE12_ARATH_TATA_box-binding_protein-associated_factor_RNA_polymerase_I_subunit_B_OS=Arabidopsis_thaliana_OX=3702_GN=MEE12_PE=1_SV=1
TRINITY_DN10719_c0_g1_i5.p2	sp|Q5XVF0|MEE12_ARATH_TATA_box-binding_protein-associated_factor_RNA_polymerase_I_subunit_B_OS=Arabidopsis_thaliana_OX=3702_GN=MEE12_PE=1_SV=1
TRINITY_DN10719_c0_g1_i7.p3	sp|Q5XVF0|MEE12_ARATH_TATA_box-binding_protein-associated_factor_RNA_polymerase_I_subunit_B_OS=Arabidopsis_thaliana_OX=3702_GN=MEE12_PE=1_SV=1
TRINITY_DN10719_c0_g1_i9.p2	sp|Q5XVF0|MEE12_ARATH_TATA_box-binding_protein-associated_factor_RNA_polymerase_I_subunit_B_OS=Arabidopsis_thaliana_OX=3702_GN=MEE12_PE=1_SV=1
TRINITY_DN10724_c0_g2_i4.p1	sp|Q940K0|UNI_ARATH_Disease_resistance_protein_UNI_OS=Arabidopsis_thaliana_OX=3702_GN=UNI_PE=1_SV=2
TRINITY_DN1073_c0_g1_i2.p1	sp|Q9CAC5|NDHL_ARATH_NAD(P)H-quinone_oxidoreductase_subunit_L,_chloroplastic_OS=Arabidopsis_thaliana_OX=3702_GN=ndhL_PE=2_SV=1
TRINITY_DN1073_c0_g1_i5.p1	sp|Q9CAC5|NDHL_ARATH_NAD(P)H-quinone_oxidoreductase_subunit_L,_chloroplastic_OS=Arabidopsis_thaliana_OX=3702_GN=ndhL_PE=2_SV=1
TRINITY_DN1073_c1_g1_i9.p1	sp|O22193|PUB4_ARATH_U-box_domain-containing_protein_4_OS=Arabidopsis_thaliana_OX=3702_GN=PUB4_PE=1_SV=3
TRINITY_DN107406_c0_g1_i1.p1	sp|Q646B3|T2R16_PANTR_Taste_receptor_type_2_member_16_OS=Pan_troglodytes_OX=9598_GN=TAS2R16_PE=3_SV=1
TRINITY_DN10747_c0_g1_i1.p3	sp|Q9M392|RTNLL_ARATH_Reticulon-like_protein_B12_OS=Arabidopsis_thaliana_OX=3702_GN=RTNLB12_PE=2_SV=1
TRINITY_DN10770_c0_g1_i3.p2	sp|P31686|4CL1_SOYBN_4-coumarate--CoA_ligase_1_(Fragment)_OS=Glycine_max_OX=3847_PE=2_SV=1
TRINITY_DN10776_c0_g1_i1.p2	sp|Q86XA9|HTR5A_HUMAN_HEAT_repeat-containing_protein_5A_OS=Homo_sapiens_OX=9606_GN=HEATR5A_PE=1_SV=2
TRINITY_DN10776_c0_g1_i2.p1	sp|Q86XA9|HTR5A_HUMAN_HEAT_repeat-containing_protein_5A_OS=Homo_sapiens_OX=9606_GN=HEATR5A_PE=1_SV=2
TRINITY_DN10803_c0_g1_i2.p1	sp|P90648|MHCKB_DICDI_Myosin_heavy_chain_kinase_B_OS=Dictyostelium_discoideum_OX=44689_GN=mhkB_PE=1_SV=1
TRINITY_DN10823_c1_g2_i2.p1	sp|Q8BTG6|SPRNG_MOUSE_SREBP_regulating_gene_protein_OS=Mus_musculus_OX=10090_GN=Spring1_PE=2_SV=1
TRINITY_DN10866_c0_g1_i3.p3	sp|P40628|HMGH_IIV6_High_mobility_group_protein_homolog_OS=Invertebrate_iridescent_virus_6_OX=176652_GN=EF1_PE=4_SV=2
TRINITY_DN10867_c0_g1_i2.p1	sp|Q8L7L1|SPHK1_ARATH_Sphingosine_kinase_1_OS=Arabidopsis_thaliana_OX=3702_GN=SPHK1_PE=1_SV=1
TRINITY_DN10892_c0_g2_i2.p1	sp|Q55CU8|PITC_DICDI_Phosphatidylinositol_transfer_protein_3_OS=Dictyostelium_discoideum_OX=44689_GN=pitC_PE=2_SV=1
TRINITY_DN10892_c0_g2_i4.p1	sp|Q55CU8|PITC_DICDI_Phosphatidylinositol_transfer_protein_3_OS=Dictyostelium_discoideum_OX=44689_GN=pitC_PE=2_SV=1
TRINITY_DN109083_c0_g1_i1.p1	sp|P24548|PGLR_OENOR_Exopolygalacturonase_(Fragment)_OS=Oenothera_organensis_OX=3945_PE=2_SV=1
TRINITY_DN10924_c0_g1_i1.p2	sp|Q9VCX3|RM45_DROME_Probable_39S_ribosomal_protein_L45,_mitochondrial_OS=Drosophila_melanogaster_OX=7227_GN=mRpL45_PE=2_SV=1
TRINITY_DN10983_c1_g1_i11.p3	sp|Q9M2Z3|GENL2_ARATH_Single-strand_DNA_endonuclease_1_OS=Arabidopsis_thaliana_OX=3702_GN=SEND1_PE=1_SV=2
TRINITY_DN10983_c1_g1_i12.p2	sp|Q9M2Z3|GENL2_ARATH_Single-strand_DNA_endonuclease_1_OS=Arabidopsis_thaliana_OX=3702_GN=SEND1_PE=1_SV=2
TRINITY_DN10983_c1_g1_i7.p2	sp|Q9M2Z3|GENL2_ARATH_Single-strand_DNA_endonuclease_1_OS=Arabidopsis_thaliana_OX=3702_GN=SEND1_PE=1_SV=2
TRINITY_DN10983_c1_g1_i9.p3	sp|Q9M2Z3|GENL2_ARATH_Single-strand_DNA_endonuclease_1_OS=Arabidopsis_thaliana_OX=3702_GN=SEND1_PE=1_SV=2
TRINITY_DN11009_c0_g1_i2.p1	sp|Q9FPT1|UBP12_ARATH_Ubiquitin_C-terminal_hydrolase_12_OS=Arabidopsis_thaliana_OX=3702_GN=UBP12_PE=1_SV=2
TRINITY_DN11021_c0_g1_i5.p3	sp|A8MR93|ALG12_ARATH_Dol-P-Man:Man(7)GlcNAc(2)-PP-Dol_alpha-1,6-mannosyltransferase_OS=Arabidopsis_thaliana_OX=3702_GN=ALG12_PE=1_SV=1
TRINITY_DN11021_c0_g1_i6.p2	sp|A8MR93|ALG12_ARATH_Dol-P-Man:Man(7)GlcNAc(2)-PP-Dol_alpha-1,6-mannosyltransferase_OS=Arabidopsis_thaliana_OX=3702_GN=ALG12_PE=1_SV=1
TRINITY_DN11024_c0_g1_i1.p1	sp|Q9LID0|LDL2_ARATH_Lysine-specific_histone_demethylase_1_homolog_2_OS=Arabidopsis_thaliana_OX=3702_GN=LDL2_PE=1_SV=1
TRINITY_DN11024_c0_g1_i4.p1	sp|Q9LID0|LDL2_ARATH_Lysine-specific_histone_demethylase_1_homolog_2_OS=Arabidopsis_thaliana_OX=3702_GN=LDL2_PE=1_SV=1
TRINITY_DN11035_c0_g1_i1.p1	sp|B8AVF0|BGL12_ORYSI_Beta-glucosidase_12_OS=Oryza_sativa_subsp._indica_OX=39946_GN=BGLU12_PE=3_SV=1
TRINITY_DN11062_c0_g1_i3.p1	sp|Q75QN6|DPHS1_ARATH_Dual_specificity_protein_phosphatase_PHS1_OS=Arabidopsis_thaliana_OX=3702_GN=PHS1_PE=1_SV=1
TRINITY_DN11062_c0_g1_i3.p3	sp|Q75QN6|DPHS1_ARATH_Dual_specificity_protein_phosphatase_PHS1_OS=Arabidopsis_thaliana_OX=3702_GN=PHS1_PE=1_SV=1
TRINITY_DN11070_c0_g1_i14.p3	sp|Q6H7M3|HMA4_ORYSJ_Copper-transporting_ATPase_HMA4_OS=Oryza_sativa_subsp._japonica_OX=39947_GN=HMA4_PE=1_SV=1
TRINITY_DN11070_c0_g1_i9.p2	sp|Q6H7M3|HMA4_ORYSJ_Copper-transporting_ATPase_HMA4_OS=Oryza_sativa_subsp._japonica_OX=39947_GN=HMA4_PE=1_SV=1
TRINITY_DN11070_c0_g1_i9.p4	sp|Q6H7M3|HMA4_ORYSJ_Copper-transporting_ATPase_HMA4_OS=Oryza_sativa_subsp._japonica_OX=39947_GN=HMA4_PE=1_SV=1
TRINITY_DN11079_c0_g1_i2.p1	sp|P93258|SODC1_MESCR_Superoxide_dismutase_[Cu-Zn]_1_OS=Mesembryanthemum_crystallinum_OX=3544_GN=SODCC.1_PE=2_SV=1
TRINITY_DN11079_c0_g1_i5.p1	sp|P93258|SODC1_MESCR_Superoxide_dismutase_[Cu-Zn]_1_OS=Mesembryanthemum_crystallinum_OX=3544_GN=SODCC.1_PE=2_SV=1
TRINITY_DN11079_c0_g1_i6.p2	sp|Q07796|SODC_IPOBA_Superoxide_dismutase_[Cu-Zn]_OS=Ipomoea_batatas_OX=4120_GN=SODCC_PE=2_SV=2
TRINITY_DN11086_c0_g1_i5.p1	sp|Q9FT92|Y5843_ARATH_Uncharacterized_protein_At5g08430_OS=Arabidopsis_thaliana_OX=3702_GN=At5g08430_PE=1_SV=2
TRINITY_DN11086_c0_g1_i6.p1	sp|Q9FT92|Y5843_ARATH_Uncharacterized_protein_At5g08430_OS=Arabidopsis_thaliana_OX=3702_GN=At5g08430_PE=1_SV=2
TRINITY_DN11090_c0_g1_i22.p1	sp|O81211|RBOHE_ARATH_Respiratory_burst_oxidase_homolog_protein_E_OS=Arabidopsis_thaliana_OX=3702_GN=RBOHE_PE=2_SV=2
TRINITY_DN11091_c0_g1_i3.p2	sp|Q05609|CTR1_ARATH_Serine/threonine-protein_kinase_CTR1_OS=Arabidopsis_thaliana_OX=3702_GN=CTR1_PE=1_SV=1
TRINITY_DN1111_c0_g1_i1.p1	sp|Q6LQG2|RIHA_PHOPR_Pyrimidine-specific_ribonucleoside_hydrolase_RihA_OS=Photobacterium_profundum_(strain_SS9)_OX=298386_GN=rihA_PE=3_SV=1
TRINITY_DN11170_c0_g1_i1.p1	sp|O49730|MRAY_ARATH_Phospho-N-acetylmuramoyl-pentapeptide-transferase_homolog_OS=Arabidopsis_thaliana_OX=3702_GN=TRANS11_PE=2_SV=3
TRINITY_DN11170_c0_g1_i3.p1	sp|O49730|MRAY_ARATH_Phospho-N-acetylmuramoyl-pentapeptide-transferase_homolog_OS=Arabidopsis_thaliana_OX=3702_GN=TRANS11_PE=2_SV=3
TRINITY_DN11177_c0_g1_i2.p1	sp|Q42670|PLSC_COCNU_1-acyl-sn-glycerol-3-phosphate_acyltransferase_OS=Cocos_nucifera_OX=13894_PE=1_SV=1
TRINITY_DN11191_c0_g1_i3.p1	sp|Q9LQI7|CIA30_ARATH_Probable_complex_I_intermediate-associated_protein_30_OS=Arabidopsis_thaliana_OX=3702_GN=At1g17350_PE=1_SV=2
TRINITY_DN11191_c0_g1_i4.p1	sp|Q9LQI7|CIA30_ARATH_Probable_complex_I_intermediate-associated_protein_30_OS=Arabidopsis_thaliana_OX=3702_GN=At1g17350_PE=1_SV=2
TRINITY_DN112089_c0_g1_i1.p1	sp|A0A0P0VUY4|CMT1_ORYSJ_DNA_(cytosine-5)-methyltransferase_CMT1_OS=Oryza_sativa_subsp._japonica_OX=39947_GN=CMT1_PE=3_SV=1
TRINITY_DN11217_c2_g1_i1.p1	sp|Q75BS7|CMR1_ASHGO_DNA_damage-binding_protein_CMR1_OS=Ashbya_gossypii_(strain_ATCC_10895_/_CBS_109.51_/_FGSC_9923_/_NRRL_Y-1056)_OX=284811_GN=ACR194C_PE=3_SV=1
TRINITY_DN11232_c0_g1_i3.p1	sp|Q9FJR9|NMAT2_ARATH_Nuclear_intron_maturase_2,_mitochondrial_OS=Arabidopsis_thaliana_OX=3702_GN=NMAT2_PE=1_SV=1
TRINITY_DN11232_c0_g1_i4.p1	sp|Q9FJR9|NMAT2_ARATH_Nuclear_intron_maturase_2,_mitochondrial_OS=Arabidopsis_thaliana_OX=3702_GN=NMAT2_PE=1_SV=1
TRINITY_DN1124_c0_g1_i1.p2	sp|Q9ZPV8|COAD_ARATH_Phosphopantetheine_adenylyltransferase_OS=Arabidopsis_thaliana_OX=3702_GN=COAD_PE=1_SV=1
TRINITY_DN11242_c0_g1_i4.p1	sp|Q6USK2|CERK_ARATH_Ceramide_kinase_OS=Arabidopsis_thaliana_OX=3702_GN=CERK_PE=1_SV=1
TRINITY_DN11244_c0_g1_i1.p3	sp|Q5FV35|MORC2_ARATH_Protein_MICRORCHIDIA_2_OS=Arabidopsis_thaliana_OX=3702_GN=MORC2_PE=1_SV=1
TRINITY_DN112799_c0_g1_i1.p1	sp|Q01901|POLG_PRSVH_Genome_polyprotein_OS=Papaya_ringspot_virus_(strain_P_/_mutant_HA)_OX=31731_PE=3_SV=2
TRINITY_DN11309_c1_g2_i2.p1	sp|P81392|MYB06_ANTMA_Myb-related_protein_306_OS=Antirrhinum_majus_OX=4151_GN=MYB306_PE=2_SV=1
TRINITY_DN113127_c0_g1_i1.p1	sp|P0CJ98|MVP_PRSVH_P3N-PIPO_polyprotein_OS=Papaya_ringspot_virus_(strain_P_/_mutant_HA)_OX=31731_PE=3_SV=2
TRINITY_DN11316_c1_g1_i1.p1	sp|Q9LTC4|MYB15_ARATH_Transcription_factor_MYB15_OS=Arabidopsis_thaliana_OX=3702_GN=MYB15_PE=1_SV=1
TRINITY_DN11316_c1_g1_i2.p1	sp|Q9LTC4|MYB15_ARATH_Transcription_factor_MYB15_OS=Arabidopsis_thaliana_OX=3702_GN=MYB15_PE=1_SV=1
TRINITY_DN11326_c0_g1_i1.p1	sp|Q9LPW3|SCRM2_ARATH_Transcription_factor_SCREAM2_OS=Arabidopsis_thaliana_OX=3702_GN=SCRM2_PE=1_SV=1
TRINITY_DN11346_c0_g1_i1.p1	sp|Q7JUR6|GDAP2_DROME_Protein_GDAP2_homolog_OS=Drosophila_melanogaster_OX=7227_GN=Gdap2_PE=2_SV=1
TRINITY_DN11346_c0_g1_i3.p1	sp|Q7JUR6|GDAP2_DROME_Protein_GDAP2_homolog_OS=Drosophila_melanogaster_OX=7227_GN=Gdap2_PE=2_SV=1
TRINITY_DN11347_c0_g1_i1.p1	sp|Q96AP4|ZUP1_HUMAN_Zinc_finger-containing_ubiquitin_peptidase_1_OS=Homo_sapiens_OX=9606_GN=ZUP1_PE=1_SV=1
TRINITY_DN11347_c0_g1_i4.p1	sp|Q3SWY8|ZUP1_BOVIN_Zinc_finger-containing_ubiquitin_peptidase_1_OS=Bos_taurus_OX=9913_GN=ZUP1_PE=2_SV=1
TRINITY_DN11354_c0_g1_i3.p1	sp|Q8RWL4|IDM2_ARATH_Increased_DNA_methylation_2_OS=Arabidopsis_thaliana_OX=3702_GN=IDM2_PE=1_SV=1
TRINITY_DN11363_c1_g1_i7.p1	sp|P10978|POLX_TOBAC_Retrovirus-related_Pol_polyprotein_from_transposon_TNT_1-94_OS=Nicotiana_tabacum_OX=4097_PE=2_SV=1
TRINITY_DN11363_c2_g1_i1.p1	sp|Q9ZT94|POLR2_ARATH_Retrovirus-related_Pol_polyprotein_from_transposon_RE2_OS=Arabidopsis_thaliana_OX=3702_GN=RE2_PE=4_SV=1
TRINITY_DN113706_c0_g1_i1.p1	sp|Q24087|XPF_DROME_DNA_repair_endonuclease_XPF_OS=Drosophila_melanogaster_OX=7227_GN=mei-9_PE=1_SV=2
TRINITY_DN1139_c0_g1_i1.p1	sp|P19724|POLG_PRSVW_Genome_polyprotein_(Fragment)_OS=Papaya_ringspot_virus_(strain_W)_OX=12207_PE=3_SV=1
TRINITY_DN11391_c0_g1_i1.p2	sp|F4I312|VPS3_ARATH_Vacuolar_sorting_protein_3_OS=Arabidopsis_thaliana_OX=3702_GN=VPS3_PE=1_SV=2
TRINITY_DN11391_c0_g1_i2.p1	sp|F4I312|VPS3_ARATH_Vacuolar_sorting_protein_3_OS=Arabidopsis_thaliana_OX=3702_GN=VPS3_PE=1_SV=2
TRINITY_DN11393_c0_g1_i3.p1	sp|Q6K687|C3H18_ORYSJ_Zinc_finger_CCCH_domain-containing_protein_18_OS=Oryza_sativa_subsp._japonica_OX=39947_GN=Os02g0793000_PE=2_SV=1
TRINITY_DN11414_c0_g1_i11.p1	sp|Q9C8U0|GSXL5_ARATH_Flavin-containing_monooxygenase_FMO_GS-OX-like_5_OS=Arabidopsis_thaliana_OX=3702_GN=At1g63370_PE=2_SV=2
TRINITY_DN11414_c0_g1_i12.p1	sp|Q9C8U0|GSXL5_ARATH_Flavin-containing_monooxygenase_FMO_GS-OX-like_5_OS=Arabidopsis_thaliana_OX=3702_GN=At1g63370_PE=2_SV=2
TRINITY_DN11414_c0_g1_i2.p1	sp|Q9SXD5|GSXL3_ARATH_Flavin-containing_monooxygenase_FMO_GS-OX-like_3_OS=Arabidopsis_thaliana_OX=3702_GN=At1g62620_PE=2_SV=2
TRINITY_DN11414_c0_g1_i6.p1	sp|Q9SXD5|GSXL3_ARATH_Flavin-containing_monooxygenase_FMO_GS-OX-like_3_OS=Arabidopsis_thaliana_OX=3702_GN=At1g62620_PE=2_SV=2
TRINITY_DN11414_c0_g1_i9.p2	sp|Q94BV5|GSXL4_ARATH_Flavin-containing_monooxygenase_FMO_GS-OX-like_4_OS=Arabidopsis_thaliana_OX=3702_GN=At1g62600_PE=2_SV=1
TRINITY_DN11422_c0_g1_i1.p1	sp|Q9C7A2|ITN1_ARATH_Ankyrin_repeat-containing_protein_ITN1_OS=Arabidopsis_thaliana_OX=3702_GN=ITN1_PE=1_SV=1
TRINITY_DN11429_c0_g1_i1.p2	sp|Q8W034|RNP1_ARATH_Heterogeneous_nuclear_ribonucleoprotein_1_OS=Arabidopsis_thaliana_OX=3702_GN=RNP1_PE=1_SV=1
TRINITY_DN114354_c0_g1_i1.p1	sp|P07218|PAL1_PHAVU_Phenylalanine_ammonia-lyase_class_1_(Fragment)_OS=Phaseolus_vulgaris_OX=3885_PE=2_SV=2
TRINITY_DN11458_c0_g1_i1.p1	sp|A0A068Q5V6|C7150_PRUMU_Cytochrome_P450_71AU50_OS=Prunus_mume_OX=102107_GN=CYP71AU50_PE=2_SV=1
TRINITY_DN11459_c0_g1_i1.p1	sp|P0CJ98|MVP_PRSVH_P3N-PIPO_polyprotein_OS=Papaya_ringspot_virus_(strain_P_/_mutant_HA)_OX=31731_PE=3_SV=2
TRINITY_DN11489_c0_g1_i2.p3	sp|Q58760|Y1365_METJA_Uncharacterized_protein_MJ1365_OS=Methanocaldococcus_jannaschii_(strain_ATCC_43067_/_DSM_2661_/_JAL-1_/_JCM_10045_/_NBRC_100440)_OX=243232_GN=MJ1365_PE=4_SV=1
TRINITY_DN11489_c0_g1_i3.p3	sp|Q58760|Y1365_METJA_Uncharacterized_protein_MJ1365_OS=Methanocaldococcus_jannaschii_(strain_ATCC_43067_/_DSM_2661_/_JAL-1_/_JCM_10045_/_NBRC_100440)_OX=243232_GN=MJ1365_PE=4_SV=1
TRINITY_DN11489_c0_g1_i6.p4	sp|Q58760|Y1365_METJA_Uncharacterized_protein_MJ1365_OS=Methanocaldococcus_jannaschii_(strain_ATCC_43067_/_DSM_2661_/_JAL-1_/_JCM_10045_/_NBRC_100440)_OX=243232_GN=MJ1365_PE=4_SV=1
TRINITY_DN1149_c1_g1_i5.p1	sp|Q501H5|SFH13_ARATH_Phosphatidylinositol/phosphatidylcholine_transfer_protein_SFH13_OS=Arabidopsis_thaliana_OX=3702_GN=SFH13_PE=2_SV=1
TRINITY_DN11527_c0_g1_i1.p1	sp|P0CV94|NES1_FRAAN_(3S,6E)-nerolidol_synthase_1_OS=Fragaria_ananassa_OX=3747_PE=1_SV=1
TRINITY_DN11557_c0_g1_i2.p1	sp|O80891|CSLB4_ARATH_Cellulose_synthase-like_protein_B4_OS=Arabidopsis_thaliana_OX=3702_GN=CSLB4_PE=3_SV=1
TRINITY_DN11570_c0_g1_i1.p1	sp|O34614|YTQB_BACSU_Putative_rRNA_methylase_YtqB_OS=Bacillus_subtilis_(strain_168)_OX=224308_GN=ytqB_PE=3_SV=1
TRINITY_DN11570_c0_g1_i3.p1	sp|O34614|YTQB_BACSU_Putative_rRNA_methylase_YtqB_OS=Bacillus_subtilis_(strain_168)_OX=224308_GN=ytqB_PE=3_SV=1
TRINITY_DN115773_c0_g1_i1.p1	sp|P33280|ARGI_NEUCR_Arginase_OS=Neurospora_crassa_(strain_ATCC_24698_/_74-OR23-1A_/_CBS_708.71_/_DSM_1257_/_FGSC_987)_OX=367110_GN=aga-1_PE=1_SV=3
TRINITY_DN1159_c0_g1_i1.p1	sp|K7NBR2|C87DR_SIRGR_Cucurbitadienol_11-hydroxylase_OS=Siraitia_grosvenorii_OX=190515_GN=CYP87D18_PE=1_SV=1
TRINITY_DN1159_c0_g1_i2.p1	sp|K7NBR2|C87DR_SIRGR_Cucurbitadienol_11-hydroxylase_OS=Siraitia_grosvenorii_OX=190515_GN=CYP87D18_PE=1_SV=1
TRINITY_DN1159_c0_g1_i3.p1	sp|K7NBR2|C87DR_SIRGR_Cucurbitadienol_11-hydroxylase_OS=Siraitia_grosvenorii_OX=190515_GN=CYP87D18_PE=1_SV=1
TRINITY_DN11599_c0_g1_i2.p1	sp|Q86HG0|GMPPA_DICDI_Mannose-1-phosphate_guanyltransferase_alpha_OS=Dictyostelium_discoideum_OX=44689_GN=gmppA_PE=2_SV=1
TRINITY_DN116_c0_g1_i1.p1	sp|P19244|HSP41_PEA_22.7_kDa_class_IV_heat_shock_protein_OS=Pisum_sativum_OX=3888_GN=HSP22.7_PE=2_SV=1
TRINITY_DN1160_c0_g1_i2.p1	sp|Q8W4D6|HC173_ARATH_Protein_HIGH_CHLOROPHYLL_FLUORESCENCE_PHENOTYPE_173,_chloroplastic_OS=Arabidopsis_thaliana_OX=3702_GN=HCF173_PE=1_SV=1
TRINITY_DN1160_c0_g1_i3.p1	sp|Q8W4D6|HC173_ARATH_Protein_HIGH_CHLOROPHYLL_FLUORESCENCE_PHENOTYPE_173,_chloroplastic_OS=Arabidopsis_thaliana_OX=3702_GN=HCF173_PE=1_SV=1
TRINITY_DN11639_c0_g2_i1.p1	sp|Q93ZA3|BBE13_ARATH_Berberine_bridge_enzyme-like_13_OS=Arabidopsis_thaliana_OX=3702_GN=At1g30760_PE=1_SV=1
TRINITY_DN116406_c0_g1_i1.p1	sp|Q9LMA1|FMO1_ARATH_Probable_flavin-containing_monooxygenase_1_OS=Arabidopsis_thaliana_OX=3702_GN=FMO1_PE=2_SV=1
TRINITY_DN11701_c0_g1_i2.p1	sp|F4I8H8|GDPD4_ARATH_Glycerophosphodiester_phosphodiesterase_GDPD4_OS=Arabidopsis_thaliana_OX=3702_GN=GDPD4_PE=2_SV=1
TRINITY_DN1172_c0_g1_i10.p1	sp|Q9SZY2|SBT37_ARATH_Subtilisin-like_protease_SBT3.7_OS=Arabidopsis_thaliana_OX=3702_GN=SBT3.7_PE=3_SV=2
TRINITY_DN1172_c0_g1_i4.p1	sp|F4JJL8|SBT3F_ARATH_Subtilisin-like_protease_SBT3.15_OS=Arabidopsis_thaliana_OX=3702_GN=SBT3.15_PE=2_SV=2
TRINITY_DN1172_c0_g1_i7.p2	sp|F4JJL8|SBT3F_ARATH_Subtilisin-like_protease_SBT3.15_OS=Arabidopsis_thaliana_OX=3702_GN=SBT3.15_PE=2_SV=2
TRINITY_DN1172_c0_g1_i8.p2	sp|F4JJL8|SBT3F_ARATH_Subtilisin-like_protease_SBT3.15_OS=Arabidopsis_thaliana_OX=3702_GN=SBT3.15_PE=2_SV=2
TRINITY_DN1172_c0_g1_i9.p2	sp|F4JJL8|SBT3F_ARATH_Subtilisin-like_protease_SBT3.15_OS=Arabidopsis_thaliana_OX=3702_GN=SBT3.15_PE=2_SV=2
TRINITY_DN11769_c0_g1_i6.p1	sp|Q9LUJ4|PP248_ARATH_Pentatricopeptide_repeat-containing_protein_At3g22670,_mitochondrial_OS=Arabidopsis_thaliana_OX=3702_GN=At3g22670_PE=2_SV=1
TRINITY_DN11809_c0_g1_i1.p1	sp|Q500Y9|NADHK_ARATH_NADH_kinase_OS=Arabidopsis_thaliana_OX=3702_GN=NADK3_PE=1_SV=1
TRINITY_DN11819_c0_g1_i1.p1	sp|P22437|PGH1_MOUSE_Prostaglandin_G/H_synthase_1_OS=Mus_musculus_OX=10090_GN=Ptgs1_PE=1_SV=1
TRINITY_DN11882_c0_g1_i2.p1	sp|Q84MB3|ACCH1_ARATH_1-aminocyclopropane-1-carboxylate_oxidase_homolog_1_OS=Arabidopsis_thaliana_OX=3702_GN=At1g06620_PE=2_SV=1
TRINITY_DN11900_c0_g1_i2.p1	sp|Q84VQ4|NDHU_ARATH_NAD(P)H-quinone_oxidoreductase_subunit_U,_chloroplastic_OS=Arabidopsis_thaliana_OX=3702_GN=ndhU_PE=1_SV=1
TRINITY_DN11925_c0_g1_i1.p1	sp|Q6H6Q7|HSFA3_ORYSJ_Heat_stress_transcription_factor_A-3_OS=Oryza_sativa_subsp._japonica_OX=39947_GN=HSFA3_PE=2_SV=1
TRINITY_DN11925_c0_g1_i3.p1	sp|Q6H6Q7|HSFA3_ORYSJ_Heat_stress_transcription_factor_A-3_OS=Oryza_sativa_subsp._japonica_OX=39947_GN=HSFA3_PE=2_SV=1
TRINITY_DN11925_c0_g1_i4.p1	sp|Q6H6Q7|HSFA3_ORYSJ_Heat_stress_transcription_factor_A-3_OS=Oryza_sativa_subsp._japonica_OX=39947_GN=HSFA3_PE=2_SV=1
TRINITY_DN11925_c0_g1_i5.p1	sp|Q6H6Q7|HSFA3_ORYSJ_Heat_stress_transcription_factor_A-3_OS=Oryza_sativa_subsp._japonica_OX=39947_GN=HSFA3_PE=2_SV=1
TRINITY_DN11933_c0_g1_i2.p1	sp|Q9SZ63|NUD14_ARATH_Nudix_hydrolase_14,_chloroplastic_OS=Arabidopsis_thaliana_OX=3702_GN=NUDT14_PE=1_SV=2
TRINITY_DN11951_c0_g2_i3.p1	sp|P54968|ILR1_ARATH_IAA-amino_acid_hydrolase_ILR1_OS=Arabidopsis_thaliana_OX=3702_GN=ILR1_PE=1_SV=2
TRINITY_DN11951_c0_g2_i9.p1	sp|P54968|ILR1_ARATH_IAA-amino_acid_hydrolase_ILR1_OS=Arabidopsis_thaliana_OX=3702_GN=ILR1_PE=1_SV=2
TRINITY_DN11959_c0_g1_i1.p1	sp|F4IVU1|ARC2B_ARATH_Actin-related_protein_2/3_complex_subunit_2B_OS=Arabidopsis_thaliana_OX=3702_GN=ARPC2B_PE=2_SV=1
TRINITY_DN11960_c0_g1_i10.p2	sp|Q96V64|EXG_BLUGR_Glucan_1,3-beta-glucosidase_OS=Blumeria_graminis_OX=34373_PE=3_SV=1
TRINITY_DN11960_c0_g1_i13.p1	sp|Q12626|EXG_PICAN_Glucan_1,3-beta-glucosidase_OS=Pichia_angusta_OX=870730_PE=3_SV=1
TRINITY_DN11960_c0_g1_i2.p1	sp|Q12626|EXG_PICAN_Glucan_1,3-beta-glucosidase_OS=Pichia_angusta_OX=870730_PE=3_SV=1
TRINITY_DN11973_c0_g1_i3.p3	sp|F4IDS7|VPS18_ARATH_Vacuolar_sorting_protein_18_OS=Arabidopsis_thaliana_OX=3702_GN=VPS18_PE=1_SV=1
TRINITY_DN11973_c0_g1_i4.p1	sp|F4IDS7|VPS18_ARATH_Vacuolar_sorting_protein_18_OS=Arabidopsis_thaliana_OX=3702_GN=VPS18_PE=1_SV=1
TRINITY_DN11973_c0_g1_i7.p3	sp|F4IDS7|VPS18_ARATH_Vacuolar_sorting_protein_18_OS=Arabidopsis_thaliana_OX=3702_GN=VPS18_PE=1_SV=1
TRINITY_DN11973_c0_g1_i8.p1	sp|F4IDS7|VPS18_ARATH_Vacuolar_sorting_protein_18_OS=Arabidopsis_thaliana_OX=3702_GN=VPS18_PE=1_SV=1
TRINITY_DN11981_c0_g1_i7.p1	sp|Q9LFP6|PIN8_ARATH_Auxin_efflux_carrier_component_8_OS=Arabidopsis_thaliana_OX=3702_GN=PIN8_PE=2_SV=1
TRINITY_DN11984_c0_g1_i3.p1	sp|Q4PE39|SEC23_USTMA_Protein_transport_protein_SEC23_OS=Ustilago_maydis_(strain_521_/_FGSC_9021)_OX=237631_GN=SEC23_PE=3_SV=1
TRINITY_DN12027_c0_g1_i3.p1	sp|Q67XL4|Y3544_ARATH_Uncharacterized_CRM_domain-containing_protein_At3g25440,_chloroplastic_OS=Arabidopsis_thaliana_OX=3702_GN=At3g25440_PE=2_SV=1
TRINITY_DN1206_c0_g1_i6.p1	sp|Q9LPL6|TOL3_ARATH_TOM1-like_protein_3_OS=Arabidopsis_thaliana_OX=3702_GN=TOL3_PE=1_SV=1
TRINITY_DN1206_c0_g1_i7.p2	sp|Q9LPL6|TOL3_ARATH_TOM1-like_protein_3_OS=Arabidopsis_thaliana_OX=3702_GN=TOL3_PE=1_SV=1
TRINITY_DN12070_c0_g1_i5.p3	sp|Q39032|PLCD1_ARATH_Phosphoinositide_phospholipase_C_1_OS=Arabidopsis_thaliana_OX=3702_GN=PLC1_PE=2_SV=1
TRINITY_DN12070_c0_g1_i7.p1	sp|Q39033|PLCD2_ARATH_Phosphoinositide_phospholipase_C_2_OS=Arabidopsis_thaliana_OX=3702_GN=PLC2_PE=1_SV=1
TRINITY_DN12137_c0_g1_i1.p1	sp|Q55921|PRXC_SYNY3_Putative_non-heme_chloroperoxidase_OS=Synechocystis_sp._(strain_PCC_6803_/_Kazusa)_OX=1111708_GN=slr0314_PE=3_SV=1
TRINITY_DN12137_c0_g1_i2.p1	sp|Q55921|PRXC_SYNY3_Putative_non-heme_chloroperoxidase_OS=Synechocystis_sp._(strain_PCC_6803_/_Kazusa)_OX=1111708_GN=slr0314_PE=3_SV=1
TRINITY_DN12137_c0_g1_i3.p1	sp|Q55921|PRXC_SYNY3_Putative_non-heme_chloroperoxidase_OS=Synechocystis_sp._(strain_PCC_6803_/_Kazusa)_OX=1111708_GN=slr0314_PE=3_SV=1
TRINITY_DN12137_c0_g1_i5.p1	sp|Q07379|YD057_YEAST_Putative_uncharacterized_protein_YDL057W_OS=Saccharomyces_cerevisiae_(strain_ATCC_204508_/_S288c)_OX=559292_GN=YDL057W_PE=4_SV=1
TRINITY_DN12137_c0_g1_i5.p2	sp|Q55921|PRXC_SYNY3_Putative_non-heme_chloroperoxidase_OS=Synechocystis_sp._(strain_PCC_6803_/_Kazusa)_OX=1111708_GN=slr0314_PE=3_SV=1
TRINITY_DN12137_c0_g1_i7.p1	sp|Q07379|YD057_YEAST_Putative_uncharacterized_protein_YDL057W_OS=Saccharomyces_cerevisiae_(strain_ATCC_204508_/_S288c)_OX=559292_GN=YDL057W_PE=4_SV=1
TRINITY_DN12137_c0_g1_i7.p2	sp|Q55921|PRXC_SYNY3_Putative_non-heme_chloroperoxidase_OS=Synechocystis_sp._(strain_PCC_6803_/_Kazusa)_OX=1111708_GN=slr0314_PE=3_SV=1
TRINITY_DN12179_c0_g1_i1.p1	sp|Q00722|PLCB2_HUMAN_1-phosphatidylinositol_4,5-bisphosphate_phosphodiesterase_beta-2_OS=Homo_sapiens_OX=9606_GN=PLCB2_PE=1_SV=2
TRINITY_DN12217_c1_g1_i4.p1	sp|Q7XJE6|MCA1_ARATH_Metacaspase-1_OS=Arabidopsis_thaliana_OX=3702_GN=AMC1_PE=1_SV=1
TRINITY_DN1222_c0_g1_i4.p2	sp|Q700D2|IDD10_ARATH_Zinc_finger_protein_JACKDAW_OS=Arabidopsis_thaliana_OX=3702_GN=JKD_PE=1_SV=1
TRINITY_DN12222_c0_g1_i4.p3	sp|Q9RN17|Y6514_BACAN_Uncharacterized_protein_pXO2-15/BXB0014/GBAA_pXO2_0014_OS=Bacillus_anthracis_OX=1392_GN=pXO2-15_PE=4_SV=2
TRINITY_DN12222_c0_g1_i7.p3	sp|Q9RN17|Y6514_BACAN_Uncharacterized_protein_pXO2-15/BXB0014/GBAA_pXO2_0014_OS=Bacillus_anthracis_OX=1392_GN=pXO2-15_PE=4_SV=2
TRINITY_DN12271_c0_g1_i2.p1	sp|O24301|SUS2_PEA_Sucrose_synthase_2_OS=Pisum_sativum_OX=3888_GN=SUS2_PE=2_SV=1
TRINITY_DN12271_c0_g1_i3.p1	sp|O24301|SUS2_PEA_Sucrose_synthase_2_OS=Pisum_sativum_OX=3888_GN=SUS2_PE=2_SV=1
TRINITY_DN12273_c0_g1_i6.p1	sp|P0C2F6|RNHX1_ARATH_Putative_ribonuclease_H_protein_At1g65750_OS=Arabidopsis_thaliana_OX=3702_GN=At1g65750_PE=3_SV=1
TRINITY_DN12279_c0_g1_i8.p1	sp|H2KZZ2|HLH30_CAEEL_Helix-loop-helix_protein_30_OS=Caenorhabditis_elegans_OX=6239_GN=hlh-30_PE=1_SV=1
TRINITY_DN12286_c0_g1_i2.p1	sp|P03173|GC_HHV2G_Envelope_glycoprotein_C_OS=Human_herpesvirus_2_(strain_G)_OX=10314_GN=gC_PE=3_SV=1
TRINITY_DN12297_c0_g1_i1.p1	sp|Q9LZV4|STN8_ARATH_Serine/threonine-protein_kinase_STN8,_chloroplastic_OS=Arabidopsis_thaliana_OX=3702_GN=STN8_PE=2_SV=1
TRINITY_DN12301_c0_g1_i2.p1	sp|Q9FN26|U79B6_ARATH_UDP-glycosyltransferase_79B6_OS=Arabidopsis_thaliana_OX=3702_GN=UGT79B6_PE=2_SV=1
TRINITY_DN12311_c0_g1_i1.p1	sp|Q9ZVN2|PES1_ARATH_Phytyl_ester_synthase_1,_chloroplastic_OS=Arabidopsis_thaliana_OX=3702_GN=PES1_PE=1_SV=1
TRINITY_DN12311_c0_g1_i5.p1	sp|Q9LW26|PES2_ARATH_Phytyl_ester_synthase_2,_chloroplastic_OS=Arabidopsis_thaliana_OX=3702_GN=PES2_PE=1_SV=1
TRINITY_DN12317_c0_g1_i1.p1	sp|Q9ZNW0|MOCS3_ARATH_Adenylyltransferase_and_sulfurtransferase_MOCS3_OS=Arabidopsis_thaliana_OX=3702_GN=MOCS3_PE=2_SV=1
TRINITY_DN12387_c0_g1_i1.p1	sp|Q8S8K8|CV_ARATH_Protein_CHLOROPLAST_VESICULATION_OS=Arabidopsis_thaliana_OX=3702_GN=CV_PE=1_SV=1
TRINITY_DN12387_c0_g1_i7.p1	sp|Q8S8K8|CV_ARATH_Protein_CHLOROPLAST_VESICULATION_OS=Arabidopsis_thaliana_OX=3702_GN=CV_PE=1_SV=1
TRINITY_DN12470_c0_g1_i1.p1	sp|Q8GXW1|RGL2_ARATH_DELLA_protein_RGL2_OS=Arabidopsis_thaliana_OX=3702_GN=RGL2_PE=1_SV=2
TRINITY_DN12470_c0_g1_i3.p1	sp|Q8GXW1|RGL2_ARATH_DELLA_protein_RGL2_OS=Arabidopsis_thaliana_OX=3702_GN=RGL2_PE=1_SV=2
TRINITY_DN12472_c0_g1_i3.p3	sp|P80030|FABI_BRANA_Enoyl-[acyl-carrier-protein]_reductase_[NADH],_chloroplastic_OS=Brassica_napus_OX=3708_PE=1_SV=2
TRINITY_DN12490_c0_g1_i1.p1	sp|Q01901|POLG_PRSVH_Genome_polyprotein_OS=Papaya_ringspot_virus_(strain_P_/_mutant_HA)_OX=31731_PE=3_SV=2
TRINITY_DN12531_c0_g1_i5.p2	sp|Q8RXZ4|P2C18_ARATH_Probable_protein_phosphatase_2C_18_OS=Arabidopsis_thaliana_OX=3702_GN=At1g79630_PE=2_SV=1
TRINITY_DN12531_c0_g1_i9.p1	sp|Q8RXZ4|P2C18_ARATH_Probable_protein_phosphatase_2C_18_OS=Arabidopsis_thaliana_OX=3702_GN=At1g79630_PE=2_SV=1
TRINITY_DN12536_c0_g1_i1.p1	sp|P0CJ98|MVP_PRSVH_P3N-PIPO_polyprotein_OS=Papaya_ringspot_virus_(strain_P_/_mutant_HA)_OX=31731_PE=3_SV=2
TRINITY_DN12538_c0_g1_i3.p2	sp|Q8RWL6|STY17_ARATH_Serine/threonine-protein_kinase_STY17_OS=Arabidopsis_thaliana_OX=3702_GN=STY17_PE=1_SV=1
TRINITY_DN12538_c0_g1_i4.p1	sp|Q8RWL6|STY17_ARATH_Serine/threonine-protein_kinase_STY17_OS=Arabidopsis_thaliana_OX=3702_GN=STY17_PE=1_SV=1
TRINITY_DN12549_c0_g1_i2.p1	sp|Q9LYE4|FLZ10_ARATH_FCS-Like_Zinc_finger_10_OS=Arabidopsis_thaliana_OX=3702_GN=FLZ10_PE=1_SV=1
TRINITY_DN12558_c0_g1_i1.p1	sp|Q01901|POLG_PRSVH_Genome_polyprotein_OS=Papaya_ringspot_virus_(strain_P_/_mutant_HA)_OX=31731_PE=3_SV=2
TRINITY_DN12568_c0_g1_i2.p1	sp|Q5RD03|ARMC6_PONAB_Armadillo_repeat-containing_protein_6_OS=Pongo_abelii_OX=9601_GN=ARMC6_PE=2_SV=1
TRINITY_DN1258_c0_g1_i11.p1	sp|A8MRC7|B3GT2_ARATH_Probable_beta-1,3-galactosyltransferase_2_OS=Arabidopsis_thaliana_OX=3702_GN=B3GALT2_PE=2_SV=1
TRINITY_DN1258_c0_g1_i6.p1	sp|A8MRC7|B3GT2_ARATH_Probable_beta-1,3-galactosyltransferase_2_OS=Arabidopsis_thaliana_OX=3702_GN=B3GALT2_PE=2_SV=1
TRINITY_DN12616_c0_g1_i1.p2	sp|Q8VYD9|CAF1M_ARATH_CRS2-associated_factor_1,_mitochondrial_OS=Arabidopsis_thaliana_OX=3702_GN=At4g31010_PE=2_SV=1
TRINITY_DN12641_c0_g1_i3.p1	sp|Q9LF10|CRS1_ARATH_Chloroplastic_group_IIA_intron_splicing_facilitator_CRS1,_chloroplastic_OS=Arabidopsis_thaliana_OX=3702_GN=At5g16180_PE=3_SV=2
TRINITY_DN12725_c0_g1_i10.p2	sp|Q9FPT1|UBP12_ARATH_Ubiquitin_C-terminal_hydrolase_12_OS=Arabidopsis_thaliana_OX=3702_GN=UBP12_PE=1_SV=2
TRINITY_DN12725_c0_g1_i5.p2	sp|Q9FPT1|UBP12_ARATH_Ubiquitin_C-terminal_hydrolase_12_OS=Arabidopsis_thaliana_OX=3702_GN=UBP12_PE=1_SV=2
TRINITY_DN12728_c0_g1_i1.p1	sp|Q9SY73|PTALR_ARATH_NADPH-dependent_pterin_aldehyde_reductase_OS=Arabidopsis_thaliana_OX=3702_GN=At1g10310_PE=1_SV=1
TRINITY_DN12748_c0_g1_i2.p1	sp|Q8C080|SNX16_MOUSE_Sorting_nexin-16_OS=Mus_musculus_OX=10090_GN=Snx16_PE=1_SV=2
TRINITY_DN12755_c0_g1_i10.p1	sp|P14873|MAP1B_MOUSE_Microtubule-associated_protein_1B_OS=Mus_musculus_OX=10090_GN=Map1b_PE=1_SV=2
TRINITY_DN12755_c0_g1_i12.p1	sp|P14873|MAP1B_MOUSE_Microtubule-associated_protein_1B_OS=Mus_musculus_OX=10090_GN=Map1b_PE=1_SV=2
TRINITY_DN12761_c0_g1_i2.p1	sp|Q8GVP6|PDRP1_ORYSJ_Probable_pyruvate,_phosphate_dikinase_regulatory_protein,_chloroplastic_OS=Oryza_sativa_subsp._japonica_OX=39947_GN=PDRP1_PE=2_SV=2
TRINITY_DN12761_c0_g1_i3.p1	sp|Q8GVP6|PDRP1_ORYSJ_Probable_pyruvate,_phosphate_dikinase_regulatory_protein,_chloroplastic_OS=Oryza_sativa_subsp._japonica_OX=39947_GN=PDRP1_PE=2_SV=2
TRINITY_DN12761_c0_g1_i3.p3	sp|O49562|PDRP1_ARATH_Pyruvate,_phosphate_dikinase_regulatory_protein_1,_chloroplastic_OS=Arabidopsis_thaliana_OX=3702_GN=RP1_PE=1_SV=1
TRINITY_DN12765_c0_g1_i3.p1	sp|F4IJK1|NET2D_ARATH_Protein_NETWORKED_2D_OS=Arabidopsis_thaliana_OX=3702_GN=NET2D_PE=3_SV=1
TRINITY_DN12765_c0_g1_i4.p1	sp|F4IJK1|NET2D_ARATH_Protein_NETWORKED_2D_OS=Arabidopsis_thaliana_OX=3702_GN=NET2D_PE=3_SV=1
TRINITY_DN12767_c1_g2_i5.p1	sp|V9M398|RUN1_VITRO_Disease_resistance_protein_RUN1_OS=Vitis_rotundifolia_OX=103349_GN=RUN1_PE=1_SV=1
TRINITY_DN12774_c0_g1_i2.p1	sp|Q8LPH6|MYB86_ARATH_Transcription_factor_MYB86_OS=Arabidopsis_thaliana_OX=3702_GN=MYB86_PE=2_SV=1
TRINITY_DN12794_c0_g1_i1.p1	sp|F4ISV6|THG2_ARATH_tRNA(His)_guanylyltransferase_2_OS=Arabidopsis_thaliana_OX=3702_GN=THG2_PE=1_SV=1
TRINITY_DN1280_c0_g1_i8.p1	sp|Q3B5U2|RL13_CHLL3_50S_ribosomal_protein_L13_OS=Chlorobium_luteolum_(strain_DSM_273_/_BCRC_81028_/_2530)_OX=319225_GN=rplM_PE=3_SV=1
TRINITY_DN12844_c1_g1_i2.p1	sp|Q1ACB3|HSTC_ARATH_Homogentisate_solanesyltransferase,_chloroplastic_OS=Arabidopsis_thaliana_OX=3702_GN=HST_PE=1_SV=1
TRINITY_DN12906_c0_g1_i1.p1	sp|Q9M9E8|FB92_ARATH_F-box_protein_At1g78280_OS=Arabidopsis_thaliana_OX=3702_GN=At1g78280_PE=2_SV=3
TRINITY_DN12920_c0_g1_i8.p2	sp|A0A290U7C4|ROQ1_NICBE_Disease_resistance_protein_Roq1_OS=Nicotiana_benthamiana_OX=4100_GN=ROQ1_PE=1_SV=1
TRINITY_DN12926_c0_g1_i1.p2	sp|O82314|U082_ARATH_Probable_transcriptional_regulatory_protein_At2g25830_OS=Arabidopsis_thaliana_OX=3702_GN=At2g25830_PE=2_SV=2
TRINITY_DN13002_c0_g1_i2.p1	sp|Q9BZC7|ABCA2_HUMAN_ATP-binding_cassette_sub-family_A_member_2_OS=Homo_sapiens_OX=9606_GN=ABCA2_PE=1_SV=4
TRINITY_DN13003_c0_g1_i12.p1	sp|Q9LHN9|IQM2_ARATH_IQ_domain-containing_protein_IQM2_OS=Arabidopsis_thaliana_OX=3702_GN=IQM2_PE=2_SV=1
TRINITY_DN13003_c0_g1_i5.p1	sp|Q9LHN9|IQM2_ARATH_IQ_domain-containing_protein_IQM2_OS=Arabidopsis_thaliana_OX=3702_GN=IQM2_PE=2_SV=1
TRINITY_DN13024_c0_g1_i1.p1	sp|Q01901|POLG_PRSVH_Genome_polyprotein_OS=Papaya_ringspot_virus_(strain_P_/_mutant_HA)_OX=31731_PE=3_SV=2
TRINITY_DN13043_c0_g1_i2.p2	sp|Q9SRQ1|C89A9_ARATH_Cytochrome_P450_89A9_OS=Arabidopsis_thaliana_OX=3702_GN=CYP89A9_PE=1_SV=1
TRINITY_DN13094_c0_g1_i1.p1	sp|Q7K1U0|ARC1_DROME_Activity-regulated_cytoskeleton_associated_protein_1_OS=Drosophila_melanogaster_OX=7227_GN=Arc1_PE=1_SV=1
TRINITY_DN13094_c0_g1_i4.p1	sp|Q7K1U0|ARC1_DROME_Activity-regulated_cytoskeleton_associated_protein_1_OS=Drosophila_melanogaster_OX=7227_GN=Arc1_PE=1_SV=1
TRINITY_DN13094_c0_g1_i5.p1	sp|Q7K1U0|ARC1_DROME_Activity-regulated_cytoskeleton_associated_protein_1_OS=Drosophila_melanogaster_OX=7227_GN=Arc1_PE=1_SV=1
TRINITY_DN13125_c0_g1_i10.p1	sp|Q5SR56|MF14B_HUMAN_Hippocampus_abundant_transcript-like_protein_1_OS=Homo_sapiens_OX=9606_GN=MFSD14B_PE=1_SV=3
TRINITY_DN13147_c0_g1_i1.p1	sp|Q9ZVF3|ML328_ARATH_MLP-like_protein_328_OS=Arabidopsis_thaliana_OX=3702_GN=MLP328_PE=2_SV=1
TRINITY_DN13158_c0_g1_i1.p1	sp|F4J3R7|SPD1_ARATH_Protein_SEEDLING_PLASTID_DEVELOPMENT_1_OS=Arabidopsis_thaliana_OX=3702_GN=SPD1_PE=2_SV=1
TRINITY_DN1319_c0_g1_i1.p1	sp|Q01901|POLG_PRSVH_Genome_polyprotein_OS=Papaya_ringspot_virus_(strain_P_/_mutant_HA)_OX=31731_PE=3_SV=2
TRINITY_DN13214_c1_g1_i1.p2	sp|B1AWL2|ZN462_MOUSE_Zinc_finger_protein_462_OS=Mus_musculus_OX=10090_GN=Znf462_PE=1_SV=1
TRINITY_DN13231_c0_g1_i1.p1	sp|Q8GZM7|PIF1_ARATH_Transcription_factor_PIF1_OS=Arabidopsis_thaliana_OX=3702_GN=PIF1_PE=1_SV=1
TRINITY_DN13245_c0_g1_i2.p1	sp|Q9LNG5|PPP7L_ARATH_Serine/threonine-protein_phosphatase_7_long_form_homolog_OS=Arabidopsis_thaliana_OX=3702_GN=MAIL3_PE=2_SV=1
TRINITY_DN13260_c0_g1_i2.p1	sp|Q8VZA0|SIEL_ARATH_Protein_SIEL_OS=Arabidopsis_thaliana_OX=3702_GN=SIEL_PE=1_SV=1
TRINITY_DN13333_c0_g1_i2.p1	sp|Q9LK64|AB3C_ARATH_ABC_transporter_C_family_member_3_OS=Arabidopsis_thaliana_OX=3702_GN=ABCC3_PE=1_SV=1
TRINITY_DN13336_c0_g1_i3.p1	sp|O48788|Y2267_ARATH_Probable_inactive_receptor_kinase_At2g26730_OS=Arabidopsis_thaliana_OX=3702_GN=At2g26730_PE=1_SV=1
TRINITY_DN13336_c0_g1_i4.p1	sp|O48788|Y2267_ARATH_Probable_inactive_receptor_kinase_At2g26730_OS=Arabidopsis_thaliana_OX=3702_GN=At2g26730_PE=1_SV=1
TRINITY_DN13343_c0_g1_i2.p1	sp|Q8RY89|PI5K8_ARATH_Phosphatidylinositol_4-phosphate_5-kinase_8_OS=Arabidopsis_thaliana_OX=3702_GN=PIP5K8_PE=1_SV=1
TRINITY_DN13351_c0_g1_i1.p1	sp|Q9SXB8|Y1133_ARATH_G-type_lectin_S-receptor-like_serine/threonine-protein_kinase_At1g11330_OS=Arabidopsis_thaliana_OX=3702_GN=At1g11330_PE=1_SV=3
TRINITY_DN13351_c0_g1_i2.p1	sp|Q9SXB8|Y1133_ARATH_G-type_lectin_S-receptor-like_serine/threonine-protein_kinase_At1g11330_OS=Arabidopsis_thaliana_OX=3702_GN=At1g11330_PE=1_SV=3
TRINITY_DN13351_c0_g1_i4.p2	sp|Q9LPZ9|SD113_ARATH_G-type_lectin_S-receptor-like_serine/threonine-protein_kinase_SD1-13_OS=Arabidopsis_thaliana_OX=3702_GN=SD113_PE=1_SV=2
TRINITY_DN13351_c0_g1_i5.p1	sp|Q9SXB8|Y1133_ARATH_G-type_lectin_S-receptor-like_serine/threonine-protein_kinase_At1g11330_OS=Arabidopsis_thaliana_OX=3702_GN=At1g11330_PE=1_SV=3
TRINITY_DN13351_c0_g1_i6.p2	sp|Q9LPZ9|SD113_ARATH_G-type_lectin_S-receptor-like_serine/threonine-protein_kinase_SD1-13_OS=Arabidopsis_thaliana_OX=3702_GN=SD113_PE=1_SV=2
TRINITY_DN13361_c0_g1_i1.p1	sp|Q87JZ5|Y4103_VIBPA_Macro_domain-containing_protein_VPA0103_OS=Vibrio_parahaemolyticus_serotype_O3:K6_(strain_RIMD_2210633)_OX=223926_GN=VPA0103_PE=4_SV=1
TRINITY_DN13365_c0_g1_i7.p1	sp|Q65RK9|MEND_MANSM_2-succinyl-5-enolpyruvyl-6-hydroxy-3-cyclohexene-1-carboxylate_synthase_OS=Mannheimia_succiniciproducens_(strain_MBEL55E)_OX=221988_GN=menD_PE=3_SV=1
TRINITY_DN13384_c0_g1_i9.p3	sp|Q3U213|SRAC1_MOUSE_Protein_SERAC1_OS=Mus_musculus_OX=10090_GN=Serac1_PE=2_SV=1
TRINITY_DN1339_c0_g1_i3.p2	sp|Q2TSC7|PCS1_LOTJA_Glutathione_gamma-glutamylcysteinyltransferase_1_OS=Lotus_japonicus_OX=34305_GN=PCS1_PE=2_SV=1
TRINITY_DN13430_c0_g1_i15.p1	sp|Q93ZM7|CH60C_ARATH_Chaperonin_CPN60-like_2,_mitochondrial_OS=Arabidopsis_thaliana_OX=3702_GN=At3g13860_PE=1_SV=2
TRINITY_DN13430_c0_g1_i4.p1	sp|Q93ZM7|CH60C_ARATH_Chaperonin_CPN60-like_2,_mitochondrial_OS=Arabidopsis_thaliana_OX=3702_GN=At3g13860_PE=1_SV=2
TRINITY_DN13449_c0_g1_i2.p3	sp|O31634|YJCL_BACSU_Uncharacterized_membrane_protein_YjcL_OS=Bacillus_subtilis_(strain_168)_OX=224308_GN=yjcL_PE=4_SV=1
TRINITY_DN13459_c0_g1_i2.p2	sp|Q9ZT94|POLR2_ARATH_Retrovirus-related_Pol_polyprotein_from_transposon_RE2_OS=Arabidopsis_thaliana_OX=3702_GN=RE2_PE=4_SV=1
TRINITY_DN13473_c0_g1_i6.p1	sp|Q9C5S8|CRK5_ARATH_Cysteine-rich_receptor-like_protein_kinase_5_OS=Arabidopsis_thaliana_OX=3702_GN=CRK5_PE=1_SV=1
TRINITY_DN135_c0_g1_i2.p1	sp|Q9M263|GL24_ARATH_Germin-like_protein_subfamily_2_member_4_OS=Arabidopsis_thaliana_OX=3702_GN=GLP10_PE=2_SV=1
TRINITY_DN1357_c0_g1_i1.p1	sp|Q01901|POLG_PRSVH_Genome_polyprotein_OS=Papaya_ringspot_virus_(strain_P_/_mutant_HA)_OX=31731_PE=3_SV=2
TRINITY_DN13603_c0_g1_i1.p1	sp|Q9SUW0|TPPG_ARATH_Probable_trehalose-phosphate_phosphatase_G_OS=Arabidopsis_thaliana_OX=3702_GN=TPPG_PE=2_SV=1
TRINITY_DN13603_c0_g1_i2.p1	sp|Q9SUW0|TPPG_ARATH_Probable_trehalose-phosphate_phosphatase_G_OS=Arabidopsis_thaliana_OX=3702_GN=TPPG_PE=2_SV=1
TRINITY_DN13603_c0_g1_i3.p1	sp|Q9SUW0|TPPG_ARATH_Probable_trehalose-phosphate_phosphatase_G_OS=Arabidopsis_thaliana_OX=3702_GN=TPPG_PE=2_SV=1
TRINITY_DN13633_c0_g1_i1.p1	sp|Q9C5J8|OEP80_ARATH_Outer_envelope_protein_80,_chloroplastic_OS=Arabidopsis_thaliana_OX=3702_GN=OEP80_PE=2_SV=1
TRINITY_DN13633_c0_g1_i2.p2	sp|Q9C5J8|OEP80_ARATH_Outer_envelope_protein_80,_chloroplastic_OS=Arabidopsis_thaliana_OX=3702_GN=OEP80_PE=2_SV=1
TRINITY_DN13659_c0_g1_i7.p1	sp|Q9SRL2|RLP34_ARATH_Receptor-like_protein_34_OS=Arabidopsis_thaliana_OX=3702_GN=RLP34_PE=2_SV=1
TRINITY_DN13663_c0_g1_i1.p1	sp|Q07DZ5|CTTB2_ORNAN_Cortactin-binding_protein_2_OS=Ornithorhynchus_anatinus_OX=9258_GN=CTTNBP2_PE=3_SV=1
TRINITY_DN13663_c0_g1_i2.p1	sp|Q07DZ5|CTTB2_ORNAN_Cortactin-binding_protein_2_OS=Ornithorhynchus_anatinus_OX=9258_GN=CTTNBP2_PE=3_SV=1
TRINITY_DN13736_c0_g1_i1.p1	sp|F4IFD0|MAIL2_ARATH_Protein_MAIN-LIKE_2_OS=Arabidopsis_thaliana_OX=3702_GN=At2g04865_PE=1_SV=1
TRINITY_DN13803_c0_g1_i7.p1	sp|Q8W4S4|VHAA3_ARATH_V-type_proton_ATPase_subunit_a3_OS=Arabidopsis_thaliana_OX=3702_GN=VHA-a3_PE=1_SV=1
TRINITY_DN13814_c0_g1_i13.p1	sp|Q94C27|FB84_ARATH_F-box_protein_At1g70590_OS=Arabidopsis_thaliana_OX=3702_GN=At1g70590_PE=2_SV=1
TRINITY_DN13814_c0_g1_i2.p2	sp|Q94C27|FB84_ARATH_F-box_protein_At1g70590_OS=Arabidopsis_thaliana_OX=3702_GN=At1g70590_PE=2_SV=1
TRINITY_DN13814_c0_g1_i6.p1	sp|Q94C27|FB84_ARATH_F-box_protein_At1g70590_OS=Arabidopsis_thaliana_OX=3702_GN=At1g70590_PE=2_SV=1
TRINITY_DN13814_c0_g1_i8.p2	sp|Q94C27|FB84_ARATH_F-box_protein_At1g70590_OS=Arabidopsis_thaliana_OX=3702_GN=At1g70590_PE=2_SV=1
TRINITY_DN13815_c0_g1_i2.p1	sp|Q94BR5|CHR28_ARATH_Helicase-like_transcription_factor_CHR28_OS=Arabidopsis_thaliana_OX=3702_GN=CHR28_PE=1_SV=1
TRINITY_DN13830_c0_g1_i2.p1	sp|O23051|KAO1_ARATH_Ent-kaurenoic_acid_oxidase_1_OS=Arabidopsis_thaliana_OX=3702_GN=KAO1_PE=1_SV=1
TRINITY_DN13831_c0_g1_i1.p1	sp|Q9M2K6|PDCB5_ARATH_PLASMODESMATA_CALLOSE-BINDING_PROTEIN_5_OS=Arabidopsis_thaliana_OX=3702_GN=PDCB5_PE=2_SV=2
TRINITY_DN13839_c0_g1_i14.p2	sp|A0A4P8DJU7|DMR11_CRYX8_Dimeric_xanthone_biosynthesis_cluster_protein_R11_OS=Cryptosporiopsis_sp._(strain_8999)_OX=2572248_GN=dmxR11_PE=4_SV=1
TRINITY_DN13839_c0_g1_i5.p1	sp|A0A4P8DJU7|DMR11_CRYX8_Dimeric_xanthone_biosynthesis_cluster_protein_R11_OS=Cryptosporiopsis_sp._(strain_8999)_OX=2572248_GN=dmxR11_PE=4_SV=1
TRINITY_DN13839_c0_g1_i6.p1	sp|P11224|SPIKE_CVMA5_Spike_glycoprotein_OS=Murine_coronavirus_(strain_A59)_OX=11142_GN=S_PE=1_SV=2
TRINITY_DN1385_c1_g1_i1.p1	sp|Q6BE24|CUCS_CUCPE_Cucurbitadienol_synthase_OS=Cucurbita_pepo_OX=3663_GN=CPQ_PE=1_SV=1
TRINITY_DN1385_c1_g2_i1.p1	sp|K7NBZ9|CUCS_SIRGR_Cucurbitadienol_synthase_OS=Siraitia_grosvenorii_OX=190515_GN=CBQ_PE=1_SV=1
TRINITY_DN1385_c1_g2_i1.p2	sp|K7NBZ9|CUCS_SIRGR_Cucurbitadienol_synthase_OS=Siraitia_grosvenorii_OX=190515_GN=CBQ_PE=1_SV=1
TRINITY_DN1385_c1_g2_i2.p1	sp|K7NBZ9|CUCS_SIRGR_Cucurbitadienol_synthase_OS=Siraitia_grosvenorii_OX=190515_GN=CBQ_PE=1_SV=1
TRINITY_DN1385_c1_g2_i3.p1	sp|K7NBZ9|CUCS_SIRGR_Cucurbitadienol_synthase_OS=Siraitia_grosvenorii_OX=190515_GN=CBQ_PE=1_SV=1
TRINITY_DN1385_c3_g1_i1.p1	sp|Q6BE24|CUCS_CUCPE_Cucurbitadienol_synthase_OS=Cucurbita_pepo_OX=3663_GN=CPQ_PE=1_SV=1
TRINITY_DN1385_c3_g1_i2.p1	sp|K7NBZ9|CUCS_SIRGR_Cucurbitadienol_synthase_OS=Siraitia_grosvenorii_OX=190515_GN=CBQ_PE=1_SV=1
TRINITY_DN13882_c0_g1_i1.p1	sp|Q39265|ZFP6_ARATH_Zinc_finger_protein_6_OS=Arabidopsis_thaliana_OX=3702_GN=ZFP6_PE=2_SV=1
TRINITY_DN13885_c0_g1_i1.p3	sp|B0K2W0|MTAD_THEPX_5-methylthioadenosine/S-adenosylhomocysteine_deaminase_OS=Thermoanaerobacter_sp._(strain_X514)_OX=399726_GN=mtaD_PE=3_SV=1
TRINITY_DN13885_c0_g1_i3.p3	sp|B0K2W0|MTAD_THEPX_5-methylthioadenosine/S-adenosylhomocysteine_deaminase_OS=Thermoanaerobacter_sp._(strain_X514)_OX=399726_GN=mtaD_PE=3_SV=1
TRINITY_DN13893_c0_g1_i3.p1	sp|Q38998|AKT1_ARATH_Potassium_channel_AKT1_OS=Arabidopsis_thaliana_OX=3702_GN=AKT1_PE=1_SV=2
TRINITY_DN13985_c0_g1_i1.p2	sp|Q9LZB2|GDL74_ARATH_GDSL_esterase/lipase_At5g03980_OS=Arabidopsis_thaliana_OX=3702_GN=At5g03980_PE=2_SV=1
TRINITY_DN13985_c0_g1_i2.p1	sp|Q3MKY2|AAE_RAUSE_Acetylajmalan_esterase_OS=Rauvolfia_serpentina_OX=4060_GN=AAE_PE=1_SV=1
TRINITY_DN13985_c0_g1_i2.p2	sp|Q9LZB2|GDL74_ARATH_GDSL_esterase/lipase_At5g03980_OS=Arabidopsis_thaliana_OX=3702_GN=At5g03980_PE=2_SV=1
TRINITY_DN13985_c0_g1_i5.p1	sp|Q9LZB2|GDL74_ARATH_GDSL_esterase/lipase_At5g03980_OS=Arabidopsis_thaliana_OX=3702_GN=At5g03980_PE=2_SV=1
TRINITY_DN1402_c0_g1_i2.p1	sp|Q9LFD5|BPA1_ARATH_Binding_partner_of_ACD11_1_OS=Arabidopsis_thaliana_OX=3702_GN=BPA1_PE=1_SV=1
TRINITY_DN1402_c0_g1_i3.p1	sp|Q9LFD5|BPA1_ARATH_Binding_partner_of_ACD11_1_OS=Arabidopsis_thaliana_OX=3702_GN=BPA1_PE=1_SV=1
TRINITY_DN14035_c0_g1_i2.p1	sp|Q9SZ46|C82C4_ARATH_Xanthotoxin_5-hydroxylase_CYP82C4_OS=Arabidopsis_thaliana_OX=3702_GN=CYP82C4_PE=1_SV=1
TRINITY_DN14055_c0_g1_i1.p1	sp|P38094|FLUG_EMENI_Protein_fluG_OS=Emericella_nidulans_(strain_FGSC_A4_/_ATCC_38163_/_CBS_112.46_/_NRRL_194_/_M139)_OX=227321_GN=fluG_PE=1_SV=1
TRINITY_DN14073_c0_g1_i2.p1	sp|Q9SJ41|C3H18_ARATH_Zinc_finger_CCCH_domain-containing_protein_18_OS=Arabidopsis_thaliana_OX=3702_GN=At2g05160_PE=2_SV=1
TRINITY_DN14074_c0_g1_i6.p1	sp|Q6Q4D0|TONS_ARATH_Protein_TONSOKU_OS=Arabidopsis_thaliana_OX=3702_GN=TSK_PE=1_SV=2
TRINITY_DN14121_c0_g2_i2.p1	sp|Q56XZ1|SHB_ARATH_SH2_domain-containing_protein_B_OS=Arabidopsis_thaliana_OX=3702_GN=SHB_PE=1_SV=1
TRINITY_DN14276_c0_g1_i1.p1	sp|F4JCU0|SUA_ARATH_SUPPRESSOR_OF_ABI3-5_OS=Arabidopsis_thaliana_OX=3702_GN=SUA_PE=1_SV=2
TRINITY_DN14277_c0_g1_i1.p1	sp|O80522|GDL2_ARATH_GDSL_esterase/lipase_At1g09390_OS=Arabidopsis_thaliana_OX=3702_GN=At1g09390_PE=2_SV=1
TRINITY_DN1429_c3_g1_i1.p1	sp|P0CJ98|MVP_PRSVH_P3N-PIPO_polyprotein_OS=Papaya_ringspot_virus_(strain_P_/_mutant_HA)_OX=31731_PE=3_SV=2
TRINITY_DN1429_c4_g2_i1.p1	sp|P0CJ98|MVP_PRSVH_P3N-PIPO_polyprotein_OS=Papaya_ringspot_virus_(strain_P_/_mutant_HA)_OX=31731_PE=3_SV=2
TRINITY_DN14290_c0_g1_i4.p1	sp|Q39147|3MG_ARATH_DNA-3-methyladenine_glycosylase_OS=Arabidopsis_thaliana_OX=3702_GN=MAG_PE=2_SV=1
TRINITY_DN14297_c0_g1_i2.p1	sp|Q9FGR0|CPSF1_ARATH_Cleavage_and_polyadenylation_specificity_factor_subunit_1_OS=Arabidopsis_thaliana_OX=3702_GN=CPSF160_PE=1_SV=2
TRINITY_DN14298_c0_g1_i2.p1	sp|Q9JJ06|C1GLT_MOUSE_Glycoprotein-N-acetylgalactosamine_3-beta-galactosyltransferase_1_OS=Mus_musculus_OX=10090_GN=C1galt1_PE=1_SV=1
TRINITY_DN14302_c0_g1_i2.p1	sp|Q9LUA1|CLE27_ARATH_CLAVATA3/ESR_(CLE)-related_protein_27_OS=Arabidopsis_thaliana_OX=3702_GN=CLE27_PE=2_SV=1
TRINITY_DN1431_c0_g1_i1.p1	sp|Q9L5W4|RL7_LIBAC_50S_ribosomal_protein_L7/L12_OS=Liberibacter_africanus_subsp._capensis_OX=119494_GN=rplL_PE=3_SV=1
TRINITY_DN14371_c0_g1_i4.p1	sp|Q8VYE5|E1312_ARATH_Glucan_endo-1,3-beta-glucosidase_12_OS=Arabidopsis_thaliana_OX=3702_GN=At4g29360_PE=2_SV=1
TRINITY_DN14398_c0_g1_i11.p1	sp|F4K1G2|AEE19_ARATH_Putative_acyl-activating_enzyme_19_OS=Arabidopsis_thaliana_OX=3702_GN=At5g35930_PE=2_SV=1
TRINITY_DN14411_c0_g1_i11.p2	sp|F4IQV7|SCY2_ARATH_Preprotein_translocase_subunit_SCY2,_chloroplastic_OS=Arabidopsis_thaliana_OX=3702_GN=SCY2_PE=2_SV=1
TRINITY_DN14411_c0_g1_i14.p2	sp|F4IQV7|SCY2_ARATH_Preprotein_translocase_subunit_SCY2,_chloroplastic_OS=Arabidopsis_thaliana_OX=3702_GN=SCY2_PE=2_SV=1
TRINITY_DN14419_c1_g2_i6.p1	sp|Q9FF29|PR5K_ARATH_PR5-like_receptor_kinase_OS=Arabidopsis_thaliana_OX=3702_GN=PR5K_PE=1_SV=1
TRINITY_DN14436_c0_g1_i1.p1	sp|Q96PP9|GBP4_HUMAN_Guanylate-binding_protein_4_OS=Homo_sapiens_OX=9606_GN=GBP4_PE=1_SV=2
TRINITY_DN14443_c0_g1_i3.p1	sp|Q9LXA5|LRK91_ARATH_L-type_lectin-domain_containing_receptor_kinase_IX.1_OS=Arabidopsis_thaliana_OX=3702_GN=LECRK91_PE=1_SV=1
TRINITY_DN14444_c0_g3_i1.p1	sp|Q0WPR4|SCP34_ARATH_Serine_carboxypeptidase-like_34_OS=Arabidopsis_thaliana_OX=3702_GN=SCPL34_PE=2_SV=2
TRINITY_DN14474_c0_g1_i1.p1	sp|Q9C7U7|MYB20_ARATH_Transcription_factor_MYB20_OS=Arabidopsis_thaliana_OX=3702_GN=MYB20_PE=2_SV=1
TRINITY_DN14489_c0_g1_i3.p1	sp|Q8VWK4|TRB1_ARATH_Telomere_repeat-binding_factor_1_OS=Arabidopsis_thaliana_OX=3702_GN=TRB1_PE=1_SV=1
TRINITY_DN14495_c0_g1_i2.p1	sp|Q9LLY4|LPAT1_BRANA_1-acyl-sn-glycerol-3-phosphate_acyltransferase_BAT2,_chloroplastic_OS=Brassica_napus_OX=3708_GN=BAT2_PE=1_SV=2
TRINITY_DN145_c0_g2_i1.p1	sp|Q01901|POLG_PRSVH_Genome_polyprotein_OS=Papaya_ringspot_virus_(strain_P_/_mutant_HA)_OX=31731_PE=3_SV=2
TRINITY_DN145_c0_g3_i1.p1	sp|Q01901|POLG_PRSVH_Genome_polyprotein_OS=Papaya_ringspot_virus_(strain_P_/_mutant_HA)_OX=31731_PE=3_SV=2
TRINITY_DN145_c1_g1_i1.p1	sp|Q01901|POLG_PRSVH_Genome_polyprotein_OS=Papaya_ringspot_virus_(strain_P_/_mutant_HA)_OX=31731_PE=3_SV=2
TRINITY_DN145_c2_g1_i1.p1	sp|Q01901|POLG_PRSVH_Genome_polyprotein_OS=Papaya_ringspot_virus_(strain_P_/_mutant_HA)_OX=31731_PE=3_SV=2
TRINITY_DN14537_c0_g1_i1.p1	sp|Q2QQ96|CCA21_ORYSJ_Cyclin-A2-1_OS=Oryza_sativa_subsp._japonica_OX=39947_GN=CYCA2-1_PE=2_SV=1
TRINITY_DN14588_c1_g1_i4.p1	sp|O14053|UTP21_SCHPO_U3_small_nucleolar_RNA-associated_protein_21_homolog_OS=Schizosaccharomyces_pombe_(strain_972_/_ATCC_24843)_OX=284812_GN=SPCC1672.07_PE=3_SV=1
TRINITY_DN14610_c0_g1_i1.p1	sp|Q7XQT2|DGK1_ORYSJ_Diacylglycerol_kinase_1_OS=Oryza_sativa_subsp._japonica_OX=39947_GN=DGK1_PE=1_SV=2
TRINITY_DN14667_c0_g1_i1.p1	sp|P42734|CADH9_ARATH_Probable_cinnamyl_alcohol_dehydrogenase_9_OS=Arabidopsis_thaliana_OX=3702_GN=CAD9_PE=1_SV=2
TRINITY_DN14670_c0_g1_i3.p1	sp|Q9FY74|CMTA1_ARATH_Calmodulin-binding_transcription_activator_1_OS=Arabidopsis_thaliana_OX=3702_GN=CAMTA1_PE=1_SV=2
TRINITY_DN14691_c0_g1_i3.p1	sp|Q94K41|SDR3B_ARATH_Short-chain_dehydrogenase_reductase_3b_OS=Arabidopsis_thaliana_OX=3702_GN=SDR3b_PE=2_SV=1
TRINITY_DN14718_c0_g1_i2.p1	sp|O80673|CAMK1_ARATH_CDPK-related_kinase_1_OS=Arabidopsis_thaliana_OX=3702_GN=CRK1_PE=1_SV=1
TRINITY_DN14718_c0_g1_i21.p1	sp|O80673|CAMK1_ARATH_CDPK-related_kinase_1_OS=Arabidopsis_thaliana_OX=3702_GN=CRK1_PE=1_SV=1
TRINITY_DN14718_c0_g1_i9.p1	sp|O80673|CAMK1_ARATH_CDPK-related_kinase_1_OS=Arabidopsis_thaliana_OX=3702_GN=CRK1_PE=1_SV=1
TRINITY_DN1475_c0_g1_i3.p1	sp|Q8GYB8|OPR2_ARATH_12-oxophytodienoate_reductase_2_OS=Arabidopsis_thaliana_OX=3702_GN=OPR2_PE=1_SV=2
TRINITY_DN14757_c0_g1_i2.p1	sp|B8XCH5|QKY_ARATH_Protein_QUIRKY_OS=Arabidopsis_thaliana_OX=3702_GN=QKY_PE=2_SV=1
TRINITY_DN14760_c0_g1_i1.p1	sp|P14009|14KD_DAUCA_14_kDa_proline-rich_protein_DC2.15_OS=Daucus_carota_OX=4039_PE=2_SV=1
TRINITY_DN14818_c0_g1_i1.p1	sp|Q9M8T3|Y2910_ARATH_Putative_gamma-glutamylcyclotransferase_At3g02910_OS=Arabidopsis_thaliana_OX=3702_GN=At3g02910_PE=2_SV=2
TRINITY_DN14859_c1_g1_i1.p1	sp|Q9LIP5|C71BW_ARATH_Cytochrome_P450_71B35_OS=Arabidopsis_thaliana_OX=3702_GN=CYP71B35_PE=2_SV=1
TRINITY_DN14874_c0_g1_i3.p1	sp|P54970|ILL2_ARATH_IAA-amino_acid_hydrolase_ILR1-like_2_OS=Arabidopsis_thaliana_OX=3702_GN=ILL2_PE=1_SV=2
TRINITY_DN14904_c0_g1_i1.p2	sp|Q9SY73|PTALR_ARATH_NADPH-dependent_pterin_aldehyde_reductase_OS=Arabidopsis_thaliana_OX=3702_GN=At1g10310_PE=1_SV=1
TRINITY_DN14915_c0_g1_i5.p2	sp|P32138|SQASE_ECOLI_Sulfoquinovosidase_OS=Escherichia_coli_(strain_K12)_OX=83333_GN=yihQ_PE=1_SV=3
TRINITY_DN14915_c0_g1_i7.p2	sp|P32138|SQASE_ECOLI_Sulfoquinovosidase_OS=Escherichia_coli_(strain_K12)_OX=83333_GN=yihQ_PE=1_SV=3
TRINITY_DN14948_c0_g1_i1.p1	sp|P24465|C71A1_PERAE_Cytochrome_P450_71A1_OS=Persea_americana_OX=3435_GN=CYP71A1_PE=1_SV=2
TRINITY_DN14954_c0_g1_i3.p1	sp|Q1EBV7|BASS2_ARATH_Sodium/pyruvate_cotransporter_BASS2,_chloroplastic_OS=Arabidopsis_thaliana_OX=3702_GN=BASS2_PE=1_SV=1
TRINITY_DN14954_c0_g1_i4.p1	sp|Q1EBV7|BASS2_ARATH_Sodium/pyruvate_cotransporter_BASS2,_chloroplastic_OS=Arabidopsis_thaliana_OX=3702_GN=BASS2_PE=1_SV=1
TRINITY_DN14981_c0_g1_i1.p1	sp|A7NW78|CSPL5_VITVI_CASP-like_protein_1E2_OS=Vitis_vinifera_OX=29760_GN=VIT_05s0020g01820_PE=2_SV=1
TRINITY_DN1502_c0_g1_i2.p1	sp|Q9ZQP1|TPMT1_ARATH_Phosphatidylglycerophosphate_phosphatase_PTPMT1_OS=Arabidopsis_thaliana_OX=3702_GN=PTPMT1_PE=1_SV=2
TRINITY_DN1502_c0_g1_i2.p2	sp|Q9ZQP1|TPMT1_ARATH_Phosphatidylglycerophosphate_phosphatase_PTPMT1_OS=Arabidopsis_thaliana_OX=3702_GN=PTPMT1_PE=1_SV=2
TRINITY_DN15038_c0_g1_i1.p1	sp|Q4JHN6|FPS_PANGI_Farnesyl_pyrophosphate_synthase_OS=Panax_ginseng_OX=4054_GN=FPS_PE=2_SV=1
TRINITY_DN15048_c0_g1_i2.p1	sp|P33529|PHY_MOUSC_Phytochrome_OS=Mougeotia_scalaris_OX=13158_GN=PHY_PE=2_SV=2
TRINITY_DN15048_c0_g1_i2.p3	sp|P85502|STRU2_BPPAJ_Structural_protein_2_OS=Pseudomonas_phage_PAJU2_OX=504346_PE=1_SV=2
TRINITY_DN15048_c0_g1_i9.p3	sp|P85502|STRU2_BPPAJ_Structural_protein_2_OS=Pseudomonas_phage_PAJU2_OX=504346_PE=1_SV=2
TRINITY_DN15195_c0_g1_i1.p1	sp|Q08156|KIT_CHICK_Mast/stem_cell_growth_factor_receptor_Kit_OS=Gallus_gallus_OX=9031_GN=KIT_PE=2_SV=1
TRINITY_DN15195_c0_g1_i2.p1	sp|Q08156|KIT_CHICK_Mast/stem_cell_growth_factor_receptor_Kit_OS=Gallus_gallus_OX=9031_GN=KIT_PE=2_SV=1
TRINITY_DN15212_c0_g1_i3.p2	sp|Q1PE15|MCU1_ARATH_Calcium_uniporter_protein_1,_mitochondrial_OS=Arabidopsis_thaliana_OX=3702_GN=At4g36820_PE=2_SV=1
TRINITY_DN15226_c0_g1_i1.p3	sp|Q8JU59|VNS1_AQRVC_Non-structural_protein_1_OS=Aquareovirus_C_(isolate_Golden_shiner/USA/GSRV/1977)_OX=185783_GN=S4_PE=3_SV=1
TRINITY_DN15226_c0_g1_i5.p4	sp|Q8JU59|VNS1_AQRVC_Non-structural_protein_1_OS=Aquareovirus_C_(isolate_Golden_shiner/USA/GSRV/1977)_OX=185783_GN=S4_PE=3_SV=1
TRINITY_DN15227_c0_g1_i2.p1	sp|Q6CXH8|RSE1_KLULA_Pre-mRNA-splicing_factor_RSE1_OS=Kluyveromyces_lactis_(strain_ATCC_8585_/_CBS_2359_/_DSM_70799_/_NBRC_1267_/_NRRL_Y-1140_/_WM37)_OX=284590_GN=RSE1_PE=3_SV=1
TRINITY_DN15236_c0_g1_i2.p1	sp|C0LGT6|EFR_ARATH_LRR_receptor-like_serine/threonine-protein_kinase_EFR_OS=Arabidopsis_thaliana_OX=3702_GN=EFR_PE=1_SV=1
TRINITY_DN15244_c0_g1_i1.p1	sp|Q0WUU6|PLT4_ARATH_Probable_polyol_transporter_4_OS=Arabidopsis_thaliana_OX=3702_GN=PLT4_PE=2_SV=1
TRINITY_DN15264_c0_g1_i1.p1	sp|Q9D0L4|ADCK1_MOUSE_AarF_domain-containing_protein_kinase_1_OS=Mus_musculus_OX=10090_GN=Adck1_PE=1_SV=1
TRINITY_DN15264_c0_g1_i3.p1	sp|Q9D0L4|ADCK1_MOUSE_AarF_domain-containing_protein_kinase_1_OS=Mus_musculus_OX=10090_GN=Adck1_PE=1_SV=1
TRINITY_DN1530_c0_g1_i1.p1	sp|Q0WWT7|STR11_ARATH_Rhodanese-like_domain-containing_protein_11,_chloroplastic_OS=Arabidopsis_thaliana_OX=3702_GN=STR11_PE=2_SV=1
TRINITY_DN1532_c0_g1_i1.p4	sp|O48781|SPX2_ARATH_SPX_domain-containing_protein_2_OS=Arabidopsis_thaliana_OX=3702_GN=SPX2_PE=2_SV=1
TRINITY_DN15333_c0_g1_i1.p1	sp|P46674|SAC3_YEAST_Nuclear_mRNA_export_protein_SAC3_OS=Saccharomyces_cerevisiae_(strain_ATCC_204508_/_S288c)_OX=559292_GN=SAC3_PE=1_SV=2
TRINITY_DN15347_c0_g1_i4.p1	sp|Q08280|BSC6_YEAST_Bypass_of_stop_codon_protein_6_OS=Saccharomyces_cerevisiae_(strain_ATCC_204508_/_S288c)_OX=559292_GN=BSC6_PE=1_SV=1
TRINITY_DN15366_c0_g1_i2.p1	sp|F4IQJ6|LCV3_ARATH_Protein_LIKE_COV_3_OS=Arabidopsis_thaliana_OX=3702_GN=LCV3_PE=2_SV=1
TRINITY_DN15377_c0_g1_i12.p1	sp|Q9LME2|SYCP1_ARATH_Synaptonemal_complex_protein_1_OS=Arabidopsis_thaliana_OX=3702_GN=ZYP1A_PE=2_SV=1
TRINITY_DN15410_c0_g1_i1.p1	sp|P45730|PALY_POPTR_Phenylalanine_ammonia-lyase_OS=Populus_trichocarpa_OX=3694_GN=PAL_PE=2_SV=1
TRINITY_DN15440_c0_g1_i1.p1	sp|Q8CPZ2|SECA1_STAES_Protein_translocase_subunit_SecA_1_OS=Staphylococcus_epidermidis_(strain_ATCC_12228_/_FDA_PCI_1200)_OX=176280_GN=secA1_PE=3_SV=1
TRINITY_DN15450_c0_g1_i1.p1	sp|P0CJ98|MVP_PRSVH_P3N-PIPO_polyprotein_OS=Papaya_ringspot_virus_(strain_P_/_mutant_HA)_OX=31731_PE=3_SV=2
TRINITY_DN1549_c0_g1_i3.p2	sp|A0A061DM17|MTR3_THECC_Probable_methyltransferase_TCM_000336_OS=Theobroma_cacao_OX=3641_GN=TCM_000336_PE=3_SV=1
TRINITY_DN15549_c0_g1_i1.p1	sp|Q8LF20|CAP2_ARATH_Putative_clathrin_assembly_protein_At2g25430_OS=Arabidopsis_thaliana_OX=3702_GN=At2g25430_PE=1_SV=2
TRINITY_DN1560_c0_g1_i1.p1	sp|Q01901|POLG_PRSVH_Genome_polyprotein_OS=Papaya_ringspot_virus_(strain_P_/_mutant_HA)_OX=31731_PE=3_SV=2
TRINITY_DN15621_c0_g1_i2.p1	sp|Q9ZUZ6|WTF9_ARATH_Protein_WHAT'S_THIS_FACTOR_9,_mitochondrial_OS=Arabidopsis_thaliana_OX=3702_GN=WTF9_PE=4_SV=1
TRINITY_DN15710_c0_g1_i2.p1	sp|F4JJ23|NEN4_ARATH_Protein_NEN4_OS=Arabidopsis_thaliana_OX=3702_GN=NEN4_PE=2_SV=1
TRINITY_DN15713_c0_g1_i1.p1	sp|Q01901|POLG_PRSVH_Genome_polyprotein_OS=Papaya_ringspot_virus_(strain_P_/_mutant_HA)_OX=31731_PE=3_SV=2
TRINITY_DN15758_c0_g1_i7.p3	sp|P59110|SENP1_MOUSE_Sentrin-specific_protease_1_OS=Mus_musculus_OX=10090_GN=Senp1_PE=1_SV=1
TRINITY_DN15775_c0_g1_i2.p1	sp|Q9SH58|MAKR2_ARATH_Probable_membrane-associated_kinase_regulator_2_OS=Arabidopsis_thaliana_OX=3702_GN=MAKR2_PE=2_SV=1
TRINITY_DN15776_c0_g1_i1.p1	sp|A4ZDG8|BSMT3_PETHY_S-adenosyl-L-methionine:benzoic_acid/salicylic_acid_carboxyl_methyltransferase_3_OS=Petunia_hybrida_OX=4102_GN=BSMT3_PE=2_SV=1
TRINITY_DN15795_c0_g1_i3.p1	sp|Q39128|KAT1_ARATH_Potassium_channel_KAT1_OS=Arabidopsis_thaliana_OX=3702_GN=KAT1_PE=1_SV=2
TRINITY_DN15801_c0_g1_i2.p1	sp|B3EWZ5|MLRP1_ACRMI_MAM_and_LDL-receptor_class_A_domain-containing_protein_1_(Fragment)_OS=Acropora_millepora_OX=45264_PE=1_SV=1
TRINITY_DN15855_c0_g1_i3.p2	sp|P0C7Q8|DA1_ARATH_Protein_DA1_OS=Arabidopsis_thaliana_OX=3702_GN=DA1_PE=1_SV=1
TRINITY_DN15912_c0_g1_i2.p1	sp|Q66S17|NATT3_THANI_Natterin-3_OS=Thalassophryne_nattereri_OX=289382_PE=1_SV=1
TRINITY_DN15912_c0_g1_i3.p1	sp|Q66S17|NATT3_THANI_Natterin-3_OS=Thalassophryne_nattereri_OX=289382_PE=1_SV=1
TRINITY_DN15913_c0_g1_i1.p1	sp|Q9SRT0|PUB9_ARATH_U-box_domain-containing_protein_9_OS=Arabidopsis_thaliana_OX=3702_GN=PUB9_PE=1_SV=1
TRINITY_DN15923_c0_g1_i1.p1	sp|Q76638|ENV_HV2UC_Envelope_glycoprotein_gp160_OS=Human_immunodeficiency_virus_type_2_subtype_B_(isolate_UC1)_OX=388822_GN=env_PE=3_SV=1
TRINITY_DN15934_c2_g1_i3.p1	sp|Q74KU8|MUTS2_LACJO_Endonuclease_MutS2_OS=Lactobacillus_johnsonii_(strain_CNCM_I-12250_/_La1_/_NCC_533)_OX=257314_GN=mutS2_PE=3_SV=1
TRINITY_DN15996_c0_g1_i11.p1	sp|Q8VY76|BZP19_ARATH_Basic_leucine_zipper_19_OS=Arabidopsis_thaliana_OX=3702_GN=BZIP19_PE=2_SV=1
TRINITY_DN15996_c0_g1_i9.p1	sp|Q8VY76|BZP19_ARATH_Basic_leucine_zipper_19_OS=Arabidopsis_thaliana_OX=3702_GN=BZIP19_PE=2_SV=1
TRINITY_DN16003_c0_g1_i3.p2	sp|Q9SII7|PP159_ARATH_Pentatricopeptide_repeat-containing_protein_At2g17210_OS=Arabidopsis_thaliana_OX=3702_GN=PCMP-E77_PE=3_SV=2
TRINITY_DN16003_c0_g1_i5.p1	sp|Q9SII7|PP159_ARATH_Pentatricopeptide_repeat-containing_protein_At2g17210_OS=Arabidopsis_thaliana_OX=3702_GN=PCMP-E77_PE=3_SV=2
TRINITY_DN16003_c0_g1_i7.p1	sp|Q9SII7|PP159_ARATH_Pentatricopeptide_repeat-containing_protein_At2g17210_OS=Arabidopsis_thaliana_OX=3702_GN=PCMP-E77_PE=3_SV=2
TRINITY_DN16006_c1_g1_i2.p1	sp|P0C2F6|RNHX1_ARATH_Putative_ribonuclease_H_protein_At1g65750_OS=Arabidopsis_thaliana_OX=3702_GN=At1g65750_PE=3_SV=1
TRINITY_DN16006_c1_g1_i2.p3	sp|B2J0M4|LEPA_NOSP7_Elongation_factor_4_OS=Nostoc_punctiforme_(strain_ATCC_29133_/_PCC_73102)_OX=63737_GN=lepA_PE=3_SV=1
TRINITY_DN16086_c0_g1_i2.p1	sp|Q9LHJ2|U82A1_ARATH_UDP-glycosyltransferase_82A1_OS=Arabidopsis_thaliana_OX=3702_GN=UGT82A1_PE=2_SV=1
TRINITY_DN161_c0_g1_i2.p1	sp|P35130|UBC2_MEDSA_Ubiquitin-conjugating_enzyme_E2_2_OS=Medicago_sativa_OX=3879_GN=UBC2_PE=2_SV=1
TRINITY_DN16122_c0_g1_i6.p1	sp|Q9SND6|M3K20_ARATH_Mitogen-activated_protein_kinase_kinase_kinase_20_OS=Arabidopsis_thaliana_OX=3702_GN=MAPKKK20_PE=1_SV=1
TRINITY_DN16126_c0_g1_i3.p1	sp|P0C2F6|RNHX1_ARATH_Putative_ribonuclease_H_protein_At1g65750_OS=Arabidopsis_thaliana_OX=3702_GN=At1g65750_PE=3_SV=1
TRINITY_DN16126_c0_g1_i7.p1	sp|P0C2F6|RNHX1_ARATH_Putative_ribonuclease_H_protein_At1g65750_OS=Arabidopsis_thaliana_OX=3702_GN=At1g65750_PE=3_SV=1
TRINITY_DN16126_c0_g1_i9.p1	sp|P0C2F6|RNHX1_ARATH_Putative_ribonuclease_H_protein_At1g65750_OS=Arabidopsis_thaliana_OX=3702_GN=At1g65750_PE=3_SV=1
TRINITY_DN16211_c0_g1_i4.p1	sp|A0A1P8B590|IQD19_ARATH_Protein_IQ-DOMAIN_19_OS=Arabidopsis_thaliana_OX=3702_GN=IQD19_PE=1_SV=1
TRINITY_DN16246_c0_g1_i4.p1	sp|Q9ZQA1|PP188_ARATH_Pentatricopeptide_repeat-containing_protein_At2g36730_OS=Arabidopsis_thaliana_OX=3702_GN=PCMP-E44_PE=3_SV=1
TRINITY_DN1630_c0_g1_i2.p1	sp|Q9LTJ8|MBD13_ARATH_Methyl-CpG-binding_domain-containing_protein_13_OS=Arabidopsis_thaliana_OX=3702_GN=MBD13_PE=2_SV=1
TRINITY_DN1630_c0_g1_i3.p1	sp|Q9LTJ8|MBD13_ARATH_Methyl-CpG-binding_domain-containing_protein_13_OS=Arabidopsis_thaliana_OX=3702_GN=MBD13_PE=2_SV=1
TRINITY_DN1630_c0_g1_i4.p1	sp|Q9LTJ8|MBD13_ARATH_Methyl-CpG-binding_domain-containing_protein_13_OS=Arabidopsis_thaliana_OX=3702_GN=MBD13_PE=2_SV=1
TRINITY_DN1630_c0_g1_i5.p1	sp|Q9LTJ8|MBD13_ARATH_Methyl-CpG-binding_domain-containing_protein_13_OS=Arabidopsis_thaliana_OX=3702_GN=MBD13_PE=2_SV=1
TRINITY_DN1633_c0_g1_i3.p2	sp|Q24JJ8|HAOX2_ARATH_Peroxisomal_(S)-2-hydroxyacid_oxidase_GLO3_OS=Arabidopsis_thaliana_OX=3702_GN=GLO3_PE=1_SV=1
TRINITY_DN16387_c0_g1_i1.p1	sp|P48731|ATH1_ARATH_Homeobox_protein_ATH1_OS=Arabidopsis_thaliana_OX=3702_GN=ATH1_PE=1_SV=1
TRINITY_DN16431_c0_g1_i1.p1	sp|Q69NY7|TIF5_ORYSJ_Protein_TIFY_5_OS=Oryza_sativa_subsp._japonica_OX=39947_GN=TIFY5_PE=2_SV=1
TRINITY_DN16445_c0_g1_i2.p2	sp|Q8VZD4|DEG15_ARATH_Glyoxysomal_processing_protease,_glyoxysomal_OS=Arabidopsis_thaliana_OX=3702_GN=DEG15_PE=1_SV=2
TRINITY_DN1646_c0_g1_i2.p1	sp|F4JQ95|DGK7_ARATH_Diacylglycerol_kinase_7_OS=Arabidopsis_thaliana_OX=3702_GN=DGK7_PE=1_SV=1
TRINITY_DN16469_c0_g1_i3.p1	sp|Q9XIN7|NAC40_ARATH_NAC_domain-containing_protein_40_OS=Arabidopsis_thaliana_OX=3702_GN=NTL8_PE=1_SV=1
TRINITY_DN16469_c0_g1_i4.p1	sp|Q9XIN7|NAC40_ARATH_NAC_domain-containing_protein_40_OS=Arabidopsis_thaliana_OX=3702_GN=NTL8_PE=1_SV=1
TRINITY_DN16472_c0_g1_i7.p1	sp|A0A0M4M0T9|TPS28_TRIWF_(-)-kolavenyl_diphosphate_synthase_TPS28,_chloroplastic_OS=Tripterygium_wilfordii_OX=458696_GN=TPS28_PE=1_SV=1
TRINITY_DN1662_c0_g1_i2.p1	sp|D9J034|WHY2_SOLTU_Single-stranded_DNA-binding_protein_WHY2,_mitochondrial_OS=Solanum_tuberosum_OX=4113_GN=WHY2_PE=1_SV=1
TRINITY_DN1662_c0_g1_i3.p1	sp|D9J034|WHY2_SOLTU_Single-stranded_DNA-binding_protein_WHY2,_mitochondrial_OS=Solanum_tuberosum_OX=4113_GN=WHY2_PE=1_SV=1
TRINITY_DN1665_c0_g1_i2.p2	sp|Q5XET5|HESO1_ARATH_Protein_HESO1_OS=Arabidopsis_thaliana_OX=3702_GN=HESO1_PE=1_SV=1
TRINITY_DN1665_c0_g1_i4.p2	sp|Q5XET5|HESO1_ARATH_Protein_HESO1_OS=Arabidopsis_thaliana_OX=3702_GN=HESO1_PE=1_SV=1
TRINITY_DN16689_c0_g1_i1.p1	sp|O64989|C90B1_ARATH_Cytochrome_P450_90B1_OS=Arabidopsis_thaliana_OX=3702_GN=CYP90B1_PE=1_SV=2
TRINITY_DN16700_c0_g1_i1.p2	sp|F4HVS6|MYOB6_ARATH_Probable_myosin-binding_protein_6_OS=Arabidopsis_thaliana_OX=3702_GN=MYOB6_PE=2_SV=1
TRINITY_DN16711_c0_g1_i1.p1	sp|Q8GUP1|CTF77_ARATH_Cleavage_stimulation_factor_subunit_77_OS=Arabidopsis_thaliana_OX=3702_GN=CSTF77_PE=1_SV=1
TRINITY_DN1678_c0_g1_i2.p1	sp|Q93ZR3|PR39A_ARATH_Pre-mRNA-processing_factor_39-1_OS=Arabidopsis_thaliana_OX=3702_GN=PRP39-1_PE=1_SV=1
TRINITY_DN16785_c0_g1_i5.p2	sp|O65399|E131_ARATH_Glucan_endo-1,3-beta-glucosidase_1_OS=Arabidopsis_thaliana_OX=3702_GN=At1g11820_PE=2_SV=3
TRINITY_DN16787_c0_g1_i1.p1	sp|C0PWD6|PXPA_SALPC_5-oxoprolinase_subunit_A_OS=Salmonella_paratyphi_C_(strain_RKS4594)_OX=476213_GN=pxpA_PE=3_SV=1
TRINITY_DN16802_c0_g2_i1.p1	sp|Q7XA42|RGA1_SOLBU_Putative_disease_resistance_protein_RGA1_OS=Solanum_bulbocastanum_OX=147425_GN=RGA1_PE=2_SV=2
TRINITY_DN16841_c0_g1_i3.p1	sp|B2V7A4|END4_SULSY_Probable_endonuclease_4_OS=Sulfurihydrogenibium_sp._(strain_YO3AOP1)_OX=436114_GN=nfo_PE=3_SV=1
TRINITY_DN16841_c0_g1_i4.p1	sp|B2V7A4|END4_SULSY_Probable_endonuclease_4_OS=Sulfurihydrogenibium_sp._(strain_YO3AOP1)_OX=436114_GN=nfo_PE=3_SV=1
TRINITY_DN16852_c0_g1_i3.p1	sp|Q9LFT9|RAH1E_ARATH_Ras-related_protein_RABH1e_OS=Arabidopsis_thaliana_OX=3702_GN=RABH1E_PE=2_SV=1
TRINITY_DN1686_c0_g1_i4.p1	sp|I1L153|AAH2_SOYBN_Allantoate_deiminase_2_OS=Glycine_max_OX=3847_GN=AAH2_PE=1_SV=1
TRINITY_DN16903_c0_g1_i1.p2	sp|Q088I2|TATB_SHEFN_Sec-independent_protein_translocase_protein_TatB_OS=Shewanella_frigidimarina_(strain_NCIMB_400)_OX=318167_GN=tatB_PE=3_SV=1
TRINITY_DN16919_c0_g1_i1.p1	sp|Q8VZG8|MIK2_ARATH_MDIS1-interacting_receptor_like_kinase_2_OS=Arabidopsis_thaliana_OX=3702_GN=MIK2_PE=1_SV=3
TRINITY_DN16919_c0_g1_i4.p1	sp|Q8VZG8|MIK2_ARATH_MDIS1-interacting_receptor_like_kinase_2_OS=Arabidopsis_thaliana_OX=3702_GN=MIK2_PE=1_SV=3
TRINITY_DN16952_c0_g1_i3.p2	sp|Q94HW2|POLR1_ARATH_Retrovirus-related_Pol_polyprotein_from_transposon_RE1_OS=Arabidopsis_thaliana_OX=3702_GN=RE1_PE=2_SV=1
TRINITY_DN16993_c0_g1_i1.p1	sp|F4KFV7|SUV3L_ARATH_DExH-box_ATP-dependent_RNA_helicase_DExH18,_mitochondrial_OS=Arabidopsis_thaliana_OX=3702_GN=At5g39840_PE=3_SV=1
TRINITY_DN16993_c0_g1_i3.p1	sp|F4KFV7|SUV3L_ARATH_DExH-box_ATP-dependent_RNA_helicase_DExH18,_mitochondrial_OS=Arabidopsis_thaliana_OX=3702_GN=At5g39840_PE=3_SV=1
TRINITY_DN17003_c0_g1_i1.p1	sp|P0CJ98|MVP_PRSVH_P3N-PIPO_polyprotein_OS=Papaya_ringspot_virus_(strain_P_/_mutant_HA)_OX=31731_PE=3_SV=2
TRINITY_DN17062_c0_g1_i4.p1	sp|Q59MJ1|MRR2_CANAL_multidrug_resistance_regulator_2_OS=Candida_albicans_(strain_SC5314_/_ATCC_MYA-2876)_OX=237561_GN=MRR2_PE=3_SV=1
TRINITY_DN1712_c2_g1_i5.p1	sp|Q9LE33|HPR3_ARATH_Glyoxylate/hydroxypyruvate_reductase_HPR3_OS=Arabidopsis_thaliana_OX=3702_GN=HPR3_PE=1_SV=1
TRINITY_DN1712_c4_g1_i1.p2	sp|Q9LE33|HPR3_ARATH_Glyoxylate/hydroxypyruvate_reductase_HPR3_OS=Arabidopsis_thaliana_OX=3702_GN=HPR3_PE=1_SV=1
TRINITY_DN1713_c3_g1_i1.p1	sp|Q9SKZ5|FBT1_ARATH_Folate-biopterin_transporter_1,_chloroplastic_OS=Arabidopsis_thaliana_OX=3702_GN=At2g32040_PE=1_SV=2
TRINITY_DN17228_c0_g1_i8.p1	sp|P09519|CAPSD_FMVD_Probable_capsid_protein_OS=Figwort_mosaic_virus_(strain_DxS)_OX=10650_GN=ORF_IV_PE=3_SV=1
TRINITY_DN1726_c0_g1_i1.p1	sp|Q9SSM2|MDLL_ARATH_(R)-mandelonitrile_lyase-like_OS=Arabidopsis_thaliana_OX=3702_GN=At1g73050_PE=2_SV=1
TRINITY_DN1726_c0_g1_i4.p1	sp|P52706|MDL1_PRUSE_(R)-mandelonitrile_lyase_1_OS=Prunus_serotina_OX=23207_GN=MDL1_PE=1_SV=1
TRINITY_DN1727_c1_g1_i2.p1	sp|Q8C8R3|ANK2_MOUSE_Ankyrin-2_OS=Mus_musculus_OX=10090_GN=Ank2_PE=1_SV=2
TRINITY_DN17287_c0_g1_i1.p1	sp|O80513|CCU41_ARATH_Cyclin-U4-1_OS=Arabidopsis_thaliana_OX=3702_GN=CYCU4-1_PE=1_SV=1
TRINITY_DN17301_c0_g1_i4.p1	sp|F4JZC2|ENAS1_ARATH_Cytosolic_endo-beta-N-acetylglucosaminidase_1_OS=Arabidopsis_thaliana_OX=3702_GN=ENGASE1_PE=1_SV=1
TRINITY_DN17301_c0_g1_i9.p1	sp|F4JZC2|ENAS1_ARATH_Cytosolic_endo-beta-N-acetylglucosaminidase_1_OS=Arabidopsis_thaliana_OX=3702_GN=ENGASE1_PE=1_SV=1
TRINITY_DN17367_c0_g1_i3.p1	sp|Q7XA39|RGA4_SOLBU_Putative_disease_resistance_protein_RGA4_OS=Solanum_bulbocastanum_OX=147425_GN=RGA4_PE=2_SV=1
TRINITY_DN17367_c0_g1_i5.p1	sp|Q7XBQ9|RGA2_SOLBU_Disease_resistance_protein_RGA2_OS=Solanum_bulbocastanum_OX=147425_GN=RGA2_PE=1_SV=1
TRINITY_DN17377_c0_g1_i1.p1	sp|Q01901|POLG_PRSVH_Genome_polyprotein_OS=Papaya_ringspot_virus_(strain_P_/_mutant_HA)_OX=31731_PE=3_SV=2
TRINITY_DN1743_c0_g1_i1.p1	sp|Q5VZV1|MT21C_HUMAN_Protein-lysine_methyltransferase_METTL21C_OS=Homo_sapiens_OX=9606_GN=METTL21C_PE=1_SV=1
TRINITY_DN1743_c0_g1_i1.p2	sp|P53989|SEC14_CANGA_SEC14_cytosolic_factor_OS=Candida_glabrata_(strain_ATCC_2001_/_CBS_138_/_JCM_3761_/_NBRC_0622_/_NRRL_Y-65)_OX=284593_GN=SEC14_PE=3_SV=1
TRINITY_DN1743_c0_g1_i4.p1	sp|Q5VZV1|MT21C_HUMAN_Protein-lysine_methyltransferase_METTL21C_OS=Homo_sapiens_OX=9606_GN=METTL21C_PE=1_SV=1
TRINITY_DN17430_c1_g1_i1.p1	sp|Q8VYV9|APF1_ARATH_Aspartyl_protease_family_protein_1_OS=Arabidopsis_thaliana_OX=3702_GN=APF1_PE=2_SV=1
TRINITY_DN1749_c1_g1_i1.p1	sp|Q9XI00|SKI32_ARATH_F-box_protein_7_OS=Arabidopsis_thaliana_OX=3702_GN=SKIP32_PE=1_SV=1
TRINITY_DN17503_c0_g1_i2.p1	sp|Q9SFB8|PI5K6_ARATH_Phosphatidylinositol_4-phosphate_5-kinase_6_OS=Arabidopsis_thaliana_OX=3702_GN=PIP5K6_PE=2_SV=1
TRINITY_DN17745_c0_g1_i4.p1	sp|Q8WVS4|DC2I1_HUMAN_Cytoplasmic_dynein_2_intermediate_chain_1_OS=Homo_sapiens_OX=9606_GN=DYNC2I1_PE=1_SV=3
TRINITY_DN17843_c0_g1_i3.p1	sp|Q8VZK9|CSLE1_ARATH_Cellulose_synthase-like_protein_E1_OS=Arabidopsis_thaliana_OX=3702_GN=CSLE1_PE=2_SV=1
TRINITY_DN17892_c0_g1_i1.p1	sp|P23540|RNMC_MOMCH_Ribonuclease_MC_OS=Momordica_charantia_OX=3673_PE=1_SV=1
TRINITY_DN1816_c0_g1_i2.p1	sp|A7LXU3|BGH3B_BACO1_Beta-glucosidase_BoGH3B_OS=Bacteroides_ovatus_(strain_ATCC_8483_/_DSM_1896_/_JCM_5824_/_BCRC_10623_/_CCUG_4943_/_NCTC_11153)_OX=411476_GN=BACOVA_02659_PE=1_SV=1
TRINITY_DN1818_c0_g1_i3.p1	sp|O82345|BAG6_ARATH_BAG_family_molecular_chaperone_regulator_6_OS=Arabidopsis_thaliana_OX=3702_GN=BAG6_PE=1_SV=1
TRINITY_DN1828_c0_g1_i3.p2	sp|Q945M9|NFYA9_ARATH_Nuclear_transcription_factor_Y_subunit_A-9_OS=Arabidopsis_thaliana_OX=3702_GN=NFYA9_PE=1_SV=1
TRINITY_DN18322_c0_g1_i1.p1	sp|Q01901|POLG_PRSVH_Genome_polyprotein_OS=Papaya_ringspot_virus_(strain_P_/_mutant_HA)_OX=31731_PE=3_SV=2
TRINITY_DN1837_c0_g1_i5.p1	sp|Q9FVS9|C96AF_ARATH_Alkane_hydroxylase_MAH1_OS=Arabidopsis_thaliana_OX=3702_GN=CYP96A15_PE=2_SV=1
TRINITY_DN18382_c0_g1_i1.p1	sp|Q9SSE9|JMJ25_ARATH_Lysine-specific_demethylase_JMJ25_OS=Arabidopsis_thaliana_OX=3702_GN=JMJ25_PE=1_SV=1
TRINITY_DN18382_c0_g1_i4.p1	sp|Q9SSE9|JMJ25_ARATH_Lysine-specific_demethylase_JMJ25_OS=Arabidopsis_thaliana_OX=3702_GN=JMJ25_PE=1_SV=1
TRINITY_DN1839_c0_g1_i3.p1	sp|A4G5J9|KDPA_HERAR_Potassium-transporting_ATPase_potassium-binding_subunit_OS=Herminiimonas_arsenicoxydans_OX=204773_GN=kdpA_PE=3_SV=1
TRINITY_DN184_c0_g1_i18.p1	sp|Q01901|POLG_PRSVH_Genome_polyprotein_OS=Papaya_ringspot_virus_(strain_P_/_mutant_HA)_OX=31731_PE=3_SV=2
TRINITY_DN184_c0_g1_i6.p1	sp|Q01901|POLG_PRSVH_Genome_polyprotein_OS=Papaya_ringspot_virus_(strain_P_/_mutant_HA)_OX=31731_PE=3_SV=2
TRINITY_DN184_c0_g1_i8.p1	sp|Q01901|POLG_PRSVH_Genome_polyprotein_OS=Papaya_ringspot_virus_(strain_P_/_mutant_HA)_OX=31731_PE=3_SV=2
TRINITY_DN184_c2_g1_i1.p1	sp|Q01901|POLG_PRSVH_Genome_polyprotein_OS=Papaya_ringspot_virus_(strain_P_/_mutant_HA)_OX=31731_PE=3_SV=2
TRINITY_DN18446_c0_g1_i5.p1	sp|Q9ZPR1|CD48B_ARATH_Cell_division_control_protein_48_homolog_B_OS=Arabidopsis_thaliana_OX=3702_GN=CDC48B_PE=2_SV=1
TRINITY_DN18446_c0_g1_i6.p3	sp|Q9ZPR1|CD48B_ARATH_Cell_division_control_protein_48_homolog_B_OS=Arabidopsis_thaliana_OX=3702_GN=CDC48B_PE=2_SV=1
TRINITY_DN18473_c1_g1_i1.p1	sp|P10330|NU5M_OENBE_NADH-ubiquinone_oxidoreductase_chain_5_OS=Oenothera_berteroana_OX=3950_GN=ND5_PE=2_SV=2
TRINITY_DN18492_c1_g1_i1.p1	sp|Q74124|TAT_HV2KR_Protein_Tat_OS=Human_immunodeficiency_virus_type_2_subtype_A_(isolate_KR)_OX=73484_GN=tat_PE=3_SV=1
TRINITY_DN18492_c1_g1_i4.p1	sp|Q9N0W2|FUT8_BOVIN_Alpha-(1,6)-fucosyltransferase_OS=Bos_taurus_OX=9913_GN=FUT8_PE=2_SV=1
TRINITY_DN18492_c1_g1_i5.p1	sp|O26278|ATGT_METTH_tRNA-guanine(15)_transglycosylase_OS=Methanothermobacter_thermautotrophicus_(strain_ATCC_29096_/_DSM_1053_/_JCM_10044_/_NBRC_100330_/_Delta_H)_OX=187420_GN=tgtA_PE=3_SV=2
TRINITY_DN185_c1_g1_i5.p1	sp|Q01901|POLG_PRSVH_Genome_polyprotein_OS=Papaya_ringspot_virus_(strain_P_/_mutant_HA)_OX=31731_PE=3_SV=2
TRINITY_DN18513_c0_g1_i1.p1	sp|Q7NWC3|ERA_CHRVO_GTPase_Era_OS=Chromobacterium_violaceum_(strain_ATCC_12472_/_DSM_30191_/_JCM_1249_/_NBRC_12614_/_NCIMB_9131_/_NCTC_9757)_OX=243365_GN=era_PE=3_SV=1
TRINITY_DN18578_c0_g1_i2.p1	sp|Q9SKX0|AB13C_ARATH_ABC_transporter_C_family_member_13_OS=Arabidopsis_thaliana_OX=3702_GN=ABCC13_PE=2_SV=3
TRINITY_DN18578_c0_g1_i5.p1	sp|Q9SKX0|AB13C_ARATH_ABC_transporter_C_family_member_13_OS=Arabidopsis_thaliana_OX=3702_GN=ABCC13_PE=2_SV=3
TRINITY_DN1859_c2_g1_i2.p1	sp|Q9FG93|MNS4_ARATH_Alpha-mannosidase_I_MNS4_OS=Arabidopsis_thaliana_OX=3702_GN=MNS4_PE=1_SV=1
TRINITY_DN18626_c0_g1_i1.p1	sp|K4GKX2|73C10_BARVU_UDP-glycosyltransferase_73C10_OS=Barbarea_vulgaris_OX=50459_GN=UGT73C10_PE=1_SV=1
TRINITY_DN18662_c0_g2_i3.p1	sp|P10978|POLX_TOBAC_Retrovirus-related_Pol_polyprotein_from_transposon_TNT_1-94_OS=Nicotiana_tabacum_OX=4097_PE=2_SV=1
TRINITY_DN18662_c0_g2_i3.p3	sp|Q9PJB0|DNAA_CAMJE_Chromosomal_replication_initiator_protein_DnaA_OS=Campylobacter_jejuni_subsp._jejuni_serotype_O:2_(strain_ATCC_700819_/_NCTC_11168)_OX=192222_GN=dnaA_PE=3_SV=1
TRINITY_DN18669_c1_g1_i1.p3	sp|Q94F30|ESD4_ARATH_Ubiquitin-like-specific_protease_ESD4_OS=Arabidopsis_thaliana_OX=3702_GN=ESD4_PE=1_SV=1
TRINITY_DN18669_c1_g1_i2.p1	sp|Q9HC62|SENP2_HUMAN_Sentrin-specific_protease_2_OS=Homo_sapiens_OX=9606_GN=SENP2_PE=1_SV=3
TRINITY_DN18675_c0_g1_i2.p2	sp|Q5BPZ5|LAZH2_ARATH_Protein_LAZ1_homolog_2_OS=Arabidopsis_thaliana_OX=3702_GN=At1g23070_PE=2_SV=1
TRINITY_DN18675_c0_g1_i3.p2	sp|Q5BPZ5|LAZH2_ARATH_Protein_LAZ1_homolog_2_OS=Arabidopsis_thaliana_OX=3702_GN=At1g23070_PE=2_SV=1
TRINITY_DN1873_c0_g1_i8.p1	sp|Q8RWU3|RVE8_ARATH_Protein_REVEILLE_8_OS=Arabidopsis_thaliana_OX=3702_GN=RVE8_PE=2_SV=1
TRINITY_DN18790_c0_g1_i1.p1	sp|P10978|POLX_TOBAC_Retrovirus-related_Pol_polyprotein_from_transposon_TNT_1-94_OS=Nicotiana_tabacum_OX=4097_PE=2_SV=1
TRINITY_DN1885_c0_g1_i3.p3	sp|F4IUY8|SAC3A_ARATH_SAC3_family_protein_A_OS=Arabidopsis_thaliana_OX=3702_GN=SAC3A_PE=1_SV=1
TRINITY_DN1895_c0_g1_i4.p1	sp|Q9SJF0|BSL2_ARATH_Serine/threonine-protein_phosphatase_BSL2_OS=Arabidopsis_thaliana_OX=3702_GN=BSL2_PE=1_SV=2
TRINITY_DN18973_c0_g1_i2.p1	sp|Q9FIX5|BH092_ARATH_Transcription_factor_bHLH92_OS=Arabidopsis_thaliana_OX=3702_GN=BHLH92_PE=1_SV=1
TRINITY_DN1908_c1_g1_i1.p1	sp|Q9XIP2|OTU6_ARATH_OVARIAN_TUMOR_DOMAIN-containing_deubiquitinating_enzyme_6_OS=Arabidopsis_thaliana_OX=3702_GN=OTU6_PE=1_SV=2
TRINITY_DN19105_c0_g1_i1.p1	sp|Q9C5J4|Y3210_ARATH_BTB/POZ_domain-containing_protein_At3g22104_OS=Arabidopsis_thaliana_OX=3702_GN=At3g22104_PE=2_SV=1
TRINITY_DN1924_c0_g1_i11.p2	sp|P55195|PUR6_VIGAC_Phosphoribosylaminoimidazole_carboxylase,_chloroplastic_(Fragment)_OS=Vigna_aconitifolia_OX=3918_GN=PURKE_PE=2_SV=1
TRINITY_DN19261_c0_g1_i2.p2	sp|Q3E936|MAKR1_ARATH_Probable_membrane-associated_kinase_regulator_1_OS=Arabidopsis_thaliana_OX=3702_GN=MAKR1_PE=1_SV=1
TRINITY_DN19293_c0_g1_i1.p1	sp|Q8LPL2|PTR32_ARATH_Protein_NRT1/_PTR_FAMILY_1.1_OS=Arabidopsis_thaliana_OX=3702_GN=NPF1.1_PE=1_SV=2
TRINITY_DN19305_c0_g1_i1.p1	sp|Q9ZR08|Y4230_ARATH_G-type_lectin_S-receptor-like_serine/threonine-protein_kinase_At4g03230_OS=Arabidopsis_thaliana_OX=3702_GN=At4g03230_PE=3_SV=3
TRINITY_DN19305_c0_g1_i3.p1	sp|Q9ZR08|Y4230_ARATH_G-type_lectin_S-receptor-like_serine/threonine-protein_kinase_At4g03230_OS=Arabidopsis_thaliana_OX=3702_GN=At4g03230_PE=3_SV=3
TRINITY_DN19305_c0_g1_i5.p1	sp|Q9ZR08|Y4230_ARATH_G-type_lectin_S-receptor-like_serine/threonine-protein_kinase_At4g03230_OS=Arabidopsis_thaliana_OX=3702_GN=At4g03230_PE=3_SV=3
TRINITY_DN19315_c0_g1_i1.p1	sp|Q7LHG5|YI31B_YEAST_Transposon_Ty3-I_Gag-Pol_polyprotein_OS=Saccharomyces_cerevisiae_(strain_ATCC_204508_/_S288c)_OX=559292_GN=TY3B-I_PE=1_SV=2
TRINITY_DN19315_c0_g1_i5.p1	sp|Q7LHG5|YI31B_YEAST_Transposon_Ty3-I_Gag-Pol_polyprotein_OS=Saccharomyces_cerevisiae_(strain_ATCC_204508_/_S288c)_OX=559292_GN=TY3B-I_PE=1_SV=2
TRINITY_DN19315_c0_g1_i7.p1	sp|Q7LHG5|YI31B_YEAST_Transposon_Ty3-I_Gag-Pol_polyprotein_OS=Saccharomyces_cerevisiae_(strain_ATCC_204508_/_S288c)_OX=559292_GN=TY3B-I_PE=1_SV=2
TRINITY_DN19394_c0_g1_i7.p1	sp|P44466|DACA_HAEIN_D-alanyl-D-alanine_carboxypeptidase_DacA_OS=Haemophilus_influenzae_(strain_ATCC_51907_/_DSM_11121_/_KW20_/_Rd)_OX=71421_GN=dacA_PE=1_SV=1
TRINITY_DN19435_c0_g1_i1.p1	sp|Q94HW2|POLR1_ARATH_Retrovirus-related_Pol_polyprotein_from_transposon_RE1_OS=Arabidopsis_thaliana_OX=3702_GN=RE1_PE=2_SV=1
TRINITY_DN19435_c0_g1_i1.p2	sp|Q94HW2|POLR1_ARATH_Retrovirus-related_Pol_polyprotein_from_transposon_RE1_OS=Arabidopsis_thaliana_OX=3702_GN=RE1_PE=2_SV=1
TRINITY_DN19435_c0_g1_i1.p4	sp|Q9ZT94|POLR2_ARATH_Retrovirus-related_Pol_polyprotein_from_transposon_RE2_OS=Arabidopsis_thaliana_OX=3702_GN=RE2_PE=4_SV=1
TRINITY_DN19496_c0_g1_i1.p2	sp|Q8R5N7|KPTA_FUSNN_Probable_RNA_2'-phosphotransferase_OS=Fusobacterium_nucleatum_subsp._nucleatum_(strain_ATCC_25586_/_DSM_15643_/_BCRC_10681_/_CIP_101130_/_JCM_8532_/_KCTC_2640_/_LMG_13131_/_VPI_4355)_OX=190304_GN=kptA_PE=3_SV=1
TRINITY_DN1950_c0_g1_i1.p2	sp|Q9CAG8|FBK28_ARATH_F-box/kelch-repeat_protein_At1g67480_OS=Arabidopsis_thaliana_OX=3702_GN=At1g67480_PE=2_SV=1
TRINITY_DN19509_c0_g1_i3.p1	sp|P0CD61|GPT_DICDI_UDP-N-acetylglucosamine--dolichyl-phosphate_N-acetylglucosaminephosphotransferase_OS=Dictyostelium_discoideum_OX=44689_GN=alg7_PE=3_SV=1
TRINITY_DN1960_c0_g1_i2.p1	sp|P92964|SRS31_ARATH_Serine/arginine-rich_splicing_factor_RS31_OS=Arabidopsis_thaliana_OX=3702_GN=RS31_PE=1_SV=2
TRINITY_DN1960_c0_g1_i5.p1	sp|P92964|SRS31_ARATH_Serine/arginine-rich_splicing_factor_RS31_OS=Arabidopsis_thaliana_OX=3702_GN=RS31_PE=1_SV=2
TRINITY_DN19861_c0_g1_i1.p1	sp|Q8L9K1|ERF99_ARATH_Ethylene-responsive_transcription_factor_13_OS=Arabidopsis_thaliana_OX=3702_GN=ERF13_PE=1_SV=2
TRINITY_DN19861_c0_g1_i2.p1	sp|Q8L9K1|ERF99_ARATH_Ethylene-responsive_transcription_factor_13_OS=Arabidopsis_thaliana_OX=3702_GN=ERF13_PE=1_SV=2
TRINITY_DN1991_c1_g1_i1.p1	sp|Q39247|2ABB_ARATH_Serine/threonine_protein_phosphatase_2A_55_kDa_regulatory_subunit_B_beta_isoform_OS=Arabidopsis_thaliana_OX=3702_GN=PP2AB2_PE=1_SV=1
TRINITY_DN1991_c1_g1_i2.p1	sp|Q39247|2ABB_ARATH_Serine/threonine_protein_phosphatase_2A_55_kDa_regulatory_subunit_B_beta_isoform_OS=Arabidopsis_thaliana_OX=3702_GN=PP2AB2_PE=1_SV=1
TRINITY_DN19978_c0_g1_i2.p1	sp|O23661|ARFC_ARATH_Auxin_response_factor_3_OS=Arabidopsis_thaliana_OX=3702_GN=ARF3_PE=1_SV=2
TRINITY_DN20_c0_g1_i4.p2	sp|P05478|HSP16_SOYBN_18.5_kDa_class_I_heat_shock_protein_OS=Glycine_max_OX=3847_GN=HSP18.5-C_PE=3_SV=1
TRINITY_DN2008_c0_g1_i2.p1	sp|Q9FK07|CLPX1_ARATH_CLP_protease_regulatory_subunit_CLPX1,_mitochondrial_OS=Arabidopsis_thaliana_OX=3702_GN=CLPX1_PE=2_SV=1
TRINITY_DN20113_c0_g1_i1.p2	sp|Q93ZQ5|SPXM3_ARATH_SPX_domain-containing_membrane_protein_At4g22990_OS=Arabidopsis_thaliana_OX=3702_GN=At4g22990_PE=2_SV=2
TRINITY_DN20113_c0_g1_i2.p2	sp|Q93ZQ5|SPXM3_ARATH_SPX_domain-containing_membrane_protein_At4g22990_OS=Arabidopsis_thaliana_OX=3702_GN=At4g22990_PE=2_SV=2
TRINITY_DN20113_c0_g1_i4.p1	sp|Q93ZQ5|SPXM3_ARATH_SPX_domain-containing_membrane_protein_At4g22990_OS=Arabidopsis_thaliana_OX=3702_GN=At4g22990_PE=2_SV=2
TRINITY_DN20252_c0_g1_i1.p1	sp|P0CJ98|MVP_PRSVH_P3N-PIPO_polyprotein_OS=Papaya_ringspot_virus_(strain_P_/_mutant_HA)_OX=31731_PE=3_SV=2
TRINITY_DN20378_c0_g1_i1.p2	sp|Q0SED2|TAM_RHOJR_Trans-aconitate_2-methyltransferase_OS=Rhodococcus_jostii_(strain_RHA1)_OX=101510_GN=tam_PE=3_SV=1
TRINITY_DN20586_c0_g1_i5.p1	sp|Q8GYH5|BAD1_ARATH_Ankyrin_repeat-containing_protein_BDA1_OS=Arabidopsis_thaliana_OX=3702_GN=BAD1_PE=1_SV=1
TRINITY_DN20593_c0_g1_i1.p1	sp|Q9M0Y6|DPNPM_ARATH_Putative_PAP-specific_phosphatase,_mitochondrial_OS=Arabidopsis_thaliana_OX=3702_GN=At4g05090_PE=2_SV=1
TRINITY_DN2061_c0_g1_i7.p1	sp|Q9LZ06|GSTL3_ARATH_Glutathione_S-transferase_L3_OS=Arabidopsis_thaliana_OX=3702_GN=GSTL3_PE=2_SV=1
TRINITY_DN2065_c0_g1_i1.p2	sp|B9DHD3|HIS6A_ARATH_Histidinol-phosphate_aminotransferase_1,_chloroplastic_OS=Arabidopsis_thaliana_OX=3702_GN=HISN6A_PE=1_SV=1
TRINITY_DN20678_c0_g1_i3.p1	sp|F4KHQ8|NCER3_ARATH_Neutral_ceramidase_3_OS=Arabidopsis_thaliana_OX=3702_GN=NCER3_PE=2_SV=1
TRINITY_DN20702_c0_g1_i1.p1	sp|Q9Y899|KCC1B_EMEND_Calcium/calmodulin-dependent_protein_kinase_cmkB_OS=Emericella_nidulans_OX=162425_GN=cmkB_PE=1_SV=1
TRINITY_DN2071_c0_g1_i1.p1	sp|Q4VZK5|RK2_CUCSA_50S_ribosomal_protein_L2,_chloroplastic_OS=Cucumis_sativus_OX=3659_GN=rpl2-A_PE=3_SV=1
TRINITY_DN2071_c0_g3_i4.p1	sp|Q9LNP2|PPR47_ARATH_Putative_pentatricopeptide_repeat-containing_protein_At1g17630_OS=Arabidopsis_thaliana_OX=3702_GN=PCMP-E72_PE=3_SV=1
TRINITY_DN2109_c0_g1_i2.p1	sp|P92541|M1090_ARATH_Uncharacterized_mitochondrial_protein_AtMg01090_OS=Arabidopsis_thaliana_OX=3702_GN=AtMg01090_PE=2_SV=1
TRINITY_DN21140_c0_g2_i2.p1	sp|Q9LI61|AVT6A_ARATH_Amino_acid_transporter_AVT6A_OS=Arabidopsis_thaliana_OX=3702_GN=AVT6A_PE=2_SV=1
TRINITY_DN21167_c0_g1_i7.p1	sp|Q8S8S7|PUB34_ARATH_U-box_domain-containing_protein_34_OS=Arabidopsis_thaliana_OX=3702_GN=PUB34_PE=3_SV=1
TRINITY_DN2117_c0_g1_i3.p1	sp|Q9FG70|NSTU2_ARATH_Nucleotide-sugar_uncharacterized_transporter_2_OS=Arabidopsis_thaliana_OX=3702_GN=At5g55950_PE=2_SV=1
TRINITY_DN2117_c0_g1_i8.p1	sp|Q9FG70|NSTU2_ARATH_Nucleotide-sugar_uncharacterized_transporter_2_OS=Arabidopsis_thaliana_OX=3702_GN=At5g55950_PE=2_SV=1
TRINITY_DN21210_c0_g1_i3.p1	sp|F4IXE7|IDM1_ARATH_Increased_DNA_methylation_1_OS=Arabidopsis_thaliana_OX=3702_GN=IDM1_PE=1_SV=1
TRINITY_DN21227_c0_g1_i1.p1	sp|O00370|LORF2_HUMAN_LINE-1_retrotransposable_element_ORF2_protein_OS=Homo_sapiens_OX=9606_PE=1_SV=1
TRINITY_DN21227_c0_g1_i5.p1	sp|P14381|YTX2_XENLA_Transposon_TX1_uncharacterized_149_kDa_protein_OS=Xenopus_laevis_OX=8355_PE=4_SV=1
TRINITY_DN21227_c0_g1_i5.p2	sp|P0C2F6|RNHX1_ARATH_Putative_ribonuclease_H_protein_At1g65750_OS=Arabidopsis_thaliana_OX=3702_GN=At1g65750_PE=3_SV=1
TRINITY_DN21281_c0_g1_i1.p1	sp|P14166|PAL1_IPOBA_Phenylalanine_ammonia-lyase_OS=Ipomoea_batatas_OX=4120_GN=PAL_PE=2_SV=1
TRINITY_DN21394_c0_g2_i3.p1	sp|O81905|SD18_ARATH_Receptor-like_serine/threonine-protein_kinase_SD1-8_OS=Arabidopsis_thaliana_OX=3702_GN=SD18_PE=1_SV=1
TRINITY_DN21395_c0_g1_i4.p1	sp|Q5SMQ9|PIN1A_ORYSJ_Auxin_efflux_carrier_component_1a_OS=Oryza_sativa_subsp._japonica_OX=39947_GN=PIN1A_PE=2_SV=1
TRINITY_DN21407_c0_g1_i1.p1	sp|Q9SD53|Y3720_ARATH_UPF0481_protein_At3g47200_OS=Arabidopsis_thaliana_OX=3702_GN=At3g47200_PE=2_SV=1
TRINITY_DN215_c0_g1_i4.p1	sp|Q39366|LGUL_BRAOG_Putative_lactoylglutathione_lyase_OS=Brassica_oleracea_var._gemmifera_OX=178616_PE=2_SV=1
TRINITY_DN215_c0_g1_i6.p2	sp|O65398|GLX1_ARATH_Lactoylglutathione_lyase_GLX1_OS=Arabidopsis_thaliana_OX=3702_GN=GLX1_PE=1_SV=1
TRINITY_DN21571_c0_g1_i2.p1	sp|Q0IQU1|LAC22_ORYSJ_Laccase-22_OS=Oryza_sativa_subsp._japonica_OX=39947_GN=LAC22_PE=2_SV=2
TRINITY_DN21635_c0_g1_i1.p1	sp|Q949Z1|PGLR4_ARATH_Polygalacturonase_At1g48100_OS=Arabidopsis_thaliana_OX=3702_GN=At1g48100_PE=2_SV=1
TRINITY_DN2174_c0_g1_i4.p1	sp|Q9FGE6|CID13_ARATH_Polyadenylate-binding_protein-interacting_protein_13_OS=Arabidopsis_thaliana_OX=3702_GN=CID13_PE=4_SV=1
TRINITY_DN2174_c0_g1_i8.p1	sp|Q9FGE6|CID13_ARATH_Polyadenylate-binding_protein-interacting_protein_13_OS=Arabidopsis_thaliana_OX=3702_GN=CID13_PE=4_SV=1
TRINITY_DN2187_c0_g1_i6.p1	sp|Q9Y222|DMTF1_HUMAN_Cyclin-D-binding_Myb-like_transcription_factor_1_OS=Homo_sapiens_OX=9606_GN=DMTF1_PE=1_SV=1
TRINITY_DN2187_c0_g1_i7.p1	sp|Q9Y222|DMTF1_HUMAN_Cyclin-D-binding_Myb-like_transcription_factor_1_OS=Homo_sapiens_OX=9606_GN=DMTF1_PE=1_SV=1
TRINITY_DN21948_c0_g1_i1.p3	sp|O04478|GUN7_ARATH_Endoglucanase_7_OS=Arabidopsis_thaliana_OX=3702_GN=KOR2_PE=2_SV=1
TRINITY_DN2200_c0_g1_i3.p1	sp|Q94JU2|WTR18_ARATH_WAT1-related_protein_At3g28050_OS=Arabidopsis_thaliana_OX=3702_GN=At3g28050_PE=2_SV=1
TRINITY_DN2205_c0_g1_i1.p1	sp|Q9LPL5|ODBA1_ARATH_2-oxoisovalerate_dehydrogenase_subunit_alpha_1,_mitochondrial_OS=Arabidopsis_thaliana_OX=3702_GN=At1g21400_PE=2_SV=1
TRINITY_DN22078_c0_g1_i3.p1	sp|Q9FMY1|C86B1_ARATH_Cytochrome_P450_86B1_OS=Arabidopsis_thaliana_OX=3702_GN=CYP86B1_PE=2_SV=1
TRINITY_DN22078_c0_g1_i4.p1	sp|Q9FMY1|C86B1_ARATH_Cytochrome_P450_86B1_OS=Arabidopsis_thaliana_OX=3702_GN=CYP86B1_PE=2_SV=1
TRINITY_DN22175_c0_g1_i1.p1	sp|Q28983|ZAN_PIG_Zonadhesin_OS=Sus_scrofa_OX=9823_GN=ZAN_PE=1_SV=1
TRINITY_DN22175_c0_g1_i10.p1	sp|A0Q6Z1|HEMH_FRATN_Ferrochelatase_OS=Francisella_tularensis_subsp._novicida_(strain_U112)_OX=401614_GN=hemH_PE=3_SV=1
TRINITY_DN22175_c0_g1_i4.p1	sp|P59110|SENP1_MOUSE_Sentrin-specific_protease_1_OS=Mus_musculus_OX=10090_GN=Senp1_PE=1_SV=1
TRINITY_DN22291_c0_g1_i6.p2	sp|Q10PW9|MST4_ORYSJ_Sugar_transport_protein_MST4_OS=Oryza_sativa_subsp._japonica_OX=39947_GN=MST4_PE=1_SV=1
TRINITY_DN22370_c0_g1_i1.p1	sp|Q9S784|HA22C_ARATH_HVA22-like_protein_c_OS=Arabidopsis_thaliana_OX=3702_GN=HVA22C_PE=2_SV=1
TRINITY_DN22372_c0_g2_i1.p1	sp|Q94HW2|POLR1_ARATH_Retrovirus-related_Pol_polyprotein_from_transposon_RE1_OS=Arabidopsis_thaliana_OX=3702_GN=RE1_PE=2_SV=1
TRINITY_DN22457_c0_g1_i1.p1	sp|Q9SRT0|PUB9_ARATH_U-box_domain-containing_protein_9_OS=Arabidopsis_thaliana_OX=3702_GN=PUB9_PE=1_SV=1
TRINITY_DN2255_c0_g1_i1.p1	sp|Q5BQN5|WAP_SOLLC_WPP_domain-associated_protein_(Fragment)_OS=Solanum_lycopersicum_OX=4081_GN=WAP_PE=1_SV=1
TRINITY_DN22618_c0_g1_i2.p1	sp|Q03211|PEXLP_TOBAC_Pistil-specific_extensin-like_protein_OS=Nicotiana_tabacum_OX=4097_PE=2_SV=1
TRINITY_DN22643_c0_g1_i1.p1	sp|C3VEQ3|NCED_ONCHC_9-cis-epoxycarotenoid_dioxygenase,_chloroplastic_OS=Oncidium_hybrid_cultivar_OX=141207_GN=NCED_PE=2_SV=1
TRINITY_DN2274_c0_g1_i1.p2	sp|Q6C452|MAD1_YARLI_Spindle_assembly_checkpoint_component_MAD1_OS=Yarrowia_lipolytica_(strain_CLIB_122_/_E_150)_OX=284591_GN=MAD1_PE=3_SV=1
TRINITY_DN2274_c0_g1_i10.p1	sp|Q6C452|MAD1_YARLI_Spindle_assembly_checkpoint_component_MAD1_OS=Yarrowia_lipolytica_(strain_CLIB_122_/_E_150)_OX=284591_GN=MAD1_PE=3_SV=1
TRINITY_DN2274_c0_g1_i11.p1	sp|Q6C452|MAD1_YARLI_Spindle_assembly_checkpoint_component_MAD1_OS=Yarrowia_lipolytica_(strain_CLIB_122_/_E_150)_OX=284591_GN=MAD1_PE=3_SV=1
TRINITY_DN2274_c0_g1_i9.p2	sp|Q6C452|MAD1_YARLI_Spindle_assembly_checkpoint_component_MAD1_OS=Yarrowia_lipolytica_(strain_CLIB_122_/_E_150)_OX=284591_GN=MAD1_PE=3_SV=1
TRINITY_DN22749_c0_g1_i1.p1	sp|Q9LW60|P2C44_ARATH_Putative_protein_phosphatase_2C-like_protein_44_OS=Arabidopsis_thaliana_OX=3702_GN=At3g23360_PE=5_SV=1
TRINITY_DN2284_c0_g1_i19.p4	sp|Q5CCK4|VAL2_ARATH_B3_domain-containing_transcription_repressor_VAL2_OS=Arabidopsis_thaliana_OX=3702_GN=VAL2_PE=1_SV=1
TRINITY_DN2287_c0_g1_i5.p1	sp|D2CSU4|CM1_PETHY_Chorismate_mutase_1,_chloroplastic_OS=Petunia_hybrida_OX=4102_GN=CM1_PE=1_SV=1
TRINITY_DN2293_c4_g1_i3.p2	sp|P43254|COP1_ARATH_E3_ubiquitin-protein_ligase_COP1_OS=Arabidopsis_thaliana_OX=3702_GN=COP1_PE=1_SV=2
TRINITY_DN2293_c4_g1_i5.p2	sp|P43254|COP1_ARATH_E3_ubiquitin-protein_ligase_COP1_OS=Arabidopsis_thaliana_OX=3702_GN=COP1_PE=1_SV=2
TRINITY_DN22944_c0_g2_i2.p1	sp|Q7ZYA7|DDI2_XENLA_Protein_DDI1_homolog_2_OS=Xenopus_laevis_OX=8355_GN=ddi2_PE=2_SV=1
TRINITY_DN23033_c0_g1_i2.p1	sp|Q94CD1|HHT1_ARATH_Omega-hydroxypalmitate_O-feruloyl_transferase_OS=Arabidopsis_thaliana_OX=3702_GN=HHT1_PE=1_SV=1
TRINITY_DN2321_c0_g1_i2.p1	sp|Q9SY55|ECA3_ARATH_Calcium-transporting_ATPase_3,_endoplasmic_reticulum-type_OS=Arabidopsis_thaliana_OX=3702_GN=ECA3_PE=1_SV=3
TRINITY_DN23333_c0_g1_i1.p1	sp|H6WS93|PDR1_PETAX_Pleiotropic_drug_resistance_protein_1_OS=Petunia_axillaris_OX=33119_GN=PDR1_PE=2_SV=1
TRINITY_DN23357_c0_g1_i2.p1	sp|Q9SI13|SFH10_ARATH_Phosphatidylinositol/phosphatidylcholine_transfer_protein_SFH10_OS=Arabidopsis_thaliana_OX=3702_GN=SFH10_PE=3_SV=1
TRINITY_DN2337_c0_g1_i2.p1	sp|Q338N2|C3H62_ORYSJ_Zinc_finger_CCCH_domain-containing_protein_62_OS=Oryza_sativa_subsp._japonica_OX=39947_GN=Os10g0391300_PE=4_SV=2
TRINITY_DN23412_c0_g1_i1.p1	sp|Q9LMJ3|GDL1_ARATH_GDSL_esterase/lipase_At1g06990_OS=Arabidopsis_thaliana_OX=3702_GN=At1g06990_PE=2_SV=2
TRINITY_DN23422_c0_g1_i2.p1	sp|F4I5Q6|MYO7_ARATH_Myosin-7_OS=Arabidopsis_thaliana_OX=3702_GN=XI-A_PE=3_SV=1
TRINITY_DN2348_c0_g1_i2.p1	sp|Q9FKW4|CDPKS_ARATH_Calcium-dependent_protein_kinase_28_OS=Arabidopsis_thaliana_OX=3702_GN=CPK28_PE=1_SV=1
TRINITY_DN23602_c0_g1_i1.p1	sp|Q2XPU7|LUPS_RICCO_Lupeol_synthase_OS=Ricinus_communis_OX=3988_PE=1_SV=1
TRINITY_DN2364_c0_g1_i2.p2	sp|Q8DRP0|RADA_STRR6_DNA_repair_protein_RadA_OS=Streptococcus_pneumoniae_(strain_ATCC_BAA-255_/_R6)_OX=171101_GN=radA_PE=1_SV=1
TRINITY_DN2365_c0_g1_i11.p2	sp|Q9LT25|PR40C_ARATH_Pre-mRNA-processing_protein_40C_OS=Arabidopsis_thaliana_OX=3702_GN=PRP40C_PE=1_SV=1
TRINITY_DN2365_c0_g1_i13.p2	sp|Q9LT25|PR40C_ARATH_Pre-mRNA-processing_protein_40C_OS=Arabidopsis_thaliana_OX=3702_GN=PRP40C_PE=1_SV=1
TRINITY_DN2365_c0_g1_i3.p2	sp|Q9LT25|PR40C_ARATH_Pre-mRNA-processing_protein_40C_OS=Arabidopsis_thaliana_OX=3702_GN=PRP40C_PE=1_SV=1
TRINITY_DN2365_c0_g1_i4.p2	sp|Q9LT25|PR40C_ARATH_Pre-mRNA-processing_protein_40C_OS=Arabidopsis_thaliana_OX=3702_GN=PRP40C_PE=1_SV=1
TRINITY_DN2365_c0_g1_i9.p2	sp|Q9LT25|PR40C_ARATH_Pre-mRNA-processing_protein_40C_OS=Arabidopsis_thaliana_OX=3702_GN=PRP40C_PE=1_SV=1
TRINITY_DN23696_c0_g1_i1.p1	sp|Q8L493|DAAA_ARATH_D-amino-acid_transaminase,_chloroplastic_OS=Arabidopsis_thaliana_OX=3702_GN=DAAT_PE=1_SV=1
TRINITY_DN237_c0_g1_i2.p1	sp|Q9FS16|EXTN3_ARATH_Extensin-3_OS=Arabidopsis_thaliana_OX=3702_GN=EXT3_PE=1_SV=3
TRINITY_DN2378_c0_g1_i1.p1	sp|P19724|POLG_PRSVW_Genome_polyprotein_(Fragment)_OS=Papaya_ringspot_virus_(strain_W)_OX=12207_PE=3_SV=1
TRINITY_DN238_c0_g1_i1.p2	sp|P00289|PLAS_SPIOL_Plastocyanin,_chloroplastic_OS=Spinacia_oleracea_OX=3562_GN=PETE_PE=1_SV=2
TRINITY_DN23853_c0_g1_i2.p1	sp|Q9SY02|PP301_ARATH_Pentatricopeptide_repeat-containing_protein_At4g02750_OS=Arabidopsis_thaliana_OX=3702_GN=PCMP-H24_PE=3_SV=1
TRINITY_DN23853_c0_g1_i6.p1	sp|O82363|PP203_ARATH_Pentatricopeptide_repeat-containing_protein_At2g46050,_mitochondrial_OS=Arabidopsis_thaliana_OX=3702_GN=PCMP-E39_PE=3_SV=1
TRINITY_DN23853_c0_g1_i8.p1	sp|O82363|PP203_ARATH_Pentatricopeptide_repeat-containing_protein_At2g46050,_mitochondrial_OS=Arabidopsis_thaliana_OX=3702_GN=PCMP-E39_PE=3_SV=1
TRINITY_DN23902_c0_g1_i3.p1	sp|Q67BJ4|A4GAT_MOUSE_Lactosylceramide_4-alpha-galactosyltransferase_OS=Mus_musculus_OX=10090_GN=A4galt_PE=2_SV=1
TRINITY_DN23902_c0_g1_i4.p1	sp|Q67BJ4|A4GAT_MOUSE_Lactosylceramide_4-alpha-galactosyltransferase_OS=Mus_musculus_OX=10090_GN=A4galt_PE=2_SV=1
TRINITY_DN23945_c0_g1_i12.p1	sp|O82225|GGP5_ARATH_Gamma-glutamyl_peptidase_5_OS=Arabidopsis_thaliana_OX=3702_GN=GGP5_PE=2_SV=1
TRINITY_DN23945_c0_g1_i6.p1	sp|Q949T8|ASHR3_ARATH_Histone-lysine_N-methyltransferase_ASHR3_OS=Arabidopsis_thaliana_OX=3702_GN=ASHR3_PE=1_SV=1
TRINITY_DN23945_c0_g1_i9.p1	sp|Q949T8|ASHR3_ARATH_Histone-lysine_N-methyltransferase_ASHR3_OS=Arabidopsis_thaliana_OX=3702_GN=ASHR3_PE=1_SV=1
TRINITY_DN2395_c0_g1_i1.p1	sp|P42044|HEMH_CUCSA_Ferrochelatase-2,_chloroplastic_OS=Cucumis_sativus_OX=3659_GN=HEMH_PE=2_SV=1
TRINITY_DN2396_c0_g1_i2.p2	sp|Q6NPC9|BIN3D_ARATH_Probable_RNA_methyltransferase_At5g51130_OS=Arabidopsis_thaliana_OX=3702_GN=At5g51130_PE=2_SV=1
TRINITY_DN2398_c0_g1_i1.p1	sp|Q01901|POLG_PRSVH_Genome_polyprotein_OS=Papaya_ringspot_virus_(strain_P_/_mutant_HA)_OX=31731_PE=3_SV=2
TRINITY_DN24032_c0_g1_i3.p1	sp|F4JZY1|CIP1_ARATH_COP1-interactive_protein_1_OS=Arabidopsis_thaliana_OX=3702_GN=CIP1_PE=1_SV=1
TRINITY_DN24127_c0_g1_i1.p1	sp|Q9LTA3|U91C1_ARATH_UDP-glycosyltransferase_91C1_OS=Arabidopsis_thaliana_OX=3702_GN=UGT91C1_PE=1_SV=1
TRINITY_DN2418_c0_g1_i9.p1	sp|Q9SVE7|DTX45_ARATH_Protein_DETOXIFICATION_45,_chloroplastic_OS=Arabidopsis_thaliana_OX=3702_GN=DTX45_PE=2_SV=2
TRINITY_DN24201_c0_g1_i1.p1	sp|F4ICA0|KN8A_ARATH_Kinesin-like_protein_KIN-8A_OS=Arabidopsis_thaliana_OX=3702_GN=KIN8A_PE=3_SV=1
TRINITY_DN2426_c0_g1_i2.p1	sp|Q8RY22|DEGP7_ARATH_Protease_Do-like_7_OS=Arabidopsis_thaliana_OX=3702_GN=DEGP7_PE=2_SV=1
TRINITY_DN24450_c0_g1_i7.p1	sp|Q9LTW5|AGC15_ARATH_Serine/threonine-protein_kinase_AGC1-5_OS=Arabidopsis_thaliana_OX=3702_GN=AGC1-5_PE=1_SV=1
TRINITY_DN2466_c0_g1_i12.p1	sp|Q8GYX8|DNJ10_ARATH_Chaperone_protein_dnaJ_10_OS=Arabidopsis_thaliana_OX=3702_GN=ATJ10_PE=2_SV=2
TRINITY_DN2466_c0_g1_i4.p1	sp|Q8GYX8|DNJ10_ARATH_Chaperone_protein_dnaJ_10_OS=Arabidopsis_thaliana_OX=3702_GN=ATJ10_PE=2_SV=2
TRINITY_DN2466_c0_g1_i6.p2	sp|Q8GYX8|DNJ10_ARATH_Chaperone_protein_dnaJ_10_OS=Arabidopsis_thaliana_OX=3702_GN=ATJ10_PE=2_SV=2
TRINITY_DN24698_c0_g1_i1.p1	sp|Q8H151|AAE13_ARATH_Malonate--CoA_ligase_OS=Arabidopsis_thaliana_OX=3702_GN=AAE13_PE=1_SV=2
TRINITY_DN2470_c0_g1_i1.p1	sp|Q45223|HBD_BRADU_3-hydroxybutyryl-CoA_dehydrogenase_OS=Bradyrhizobium_diazoefficiens_(strain_JCM_10833_/_BCRC_13528_/_IAM_13628_/_NBRC_14792_/_USDA_110)_OX=224911_GN=hbdA_PE=3_SV=1
TRINITY_DN2470_c0_g1_i10.p1	sp|Q45223|HBD_BRADU_3-hydroxybutyryl-CoA_dehydrogenase_OS=Bradyrhizobium_diazoefficiens_(strain_JCM_10833_/_BCRC_13528_/_IAM_13628_/_NBRC_14792_/_USDA_110)_OX=224911_GN=hbdA_PE=3_SV=1
TRINITY_DN2470_c0_g1_i2.p1	sp|Q45223|HBD_BRADU_3-hydroxybutyryl-CoA_dehydrogenase_OS=Bradyrhizobium_diazoefficiens_(strain_JCM_10833_/_BCRC_13528_/_IAM_13628_/_NBRC_14792_/_USDA_110)_OX=224911_GN=hbdA_PE=3_SV=1
TRINITY_DN2474_c0_g1_i11.p1	sp|Q8GYD9|SDE3_ARATH_Probable_RNA_helicase_SDE3_OS=Arabidopsis_thaliana_OX=3702_GN=SDE3_PE=1_SV=1
TRINITY_DN24847_c0_g1_i2.p1	sp|O49133|GALUR_FRAAN_D-galacturonate_reductase_OS=Fragaria_ananassa_OX=3747_GN=GALUR_PE=1_SV=1
TRINITY_DN2486_c0_g1_i2.p1	sp|Q9XI31|GLYI4_ARATH_Glyoxylase_I_4_OS=Arabidopsis_thaliana_OX=3702_GN=GLYI4_PE=2_SV=1
TRINITY_DN2487_c2_g1_i4.p1	sp|Q9SFU3|PPA15_ARATH_Purple_acid_phosphatase_15_OS=Arabidopsis_thaliana_OX=3702_GN=PAP15_PE=1_SV=1
TRINITY_DN25196_c0_g1_i5.p2	sp|Q680K8|Y1576_ARATH_BTB/POZ_domain-containing_protein_At1g55760_OS=Arabidopsis_thaliana_OX=3702_GN=At1g55760_PE=2_SV=1
TRINITY_DN2535_c0_g1_i2.p1	sp|P27061|PPA1_SOLLC_Acid_phosphatase_1_OS=Solanum_lycopersicum_OX=4081_GN=APS1_PE=2_SV=1
TRINITY_DN25394_c0_g1_i1.p1	sp|P0CJ98|MVP_PRSVH_P3N-PIPO_polyprotein_OS=Papaya_ringspot_virus_(strain_P_/_mutant_HA)_OX=31731_PE=3_SV=2
TRINITY_DN25436_c0_g1_i1.p1	sp|Q08891|FACR2_ARATH_Fatty_acyl-CoA_reductase_2,_chloroplastic_OS=Arabidopsis_thaliana_OX=3702_GN=FAR2_PE=1_SV=2
TRINITY_DN25456_c0_g1_i1.p1	sp|Q9CA83|MAOP4_ARATH_NADP-dependent_malic_enzyme_4,_chloroplastic_OS=Arabidopsis_thaliana_OX=3702_GN=NADP-ME4_PE=1_SV=1
TRINITY_DN2554_c0_g1_i4.p2	sp|A7PZL3|PGLR_VITVI_Probable_polygalacturonase_OS=Vitis_vinifera_OX=29760_GN=GSVIVT00026920001_PE=1_SV=1
TRINITY_DN2555_c0_g1_i1.p1	sp|F4J2U9|CFM3A_ARATH_CRM-domain_containing_factor_CFM3A,_chloroplastic/mitochondrial_OS=Arabidopsis_thaliana_OX=3702_GN=CFM3A_PE=2_SV=1
TRINITY_DN2558_c0_g1_i1.p1	sp|Q9SA00|APRL4_ARATH_5'-adenylylsulfate_reductase-like_4_OS=Arabidopsis_thaliana_OX=3702_GN=APRL4_PE=2_SV=1
TRINITY_DN2574_c0_g1_i1.p1	sp|Q5RKH1|PRP4B_RAT_Serine/threonine-protein_kinase_PRP4_homolog_OS=Rattus_norvegicus_OX=10116_GN=Prpf4b_PE=1_SV=1
TRINITY_DN25813_c0_g1_i1.p1	sp|B3H6D0|HIP45_ARATH_Heavy_metal-associated_isoprenylated_plant_protein_45_OS=Arabidopsis_thaliana_OX=3702_GN=HIPP45_PE=3_SV=1
TRINITY_DN2591_c0_g1_i2.p2	sp|Q9VMH0|TECT_DROME_Tectonic_OS=Drosophila_melanogaster_OX=7227_GN=tctn_PE=1_SV=4
TRINITY_DN25923_c0_g1_i1.p1	sp|Q0WPS2|B561M_ARATH_Cytochrome_b561_domain-containing_protein_At4g18260_OS=Arabidopsis_thaliana_OX=3702_GN=At4g18260_PE=2_SV=1
TRINITY_DN2594_c0_g1_i6.p1	sp|E7DN63|BAMS_SOLLC_Beta-amyrin_synthase_OS=Solanum_lycopersicum_OX=4081_GN=TTS1_PE=1_SV=1
TRINITY_DN25974_c0_g1_i1.p1	sp|Q9SNC6|PUB13_ARATH_U-box_domain-containing_protein_13_OS=Arabidopsis_thaliana_OX=3702_GN=PUB13_PE=1_SV=1
TRINITY_DN2604_c0_g1_i1.p1	sp|Q8GUH2|Y1015_ARATH_Uncharacterized_protein_At1g01500_OS=Arabidopsis_thaliana_OX=3702_GN=At1g01500_PE=2_SV=1
TRINITY_DN26074_c0_g1_i1.p1	sp|Q0WVD6|ANM3_ARATH_Probable_protein_arginine_N-methyltransferase_3_OS=Arabidopsis_thaliana_OX=3702_GN=PRMT3_PE=2_SV=1
TRINITY_DN26074_c0_g1_i2.p1	sp|Q0WVD6|ANM3_ARATH_Probable_protein_arginine_N-methyltransferase_3_OS=Arabidopsis_thaliana_OX=3702_GN=PRMT3_PE=2_SV=1
TRINITY_DN2610_c0_g1_i2.p2	sp|Q9LV10|PTR53_ARATH_Protein_NRT1/_PTR_FAMILY_2.11_OS=Arabidopsis_thaliana_OX=3702_GN=NPF2.11_PE=1_SV=1
TRINITY_DN2615_c0_g1_i1.p1	sp|Q01901|POLG_PRSVH_Genome_polyprotein_OS=Papaya_ringspot_virus_(strain_P_/_mutant_HA)_OX=31731_PE=3_SV=2
TRINITY_DN26182_c0_g1_i4.p1	sp|Q9LYG9|MSL10_ARATH_Mechanosensitive_ion_channel_protein_10_OS=Arabidopsis_thaliana_OX=3702_GN=MSL10_PE=1_SV=1
TRINITY_DN2620_c0_g1_i5.p1	sp|Q9SF36|PDP2_ARATH_PWWP_domain-containing_protein_2_OS=Arabidopsis_thaliana_OX=3702_GN=PDP2_PE=1_SV=1
TRINITY_DN26244_c0_g1_i3.p1	sp|Q93Z51|NIC4_ARATH_Probable_inactive_nicotinamidase_At3g16190_OS=Arabidopsis_thaliana_OX=3702_GN=At3g16190_PE=2_SV=1
TRINITY_DN263_c0_g1_i2.p1	sp|Q9ZU91|E133_ARATH_Glucan_endo-1,3-beta-glucosidase_3_OS=Arabidopsis_thaliana_OX=3702_GN=At2g01630_PE=2_SV=2
TRINITY_DN263_c0_g1_i4.p1	sp|Q9ZU91|E133_ARATH_Glucan_endo-1,3-beta-glucosidase_3_OS=Arabidopsis_thaliana_OX=3702_GN=At2g01630_PE=2_SV=2
TRINITY_DN26404_c0_g1_i2.p1	sp|Q8LE10|HA22I_ARATH_HVA22-like_protein_i_OS=Arabidopsis_thaliana_OX=3702_GN=HVA22I_PE=2_SV=2
TRINITY_DN26583_c0_g1_i1.p1	sp|Q4I8E9|PNS1_GIBZE_Protein_PNS1_OS=Gibberella_zeae_(strain_ATCC_MYA-4620_/_CBS_123657_/_FGSC_9075_/_NRRL_31084_/_PH-1)_OX=229533_GN=PNS1_PE=3_SV=1
TRINITY_DN2660_c0_g1_i1.p1	sp|F4JTP5|STY46_ARATH_Serine/threonine-protein_kinase_STY46_OS=Arabidopsis_thaliana_OX=3702_GN=STY46_PE=1_SV=1
TRINITY_DN2660_c0_g1_i2.p1	sp|F4JTP5|STY46_ARATH_Serine/threonine-protein_kinase_STY46_OS=Arabidopsis_thaliana_OX=3702_GN=STY46_PE=1_SV=1
TRINITY_DN26639_c0_g1_i2.p1	sp|Q8S9M4|PP198_ARATH_Pentatricopeptide_repeat-containing_protein_At2g41080_OS=Arabidopsis_thaliana_OX=3702_GN=PCMP-H29_PE=2_SV=2
TRINITY_DN2664_c0_g1_i5.p1	sp|Q9MUK5|TOC64_PEA_Translocon_at_the_outer_membrane_of_chloroplasts_64_OS=Pisum_sativum_OX=3888_GN=TOC64_PE=1_SV=1
TRINITY_DN26653_c0_g1_i2.p1	sp|O82598|TIP13_ARATH_Aquaporin_TIP1-3_OS=Arabidopsis_thaliana_OX=3702_GN=TIP1-3_PE=1_SV=1
TRINITY_DN2669_c0_g1_i3.p1	sp|F4J8L3|KN7K_ARATH_Kinesin-like_protein_KIN-7K,_chloroplastic_OS=Arabidopsis_thaliana_OX=3702_GN=KIN7K_PE=2_SV=1
TRINITY_DN2672_c0_g1_i2.p1	sp|Q940Q3|ZTP29_ARATH_Zinc_transporter_ZTP29_OS=Arabidopsis_thaliana_OX=3702_GN=ZTP29_PE=2_SV=1
TRINITY_DN26747_c0_g1_i10.p1	sp|Q06191|AAT_RHIML_Aspartate_aminotransferase_OS=Rhizobium_meliloti_OX=382_GN=aatB_PE=1_SV=1
TRINITY_DN2675_c1_g2_i5.p1	sp|Q3SZ36|TMM18_BOVIN_Transmembrane_protein_18_OS=Bos_taurus_OX=9913_GN=TMEM18_PE=2_SV=1
TRINITY_DN2679_c0_g1_i1.p2	sp|Q9Y7K5|YGI3_SCHPO_Uncharacterized_WD_repeat-containing_protein_C2A9.03_OS=Schizosaccharomyces_pombe_(strain_972_/_ATCC_24843)_OX=284812_GN=SPBC2A9.03_PE=4_SV=2
TRINITY_DN2679_c0_g1_i5.p2	sp|Q9Y7K5|YGI3_SCHPO_Uncharacterized_WD_repeat-containing_protein_C2A9.03_OS=Schizosaccharomyces_pombe_(strain_972_/_ATCC_24843)_OX=284812_GN=SPBC2A9.03_PE=4_SV=2
TRINITY_DN2679_c0_g1_i6.p2	sp|Q9Y7K5|YGI3_SCHPO_Uncharacterized_WD_repeat-containing_protein_C2A9.03_OS=Schizosaccharomyces_pombe_(strain_972_/_ATCC_24843)_OX=284812_GN=SPBC2A9.03_PE=4_SV=2
TRINITY_DN268_c0_g2_i1.p1	sp|P19724|POLG_PRSVW_Genome_polyprotein_(Fragment)_OS=Papaya_ringspot_virus_(strain_W)_OX=12207_PE=3_SV=1
TRINITY_DN2688_c0_g1_i1.p1	sp|Q93VD3|CIPKN_ARATH_CBL-interacting_serine/threonine-protein_kinase_23_OS=Arabidopsis_thaliana_OX=3702_GN=CIPK23_PE=1_SV=1
TRINITY_DN2700_c0_g1_i2.p1	sp|Q9M2U3|ALPL_ARATH_Protein_ALP1-like_OS=Arabidopsis_thaliana_OX=3702_GN=At3g55350_PE=2_SV=1
TRINITY_DN2703_c0_g1_i3.p2	sp|Q8VZR6|INT1_ARATH_Inositol_transporter_1_OS=Arabidopsis_thaliana_OX=3702_GN=INT1_PE=1_SV=1
TRINITY_DN2703_c0_g1_i4.p2	sp|Q8VZR6|INT1_ARATH_Inositol_transporter_1_OS=Arabidopsis_thaliana_OX=3702_GN=INT1_PE=1_SV=1
TRINITY_DN271_c0_g1_i1.p1	sp|Q9SJY5|PUMP5_ARATH_Mitochondrial_uncoupling_protein_5_OS=Arabidopsis_thaliana_OX=3702_GN=PUMP5_PE=2_SV=1
TRINITY_DN2710_c0_g1_i4.p2	sp|O34973|YTAP_BACSU_Putative_hydrolase_YtaP_OS=Bacillus_subtilis_(strain_168)_OX=224308_GN=ytaP_PE=3_SV=1
TRINITY_DN2710_c0_g1_i6.p2	sp|O34973|YTAP_BACSU_Putative_hydrolase_YtaP_OS=Bacillus_subtilis_(strain_168)_OX=224308_GN=ytaP_PE=3_SV=1
TRINITY_DN27155_c0_g1_i2.p1	sp|Q7XA39|RGA4_SOLBU_Putative_disease_resistance_protein_RGA4_OS=Solanum_bulbocastanum_OX=147425_GN=RGA4_PE=2_SV=1
TRINITY_DN27181_c0_g1_i2.p1	sp|O80738|TPS10_ARATH_Probable_alpha,alpha-trehalose-phosphate_synthase_[UDP-forming]_10_OS=Arabidopsis_thaliana_OX=3702_GN=TPS10_PE=2_SV=1
TRINITY_DN2719_c0_g1_i5.p1	sp|Q9LDI3|CIPKO_ARATH_CBL-interacting_serine/threonine-protein_kinase_24_OS=Arabidopsis_thaliana_OX=3702_GN=CIPK24_PE=1_SV=1
TRINITY_DN2723_c0_g1_i3.p1	sp|Q9M1B9|SCRK4_ARATH_Probable_fructokinase-4_OS=Arabidopsis_thaliana_OX=3702_GN=At3g59480_PE=2_SV=1
TRINITY_DN2725_c0_g1_i3.p2	sp|Q8L7M0|TUN_ARATH_UDP-glycosyltransferase_TURAN_OS=Arabidopsis_thaliana_OX=3702_GN=TUN_PE=2_SV=1
TRINITY_DN2725_c0_g1_i7.p2	sp|Q8L7M0|TUN_ARATH_UDP-glycosyltransferase_TURAN_OS=Arabidopsis_thaliana_OX=3702_GN=TUN_PE=2_SV=1
TRINITY_DN2728_c0_g1_i2.p2	sp|Q8L836|MA657_ARATH_65-kDa_microtubule-associated_protein_7_OS=Arabidopsis_thaliana_OX=3702_GN=MAP65-7_PE=2_SV=1
TRINITY_DN2738_c0_g1_i12.p1	sp|Q9FGH9|E70B1_ARATH_Exocyst_complex_component_EXO70B1_OS=Arabidopsis_thaliana_OX=3702_GN=EXO70B1_PE=1_SV=1
TRINITY_DN2738_c0_g1_i2.p2	sp|Q73UD0|ADD_MYCPA_Adenosine_deaminase_OS=Mycolicibacterium_paratuberculosis_(strain_ATCC_BAA-968_/_K-10)_OX=262316_GN=add_PE=3_SV=1
TRINITY_DN2738_c0_g1_i5.p2	sp|Q73UD0|ADD_MYCPA_Adenosine_deaminase_OS=Mycolicibacterium_paratuberculosis_(strain_ATCC_BAA-968_/_K-10)_OX=262316_GN=add_PE=3_SV=1
TRINITY_DN2746_c1_g1_i6.p1	sp|Q66KL0|CMLO_XENTR_Probable_N-acetyltransferase_camello_OS=Xenopus_tropicalis_OX=8364_GN=cml_PE=2_SV=1
TRINITY_DN2748_c0_g1_i8.p1	sp|P46423|GSTF_HYOMU_Glutathione_S-transferase_OS=Hyoscyamus_muticus_OX=35626_PE=1_SV=1
TRINITY_DN2749_c0_g1_i1.p1	sp|F4JTB3|DTX35_ARATH_Protein_DETOXIFICATION_35_OS=Arabidopsis_thaliana_OX=3702_GN=DTX35_PE=1_SV=1
TRINITY_DN2766_c0_g1_i1.p1	sp|Q01901|POLG_PRSVH_Genome_polyprotein_OS=Papaya_ringspot_virus_(strain_P_/_mutant_HA)_OX=31731_PE=3_SV=2
TRINITY_DN27741_c0_g1_i3.p1	sp|Q9ZSB0|SBT39_ARATH_Subtilisin-like_protease_SBT3.9_OS=Arabidopsis_thaliana_OX=3702_GN=SBT3.9_PE=3_SV=1
TRINITY_DN27750_c0_g1_i1.p1	sp|Q6JN46|EIX2_SOLLC_Receptor-like_protein_EIX2_OS=Solanum_lycopersicum_OX=4081_GN=EIX2_PE=1_SV=2
TRINITY_DN2782_c0_g1_i14.p1	sp|A0A2G3D6U1|PUN1_CAPCH_Acyltransferase_Pun1_OS=Capsicum_chinense_OX=80379_GN=PUN1_PE=2_SV=1
TRINITY_DN2782_c0_g1_i2.p1	sp|A0A2G3D6U1|PUN1_CAPCH_Acyltransferase_Pun1_OS=Capsicum_chinense_OX=80379_GN=PUN1_PE=2_SV=1
TRINITY_DN2782_c0_g1_i9.p1	sp|A0A2G3D6U1|PUN1_CAPCH_Acyltransferase_Pun1_OS=Capsicum_chinense_OX=80379_GN=PUN1_PE=2_SV=1
TRINITY_DN2785_c0_g1_i1.p2	sp|U3U992|UGT8_CATRO_7-deoxyloganetic_acid_glucosyltransferase_OS=Catharanthus_roseus_OX=4058_GN=UGT709C2_PE=1_SV=1
TRINITY_DN28140_c0_g1_i3.p1	sp|O04251|Y4211_ARATH_BRCT_domain-containing_protein_At4g02110_OS=Arabidopsis_thaliana_OX=3702_GN=At4g02110_PE=4_SV=3
TRINITY_DN28140_c0_g1_i4.p1	sp|O04251|Y4211_ARATH_BRCT_domain-containing_protein_At4g02110_OS=Arabidopsis_thaliana_OX=3702_GN=At4g02110_PE=4_SV=3
TRINITY_DN28143_c0_g1_i3.p1	sp|Q9CAQ8|RFC5_ARATH_Replication_factor_C_subunit_5_OS=Arabidopsis_thaliana_OX=3702_GN=RFC5_PE=1_SV=1
TRINITY_DN28289_c0_g1_i2.p1	sp|F4IRU3|MYO12_ARATH_Myosin-12_OS=Arabidopsis_thaliana_OX=3702_GN=XI-F_PE=2_SV=1
TRINITY_DN2848_c0_g1_i1.p1	sp|Q01901|POLG_PRSVH_Genome_polyprotein_OS=Papaya_ringspot_virus_(strain_P_/_mutant_HA)_OX=31731_PE=3_SV=2
TRINITY_DN28616_c0_g3_i1.p4	sp|Q96QZ7|MAGI1_HUMAN_Membrane-associated_guanylate_kinase,_WW_and_PDZ_domain-containing_protein_1_OS=Homo_sapiens_OX=9606_GN=MAGI1_PE=1_SV=3
TRINITY_DN2864_c0_g1_i2.p1	sp|P0C042|Y4597_ARATH_Uncharacterized_protein_At4g15970_OS=Arabidopsis_thaliana_OX=3702_GN=At4g15970_PE=2_SV=1
TRINITY_DN2868_c3_g1_i1.p1	sp|A0A165U5V5|ADH1_EUPLT_Short_chain_aldehyde_dehydrogenase_1_OS=Euphorbia_lathyris_OX=212925_GN=ADH1_PE=1_SV=1
TRINITY_DN2876_c0_g1_i1.p1	sp|Q9M2W2|GSTL2_ARATH_Glutathione_S-transferase_L2,_chloroplastic_OS=Arabidopsis_thaliana_OX=3702_GN=GSTL2_PE=2_SV=1
TRINITY_DN2876_c0_g1_i5.p1	sp|Q9M2W2|GSTL2_ARATH_Glutathione_S-transferase_L2,_chloroplastic_OS=Arabidopsis_thaliana_OX=3702_GN=GSTL2_PE=2_SV=1
TRINITY_DN2881_c0_g1_i11.p4	sp|Q9MB58|F26_ARATH_6-phosphofructo-2-kinase/fructose-2,6-bisphosphatase_OS=Arabidopsis_thaliana_OX=3702_GN=FKFBP_PE=1_SV=1
TRINITY_DN2881_c0_g1_i8.p3	sp|Q9MB58|F26_ARATH_6-phosphofructo-2-kinase/fructose-2,6-bisphosphatase_OS=Arabidopsis_thaliana_OX=3702_GN=FKFBP_PE=1_SV=1
TRINITY_DN2882_c2_g1_i1.p1	sp|Q41238|LOX16_SOLTU_Linoleate_9S-lipoxygenase_6_(Fragment)_OS=Solanum_tuberosum_OX=4113_GN=LOX1.6_PE=1_SV=1
TRINITY_DN29086_c0_g1_i1.p1	sp|P51516|GAG_SRV2_Gag_polyprotein_OS=Simian_retrovirus_SRV-2_OX=39068_GN=gag_PE=3_SV=3
TRINITY_DN2922_c0_g1_i1.p1	sp|Q94BY4|OFT35_ARATH_O-fucosyltransferase_35_OS=Arabidopsis_thaliana_OX=3702_GN=OFUT35_PE=2_SV=1
TRINITY_DN2922_c0_g1_i3.p1	sp|Q94BY4|OFT35_ARATH_O-fucosyltransferase_35_OS=Arabidopsis_thaliana_OX=3702_GN=OFUT35_PE=2_SV=1
TRINITY_DN2922_c0_g1_i4.p1	sp|Q94BY4|OFT35_ARATH_O-fucosyltransferase_35_OS=Arabidopsis_thaliana_OX=3702_GN=OFUT35_PE=2_SV=1
TRINITY_DN2923_c0_g1_i11.p1	sp|Q5S1W2|BON2_ARATH_Protein_BONZAI_2_OS=Arabidopsis_thaliana_OX=3702_GN=BON2_PE=1_SV=2
TRINITY_DN2923_c0_g1_i12.p1	sp|Q5S1W2|BON2_ARATH_Protein_BONZAI_2_OS=Arabidopsis_thaliana_OX=3702_GN=BON2_PE=1_SV=2
TRINITY_DN2923_c0_g1_i13.p1	sp|Q5S1W2|BON2_ARATH_Protein_BONZAI_2_OS=Arabidopsis_thaliana_OX=3702_GN=BON2_PE=1_SV=2
TRINITY_DN2923_c0_g1_i18.p1	sp|Q5S1W2|BON2_ARATH_Protein_BONZAI_2_OS=Arabidopsis_thaliana_OX=3702_GN=BON2_PE=1_SV=2
TRINITY_DN2923_c0_g1_i5.p1	sp|Q5S1W2|BON2_ARATH_Protein_BONZAI_2_OS=Arabidopsis_thaliana_OX=3702_GN=BON2_PE=1_SV=2
TRINITY_DN2923_c0_g1_i6.p1	sp|Q5S1W2|BON2_ARATH_Protein_BONZAI_2_OS=Arabidopsis_thaliana_OX=3702_GN=BON2_PE=1_SV=2
TRINITY_DN2923_c0_g1_i8.p1	sp|Q5S1W2|BON2_ARATH_Protein_BONZAI_2_OS=Arabidopsis_thaliana_OX=3702_GN=BON2_PE=1_SV=2
TRINITY_DN2953_c0_g1_i2.p1	sp|K4PW38|RSS3_ORYSJ_Protein_RICE_SALT_SENSITIVE_3_OS=Oryza_sativa_subsp._japonica_OX=39947_GN=RSS3_PE=1_SV=1
TRINITY_DN2953_c0_g1_i4.p1	sp|K4PW38|RSS3_ORYSJ_Protein_RICE_SALT_SENSITIVE_3_OS=Oryza_sativa_subsp._japonica_OX=39947_GN=RSS3_PE=1_SV=1
TRINITY_DN29578_c0_g1_i4.p1	sp|A0A1U8IPT1|CB60B_GOSHI_Calmodulin-binding_protein_60_B_OS=Gossypium_hirsutum_OX=3635_GN=CBP60B_PE=1_SV=1
TRINITY_DN2960_c0_g1_i5.p2	sp|Q5XIJ9|SCO2A_RAT_Succinyl-CoA:3-ketoacid_coenzyme_A_transferase_2A,_mitochondrial_OS=Rattus_norvegicus_OX=10116_GN=Oxct2a_PE=1_SV=1
TRINITY_DN2960_c0_g1_i5.p3	sp|Q7UA54|CBID_PARMW_Cobalt-precorrin-5B_C(1)-methyltransferase_OS=Parasynechococcus_marenigrum_(strain_WH8102)_OX=84588_GN=cbiD_PE=3_SV=1
TRINITY_DN2960_c0_g1_i7.p2	sp|Q5XIJ9|SCO2A_RAT_Succinyl-CoA:3-ketoacid_coenzyme_A_transferase_2A,_mitochondrial_OS=Rattus_norvegicus_OX=10116_GN=Oxct2a_PE=1_SV=1
TRINITY_DN2964_c0_g2_i1.p1	sp|Q06RF0|MATK_JASNU_Maturase_K_OS=Jasminum_nudiflorum_OX=126431_GN=matK_PE=3_SV=1
TRINITY_DN2969_c0_g1_i1.p1	sp|O04486|RAA2A_ARATH_Ras-related_protein_RABA2a_OS=Arabidopsis_thaliana_OX=3702_GN=RABA2A_PE=2_SV=1
TRINITY_DN29850_c0_g1_i1.p1	sp|P90916|LIN53_CAEEL_Probable_histone-binding_protein_lin-53_OS=Caenorhabditis_elegans_OX=6239_GN=lin-53_PE=1_SV=2
TRINITY_DN2987_c0_g1_i1.p1	sp|K7NBW3|74AC1_SIRGR_Mogroside_IE_synthase_OS=Siraitia_grosvenorii_OX=190515_GN=UGT74AC1_PE=1_SV=1
TRINITY_DN2997_c0_g1_i1.p1	sp|Q875X4|MYO2B_NAUCC_Myosin-2B_OS=Naumovozyma_castellii_(strain_ATCC_76901_/_BCRC_22586_/_CBS_4309_/_NBRC_1992_/_NRRL_Y-12630)_OX=1064592_GN=MYO2B_PE=3_SV=2
TRINITY_DN3_c0_g1_i1.p1	sp|P20952|TGB1_PMV_Movement_and_silencing_protein_TGBp1_OS=Papaya_mosaic_potexvirus_OX=12181_GN=ORF2_PE=3_SV=1
TRINITY_DN30178_c0_g1_i5.p1	sp|Q5MR23|9DC3_SOLPI_Receptor-like_protein_9DC3_OS=Solanum_pimpinellifolium_OX=4084_GN=9DC3_PE=3_SV=1
TRINITY_DN30178_c0_g1_i9.p1	sp|Q5MR23|9DC3_SOLPI_Receptor-like_protein_9DC3_OS=Solanum_pimpinellifolium_OX=4084_GN=9DC3_PE=3_SV=1
TRINITY_DN3019_c0_g1_i1.p3	sp|Q38851|MYB6_ARATH_Transcription_repressor_MYB6_OS=Arabidopsis_thaliana_OX=3702_GN=MYB6_PE=1_SV=1
TRINITY_DN3019_c0_g1_i3.p3	sp|Q38851|MYB6_ARATH_Transcription_repressor_MYB6_OS=Arabidopsis_thaliana_OX=3702_GN=MYB6_PE=1_SV=1
TRINITY_DN3022_c0_g1_i7.p1	sp|Q9SB47|SIC_ARATH_Protein_SICKLE_OS=Arabidopsis_thaliana_OX=3702_GN=SIC_PE=1_SV=1
TRINITY_DN3022_c0_g1_i7.p4	sp|Q9SB47|SIC_ARATH_Protein_SICKLE_OS=Arabidopsis_thaliana_OX=3702_GN=SIC_PE=1_SV=1
TRINITY_DN30221_c0_g1_i1.p3	sp|P51826|AFF3_HUMAN_AF4/FMR2_family_member_3_OS=Homo_sapiens_OX=9606_GN=AFF3_PE=1_SV=3
TRINITY_DN30259_c0_g1_i2.p1	sp|Q7W7H9|KUP_BORPA_Probable_potassium_transport_system_protein_kup_OS=Bordetella_parapertussis_(strain_12822_/_ATCC_BAA-587_/_NCTC_13253)_OX=257311_GN=kup_PE=3_SV=1
TRINITY_DN303_c0_g1_i1.p1	sp|P19724|POLG_PRSVW_Genome_polyprotein_(Fragment)_OS=Papaya_ringspot_virus_(strain_W)_OX=12207_PE=3_SV=1
TRINITY_DN3030_c0_g1_i2.p1	sp|P55233|GLGL1_BETVU_Glucose-1-phosphate_adenylyltransferase_large_subunit,_chloroplastic/amyloplastic_OS=Beta_vulgaris_OX=161934_GN=AGPS1_PE=2_SV=1
TRINITY_DN3030_c0_g1_i3.p1	sp|P55233|GLGL1_BETVU_Glucose-1-phosphate_adenylyltransferase_large_subunit,_chloroplastic/amyloplastic_OS=Beta_vulgaris_OX=161934_GN=AGPS1_PE=2_SV=1
TRINITY_DN3031_c0_g1_i1.p1	sp|Q8S9G8|SPL7_ARATH_Squamosa_promoter-binding-like_protein_7_OS=Arabidopsis_thaliana_OX=3702_GN=SPL7_PE=1_SV=2
TRINITY_DN30508_c0_g1_i4.p2	sp|Q9FPR3|EDR1_ARATH_Serine/threonine-protein_kinase_EDR1_OS=Arabidopsis_thaliana_OX=3702_GN=EDR1_PE=1_SV=1
TRINITY_DN30508_c0_g1_i5.p2	sp|Q9FPR3|EDR1_ARATH_Serine/threonine-protein_kinase_EDR1_OS=Arabidopsis_thaliana_OX=3702_GN=EDR1_PE=1_SV=1
TRINITY_DN30746_c1_g1_i6.p1	sp|P10978|POLX_TOBAC_Retrovirus-related_Pol_polyprotein_from_transposon_TNT_1-94_OS=Nicotiana_tabacum_OX=4097_PE=2_SV=1
TRINITY_DN30834_c0_g1_i2.p1	sp|P43309|PPO_MALDO_Polyphenol_oxidase,_chloroplastic_OS=Malus_domestica_OX=3750_PE=1_SV=1
TRINITY_DN3089_c0_g1_i7.p2	sp|Q9FV54|DEF1B_SOLLC_Peptide_deformylase_1B,_chloroplastic_OS=Solanum_lycopersicum_OX=4081_GN=PDF1B_PE=2_SV=1
TRINITY_DN3089_c0_g2_i4.p1	sp|Q8VYN9|PHO32_ARATH_Universal_stress_protein_PHOS32_OS=Arabidopsis_thaliana_OX=3702_GN=PHOS32_PE=1_SV=1
TRINITY_DN30912_c0_g1_i2.p1	sp|Q03QU1|DNAK_LEVBA_Chaperone_protein_DnaK_OS=Levilactobacillus_brevis_(strain_ATCC_367_/_BCRC_12310_/_CIP_105137_/_JCM_1170_/_LMG_11437_/_NCIMB_947_/_NCTC_947)_OX=387344_GN=dnaK_PE=3_SV=1
TRINITY_DN30912_c0_g1_i3.p1	sp|Q03QU1|DNAK_LEVBA_Chaperone_protein_DnaK_OS=Levilactobacillus_brevis_(strain_ATCC_367_/_BCRC_12310_/_CIP_105137_/_JCM_1170_/_LMG_11437_/_NCIMB_947_/_NCTC_947)_OX=387344_GN=dnaK_PE=3_SV=1
TRINITY_DN3092_c0_g1_i2.p1	sp|Q9LUM0|FAB1B_ARATH_1-phosphatidylinositol-3-phosphate_5-kinase_FAB1B_OS=Arabidopsis_thaliana_OX=3702_GN=FAB1B_PE=2_SV=1
TRINITY_DN30924_c0_g1_i1.p1	sp|Q197W8|TANA_ARATH_Microtubule-binding_protein_TANGLED_OS=Arabidopsis_thaliana_OX=3702_GN=TAN_PE=1_SV=1
TRINITY_DN3102_c0_g1_i2.p1	sp|Q0JBH9|ERG3_ORYSJ_Elicitor-responsive_protein_3_OS=Oryza_sativa_subsp._japonica_OX=39947_GN=ERG3_PE=1_SV=1
TRINITY_DN3102_c0_g1_i3.p1	sp|Q0JBH9|ERG3_ORYSJ_Elicitor-responsive_protein_3_OS=Oryza_sativa_subsp._japonica_OX=39947_GN=ERG3_PE=1_SV=1
TRINITY_DN3102_c0_g1_i4.p1	sp|Q0JBH9|ERG3_ORYSJ_Elicitor-responsive_protein_3_OS=Oryza_sativa_subsp._japonica_OX=39947_GN=ERG3_PE=1_SV=1
TRINITY_DN31128_c0_g1_i1.p2	sp|Q9S746|HTH_ARATH_Protein_HOTHEAD_OS=Arabidopsis_thaliana_OX=3702_GN=HTH_PE=1_SV=1
TRINITY_DN3118_c0_g1_i6.p2	sp|A4WQ59|COXZ_CERS5_Cytochrome_c_oxidase_assembly_protein_CtaG_OS=Cereibacter_sphaeroides_(strain_ATCC_17025_/_ATH_2.4.3)_OX=349102_GN=ctaG_PE=3_SV=1
TRINITY_DN31406_c0_g1_i2.p1	sp|O49133|GALUR_FRAAN_D-galacturonate_reductase_OS=Fragaria_ananassa_OX=3747_GN=GALUR_PE=1_SV=1
TRINITY_DN31468_c0_g1_i1.p1	sp|B1WY30|GUAA_CROS5_GMP_synthase_[glutamine-hydrolyzing]_OS=Crocosphaera_subtropica_(strain_ATCC_51142_/_BH68)_OX=43989_GN=guaA_PE=3_SV=1
TRINITY_DN3147_c0_g1_i1.p1	sp|Q01901|POLG_PRSVH_Genome_polyprotein_OS=Papaya_ringspot_virus_(strain_P_/_mutant_HA)_OX=31731_PE=3_SV=2
TRINITY_DN3153_c0_g1_i2.p2	sp|Q95Q27|HPR9_CAEEL_Cell_cycle_checkpoint_protein_hpr-9_OS=Caenorhabditis_elegans_OX=6239_GN=hpr-9_PE=1_SV=3
TRINITY_DN31532_c0_g1_i1.p1	sp|Q52873|TRA5_RHIME_Transposase_for_insertion_sequence_element_ISRM5_OS=Rhizobium_meliloti_(strain_1021)_OX=266834_GN=R02224_PE=3_SV=1
TRINITY_DN3155_c0_g1_i3.p2	sp|Q2NWT9|UBIB_SODGM_Probable_protein_kinase_UbiB_OS=Sodalis_glossinidius_(strain_morsitans)_OX=343509_GN=ubiB_PE=3_SV=1
TRINITY_DN3155_c0_g1_i5.p2	sp|Q2NWT9|UBIB_SODGM_Probable_protein_kinase_UbiB_OS=Sodalis_glossinidius_(strain_morsitans)_OX=343509_GN=ubiB_PE=3_SV=1
TRINITY_DN3174_c2_g1_i11.p1	sp|P0DH68|Y3132_SELML_SCA7_domain-containing_protein_SELMODRAFT_431321_OS=Selaginella_moellendorffii_OX=88036_GN=SELMODRAFT_431321_PE=3_SV=1
TRINITY_DN3174_c2_g1_i7.p1	sp|Q9CZ05|AT7L1_MOUSE_Ataxin-7-like_protein_1_OS=Mus_musculus_OX=10090_GN=Atxn7l1_PE=2_SV=2
TRINITY_DN318_c0_g1_i1.p1	sp|P19724|POLG_PRSVW_Genome_polyprotein_(Fragment)_OS=Papaya_ringspot_virus_(strain_W)_OX=12207_PE=3_SV=1
TRINITY_DN3192_c0_g1_i1.p1	sp|Q01901|POLG_PRSVH_Genome_polyprotein_OS=Papaya_ringspot_virus_(strain_P_/_mutant_HA)_OX=31731_PE=3_SV=2
TRINITY_DN320_c4_g1_i1.p1	sp|Q01901|POLG_PRSVH_Genome_polyprotein_OS=Papaya_ringspot_virus_(strain_P_/_mutant_HA)_OX=31731_PE=3_SV=2
TRINITY_DN320_c6_g1_i1.p1	sp|Q01901|POLG_PRSVH_Genome_polyprotein_OS=Papaya_ringspot_virus_(strain_P_/_mutant_HA)_OX=31731_PE=3_SV=2
TRINITY_DN320_c7_g1_i1.p1	sp|Q01901|POLG_PRSVH_Genome_polyprotein_OS=Papaya_ringspot_virus_(strain_P_/_mutant_HA)_OX=31731_PE=3_SV=2
TRINITY_DN3211_c0_g1_i2.p3	sp|Q9ZPH9|PMTF_ARATH_Probable_methyltransferase_PMT15_OS=Arabidopsis_thaliana_OX=3702_GN=At4g00750_PE=2_SV=1
TRINITY_DN3212_c0_g1_i2.p1	sp|A8MRP2|AIGLD_ARATH_AIG2-like_protein_D_OS=Arabidopsis_thaliana_OX=3702_GN=AIG2LD_PE=2_SV=1
TRINITY_DN3230_c0_g1_i2.p2	sp|F1QZE9|TMC2B_DANRE_Transmembrane_channel-like_protein_2-B_OS=Danio_rerio_OX=7955_GN=tmc2b_PE=2_SV=2
TRINITY_DN3230_c0_g1_i4.p2	sp|F1QZE9|TMC2B_DANRE_Transmembrane_channel-like_protein_2-B_OS=Danio_rerio_OX=7955_GN=tmc2b_PE=2_SV=2
TRINITY_DN32341_c0_g1_i1.p1	sp|O82598|TIP13_ARATH_Aquaporin_TIP1-3_OS=Arabidopsis_thaliana_OX=3702_GN=TIP1-3_PE=1_SV=1
TRINITY_DN32359_c0_g1_i3.p1	sp|Q5S4V7|FB129_ARATH_F-box_protein_At2g39490_OS=Arabidopsis_thaliana_OX=3702_GN=At2g39490_PE=2_SV=1
TRINITY_DN32359_c0_g1_i3.p2	sp|Q3SNT2|RLMN_NITWN_Dual-specificity_RNA_methyltransferase_RlmN_OS=Nitrobacter_winogradskyi_(strain_ATCC_25391_/_DSM_10237_/_CIP_104748_/_NCIMB_11846_/_Nb-255)_OX=323098_GN=rlmN_PE=3_SV=2
TRINITY_DN324_c0_g1_i2.p1	sp|F4K5W8|SUS5_ARATH_Sucrose_synthase_5_OS=Arabidopsis_thaliana_OX=3702_GN=SUS5_PE=2_SV=1
TRINITY_DN3250_c0_g1_i1.p1	sp|Q8H1D9|TYDP1_ARATH_Tyrosyl-DNA_phosphodiesterase_1_OS=Arabidopsis_thaliana_OX=3702_GN=TDP1_PE=1_SV=1
TRINITY_DN3250_c0_g1_i5.p1	sp|Q8H1D9|TYDP1_ARATH_Tyrosyl-DNA_phosphodiesterase_1_OS=Arabidopsis_thaliana_OX=3702_GN=TDP1_PE=1_SV=1
TRINITY_DN3258_c0_g1_i1.p1	sp|Q9SS47|PUM4_ARATH_Pumilio_homolog_4_OS=Arabidopsis_thaliana_OX=3702_GN=APUM4_PE=1_SV=2
TRINITY_DN3258_c0_g1_i4.p1	sp|Q9SS47|PUM4_ARATH_Pumilio_homolog_4_OS=Arabidopsis_thaliana_OX=3702_GN=APUM4_PE=1_SV=2
TRINITY_DN3265_c0_g1_i4.p1	sp|Q9LK94|MDAR4_ARATH_Monodehydroascorbate_reductase_4,_peroxisomal_OS=Arabidopsis_thaliana_OX=3702_GN=MDAR4_PE=1_SV=1
TRINITY_DN3265_c0_g1_i9.p1	sp|Q0D5R3|CRK6_ORYSJ_Cysteine-rich_receptor-like_protein_kinase_6_OS=Oryza_sativa_subsp._japonica_OX=39947_GN=CRK6_PE=1_SV=1
TRINITY_DN3270_c0_g1_i1.p1	sp|Q9LF50|MEX1_ARATH_Maltose_excess_protein_1,_chloroplastic_OS=Arabidopsis_thaliana_OX=3702_GN=MEX1_PE=2_SV=2
TRINITY_DN3270_c0_g1_i13.p1	sp|Q9LF50|MEX1_ARATH_Maltose_excess_protein_1,_chloroplastic_OS=Arabidopsis_thaliana_OX=3702_GN=MEX1_PE=2_SV=2
TRINITY_DN3270_c0_g1_i5.p2	sp|Q9LF50|MEX1_ARATH_Maltose_excess_protein_1,_chloroplastic_OS=Arabidopsis_thaliana_OX=3702_GN=MEX1_PE=2_SV=2
TRINITY_DN3272_c0_g1_i3.p1	sp|Q9M7Q4|AI5L5_ARATH_ABSCISIC_ACID-INSENSITIVE_5-like_protein_5_OS=Arabidopsis_thaliana_OX=3702_GN=ABF2_PE=1_SV=1
TRINITY_DN3295_c0_g1_i2.p4	sp|Q94CE3|BCA5_ARATH_Beta_carbonic_anhydrase_5,_chloroplastic_OS=Arabidopsis_thaliana_OX=3702_GN=BCA5_PE=2_SV=1
TRINITY_DN3295_c0_g1_i3.p3	sp|Q94CE3|BCA5_ARATH_Beta_carbonic_anhydrase_5,_chloroplastic_OS=Arabidopsis_thaliana_OX=3702_GN=BCA5_PE=2_SV=1
TRINITY_DN3310_c0_g1_i3.p1	sp|Q93WC4|IAA29_ARATH_Auxin-responsive_protein_IAA29_OS=Arabidopsis_thaliana_OX=3702_GN=IAA29_PE=1_SV=2
TRINITY_DN3331_c0_g1_i1.p1	sp|Q9LXN4|HIRA_ARATH_Protein_HIRA_OS=Arabidopsis_thaliana_OX=3702_GN=HIRA_PE=1_SV=2
TRINITY_DN3333_c0_g1_i4.p1	sp|O55003|BNIP3_MOUSE_BCL2/adenovirus_E1B_19_kDa_protein-interacting_protein_3_OS=Mus_musculus_OX=10090_GN=Bnip3_PE=1_SV=1
TRINITY_DN3352_c0_g1_i1.p1	sp|F4IDC2|SWA2_ARATH_Protein_SLOW_WALKER_2_OS=Arabidopsis_thaliana_OX=3702_GN=SWA2_PE=1_SV=1
TRINITY_DN3352_c0_g1_i5.p1	sp|F4IDC2|SWA2_ARATH_Protein_SLOW_WALKER_2_OS=Arabidopsis_thaliana_OX=3702_GN=SWA2_PE=1_SV=1
TRINITY_DN3353_c0_g1_i4.p1	sp|P46483|PSBO_EUGGR_Oxygen-evolving_enhancer_protein_1,_chloroplastic_OS=Euglena_gracilis_OX=3039_GN=PSBO_PE=1_SV=2
TRINITY_DN3354_c2_g1_i1.p2	sp|P11257|T341_ECOLX_Transposase_for_insertion_sequence_element_IS3411_OS=Escherichia_coli_OX=562_PE=4_SV=1
TRINITY_DN3396_c0_g1_i4.p1	sp|Q94A79|DMS3_ARATH_Protein_DEFECTIVE_IN_MERISTEM_SILENCING_3_OS=Arabidopsis_thaliana_OX=3702_GN=DMS3_PE=1_SV=1
TRINITY_DN3396_c0_g1_i5.p1	sp|Q94A79|DMS3_ARATH_Protein_DEFECTIVE_IN_MERISTEM_SILENCING_3_OS=Arabidopsis_thaliana_OX=3702_GN=DMS3_PE=1_SV=1
TRINITY_DN3400_c0_g1_i4.p1	sp|Q8LEV3|Y2060_ARATH_BTB/POZ_domain-containing_protein_At2g30600_OS=Arabidopsis_thaliana_OX=3702_GN=At2g30600/At2g30610_PE=2_SV=1
TRINITY_DN3403_c0_g1_i2.p1	sp|Q54V77|PYRG_DICDI_CTP_synthase_OS=Dictyostelium_discoideum_OX=44689_GN=ctps_PE=3_SV=1
TRINITY_DN3403_c0_g1_i2.p3	sp|Q6PEI7|PYRG1_DANRE_CTP_synthase_1_OS=Danio_rerio_OX=7955_GN=ctps1_PE=1_SV=1
TRINITY_DN3403_c0_g1_i7.p3	sp|Q6PEI7|PYRG1_DANRE_CTP_synthase_1_OS=Danio_rerio_OX=7955_GN=ctps1_PE=1_SV=1
TRINITY_DN3403_c0_g1_i9.p3	sp|Q6PEI7|PYRG1_DANRE_CTP_synthase_1_OS=Danio_rerio_OX=7955_GN=ctps1_PE=1_SV=1
TRINITY_DN3414_c0_g1_i1.p2	sp|Q9FLJ2|NC100_ARATH_NAC_domain-containing_protein_100_OS=Arabidopsis_thaliana_OX=3702_GN=NAC100_PE=2_SV=1
TRINITY_DN34187_c0_g1_i1.p1	sp|Q9SFB8|PI5K6_ARATH_Phosphatidylinositol_4-phosphate_5-kinase_6_OS=Arabidopsis_thaliana_OX=3702_GN=PIP5K6_PE=2_SV=1
TRINITY_DN342_c0_g1_i3.p1	sp|P0DSP5|LECT_COCGR_Lectin_OS=Coccinia_grandis_OX=387127_PE=1_SV=1
TRINITY_DN3434_c1_g1_i5.p2	sp|Q9FZA4|DOF14_ARATH_Dof_zinc_finger_protein_DOF1.4_OS=Arabidopsis_thaliana_OX=3702_GN=DOF1.4_PE=2_SV=1
TRINITY_DN3470_c0_g1_i11.p1	sp|Q8S2T0|GRIP_ARATH_Protein_GRIP_OS=Arabidopsis_thaliana_OX=3702_GN=GRIP_PE=1_SV=2
TRINITY_DN3477_c0_g1_i2.p1	sp|B8AJT9|MRS2I_ORYSI_Magnesium_transporter_MRS2-I_OS=Oryza_sativa_subsp._indica_OX=39946_GN=MRS2-I_PE=3_SV=1
TRINITY_DN3477_c0_g1_i5.p1	sp|B8AJT9|MRS2I_ORYSI_Magnesium_transporter_MRS2-I_OS=Oryza_sativa_subsp._indica_OX=39946_GN=MRS2-I_PE=3_SV=1
TRINITY_DN34841_c0_g1_i1.p1	sp|Q93ZM7|CH60C_ARATH_Chaperonin_CPN60-like_2,_mitochondrial_OS=Arabidopsis_thaliana_OX=3702_GN=At3g13860_PE=1_SV=2
TRINITY_DN3486_c0_g1_i2.p1	sp|A0A1P8B760|AMI4G_ARATH_Probable_amidase_At4g34880_OS=Arabidopsis_thaliana_OX=3702_GN=At4g34880_PE=2_SV=1
TRINITY_DN3487_c0_g1_i2.p1	sp|Q9MAH1|TTL1_ARATH_TPR_repeat-containing_thioredoxin_TTL1_OS=Arabidopsis_thaliana_OX=3702_GN=TTL1_PE=1_SV=1
TRINITY_DN3487_c0_g1_i2.p2	sp|K7NBR2|C87DR_SIRGR_Cucurbitadienol_11-hydroxylase_OS=Siraitia_grosvenorii_OX=190515_GN=CYP87D18_PE=1_SV=1
TRINITY_DN3487_c0_g1_i3.p1	sp|Q9MAH1|TTL1_ARATH_TPR_repeat-containing_thioredoxin_TTL1_OS=Arabidopsis_thaliana_OX=3702_GN=TTL1_PE=1_SV=1
TRINITY_DN3487_c0_g1_i3.p2	sp|K7NBR2|C87DR_SIRGR_Cucurbitadienol_11-hydroxylase_OS=Siraitia_grosvenorii_OX=190515_GN=CYP87D18_PE=1_SV=1
TRINITY_DN349_c0_g1_i1.p1	sp|P19724|POLG_PRSVW_Genome_polyprotein_(Fragment)_OS=Papaya_ringspot_virus_(strain_W)_OX=12207_PE=3_SV=1
TRINITY_DN3492_c0_g1_i7.p3	sp|O80358|FPG_ARATH_Formamidopyrimidine-DNA_glycosylase_OS=Arabidopsis_thaliana_OX=3702_GN=FPG1_PE=1_SV=1
TRINITY_DN3496_c0_g1_i8.p1	sp|Q39016|CDPKB_ARATH_Calcium-dependent_protein_kinase_11_OS=Arabidopsis_thaliana_OX=3702_GN=CPK11_PE=1_SV=2
TRINITY_DN3505_c0_g1_i2.p1	sp|Q9LVK9|ALA7_ARATH_Probable_phospholipid-transporting_ATPase_7_OS=Arabidopsis_thaliana_OX=3702_GN=ALA7_PE=3_SV=3
TRINITY_DN3509_c2_g1_i2.p1	sp|Q942A1|ORR4_ORYSJ_Two-component_response_regulator_ORR4_OS=Oryza_sativa_subsp._japonica_OX=39947_GN=RR4_PE=2_SV=1
TRINITY_DN3527_c0_g1_i7.p1	sp|Q8W4B1|RCF3_ARATH_RNA-binding_KH_domain-containing_protein_RCF3_OS=Arabidopsis_thaliana_OX=3702_GN=RCF3_PE=1_SV=1
TRINITY_DN35374_c0_g1_i1.p1	sp|Q6EU39|MADS6_ORYSJ_MADS-box_transcription_factor_6_OS=Oryza_sativa_subsp._japonica_OX=39947_GN=MADS6_PE=1_SV=1
TRINITY_DN3559_c0_g1_i1.p2	sp|P50162|TRN1_DATST_Tropinone_reductase_1_OS=Datura_stramonium_OX=4076_GN=TR1_PE=1_SV=1
TRINITY_DN3559_c0_g1_i2.p3	sp|P50162|TRN1_DATST_Tropinone_reductase_1_OS=Datura_stramonium_OX=4076_GN=TR1_PE=1_SV=1
TRINITY_DN3559_c0_g1_i3.p2	sp|P50162|TRN1_DATST_Tropinone_reductase_1_OS=Datura_stramonium_OX=4076_GN=TR1_PE=1_SV=1
TRINITY_DN3559_c0_g1_i4.p2	sp|P50162|TRN1_DATST_Tropinone_reductase_1_OS=Datura_stramonium_OX=4076_GN=TR1_PE=1_SV=1
TRINITY_DN35624_c0_g1_i1.p1	sp|Q9ZQ95|U73C6_ARATH_UDP-glycosyltransferase_73C6_OS=Arabidopsis_thaliana_OX=3702_GN=UGT73C6_PE=2_SV=1
TRINITY_DN3583_c0_g1_i1.p1	sp|P16164|URIC_PIG_Uricase_OS=Sus_scrofa_OX=9823_GN=UOX_PE=2_SV=3
TRINITY_DN3583_c0_g1_i2.p1	sp|P16164|URIC_PIG_Uricase_OS=Sus_scrofa_OX=9823_GN=UOX_PE=2_SV=3
TRINITY_DN3583_c0_g1_i3.p1	sp|P16164|URIC_PIG_Uricase_OS=Sus_scrofa_OX=9823_GN=UOX_PE=2_SV=3
TRINITY_DN3605_c0_g1_i1.p3	sp|F4IQG2|AATP2_ARATH_AAA-ATPase_At2g18190_OS=Arabidopsis_thaliana_OX=3702_GN=At2g18190_PE=2_SV=1
TRINITY_DN3605_c0_g1_i5.p3	sp|F4IQG2|AATP2_ARATH_AAA-ATPase_At2g18190_OS=Arabidopsis_thaliana_OX=3702_GN=At2g18190_PE=2_SV=1
TRINITY_DN3606_c0_g1_i6.p1	sp|F4I3Z5|SKI3_ARATH_Tetratricopeptide_repeat_protein_SKI3_OS=Arabidopsis_thaliana_OX=3702_GN=SKI3_PE=1_SV=1
TRINITY_DN3606_c0_g1_i7.p1	sp|F4I3Z5|SKI3_ARATH_Tetratricopeptide_repeat_protein_SKI3_OS=Arabidopsis_thaliana_OX=3702_GN=SKI3_PE=1_SV=1
TRINITY_DN3646_c0_g1_i1.p1	sp|Q41640|RAB7_VIGAC_Ras-related_protein_Rab7_OS=Vigna_aconitifolia_OX=3918_PE=2_SV=1
TRINITY_DN3661_c0_g1_i4.p1	sp|Q01901|POLG_PRSVH_Genome_polyprotein_OS=Papaya_ringspot_virus_(strain_P_/_mutant_HA)_OX=31731_PE=3_SV=2
TRINITY_DN3662_c0_g1_i5.p1	sp|Q3EBC8|DCL2_ARATH_Endoribonuclease_Dicer_homolog_2_OS=Arabidopsis_thaliana_OX=3702_GN=At3g03300_PE=1_SV=2
TRINITY_DN3663_c0_g1_i1.p1	sp|Q9SVD0|SMXL3_ARATH_Protein_SMAX1-LIKE_3_OS=Arabidopsis_thaliana_OX=3702_GN=SMXL3_PE=2_SV=1
TRINITY_DN3663_c0_g1_i2.p1	sp|P34211|YUAR_ECOLI_Putative_hydrolase_YuaR_OS=Escherichia_coli_(strain_K12)_OX=83333_GN=yuaR_PE=3_SV=3
TRINITY_DN3663_c0_g1_i5.p1	sp|Q9SVD0|SMXL3_ARATH_Protein_SMAX1-LIKE_3_OS=Arabidopsis_thaliana_OX=3702_GN=SMXL3_PE=2_SV=1
TRINITY_DN36714_c3_g1_i1.p1	sp|A8LL26|TRUB_DINSH_tRNA_pseudouridine_synthase_B_OS=Dinoroseobacter_shibae_(strain_DSM_16493_/_NCIMB_14021_/_DFL_12)_OX=398580_GN=truB_PE=3_SV=1
TRINITY_DN3675_c0_g1_i1.p1	sp|Q94JY4|BRK1_ARATH_Protein_BRICK_1_OS=Arabidopsis_thaliana_OX=3702_GN=BRK1_PE=1_SV=1
TRINITY_DN3679_c0_g1_i1.p2	sp|P49022|PIP_LACLL_Phage_infection_protein_OS=Lactococcus_lactis_subsp._lactis_OX=1360_GN=pip_PE=4_SV=1
TRINITY_DN3679_c0_g1_i2.p2	sp|P49022|PIP_LACLL_Phage_infection_protein_OS=Lactococcus_lactis_subsp._lactis_OX=1360_GN=pip_PE=4_SV=1
TRINITY_DN3679_c0_g1_i4.p2	sp|P49022|PIP_LACLL_Phage_infection_protein_OS=Lactococcus_lactis_subsp._lactis_OX=1360_GN=pip_PE=4_SV=1
TRINITY_DN3697_c0_g1_i3.p1	sp|Q9WUU7|CATZ_MOUSE_Cathepsin_Z_OS=Mus_musculus_OX=10090_GN=Ctsz_PE=1_SV=1
TRINITY_DN37210_c0_g1_i1.p1	sp|Q1PFE1|AIL1_ARATH_AP2-like_ethylene-responsive_transcription_factor_AIL1_OS=Arabidopsis_thaliana_OX=3702_GN=AIL1_PE=2_SV=1
TRINITY_DN3730_c1_g1_i2.p3	sp|O81851|BOI_ARATH_E3_ubiquitin-protein_ligase_BOI_OS=Arabidopsis_thaliana_OX=3702_GN=BOI_PE=1_SV=1
TRINITY_DN3738_c0_g1_i2.p1	sp|Q9SX29|CLPS1_ARATH_ATP-dependent_Clp_protease_adapter_protein_CLPS1,_chloroplastic_OS=Arabidopsis_thaliana_OX=3702_GN=CPLS1_PE=1_SV=1
TRINITY_DN3741_c0_g1_i3.p1	sp|C0SVV6|CB60A_ARATH_Calmodulin-binding_protein_60_A_OS=Arabidopsis_thaliana_OX=3702_GN=CBP60A_PE=2_SV=1
TRINITY_DN3745_c0_g1_i1.p1	sp|Q9T076|ENL2_ARATH_Early_nodulin-like_protein_2_OS=Arabidopsis_thaliana_OX=3702_GN=At4g27520_PE=1_SV=1
TRINITY_DN3761_c0_g1_i3.p1	sp|Q7XTV7|HIP1_ORYSJ_Probable_E3_ubiquitin-protein_ligase_HIP1_OS=Oryza_sativa_subsp._japonica_OX=39947_GN=HIP1_PE=1_SV=2
TRINITY_DN3761_c0_g1_i5.p1	sp|Q7XTV7|HIP1_ORYSJ_Probable_E3_ubiquitin-protein_ligase_HIP1_OS=Oryza_sativa_subsp._japonica_OX=39947_GN=HIP1_PE=1_SV=2
TRINITY_DN3761_c0_g1_i6.p1	sp|Q7XTV7|HIP1_ORYSJ_Probable_E3_ubiquitin-protein_ligase_HIP1_OS=Oryza_sativa_subsp._japonica_OX=39947_GN=HIP1_PE=1_SV=2
TRINITY_DN3761_c0_g1_i7.p1	sp|Q7XTV7|HIP1_ORYSJ_Probable_E3_ubiquitin-protein_ligase_HIP1_OS=Oryza_sativa_subsp._japonica_OX=39947_GN=HIP1_PE=1_SV=2
TRINITY_DN3773_c0_g1_i2.p1	sp|Q94C11|SUGP1_ARATH_SURP_and_G-patch_domain-containing_protein_1-like_protein_OS=Arabidopsis_thaliana_OX=3702_GN=At3g52120_PE=1_SV=1
TRINITY_DN37791_c0_g1_i4.p1	sp|Q8N9N2|ASCC1_HUMAN_Activating_signal_cointegrator_1_complex_subunit_1_OS=Homo_sapiens_OX=9606_GN=ASCC1_PE=1_SV=1
TRINITY_DN37863_c0_g1_i2.p1	sp|Q9FY49|LKHA4_ARATH_Leucine_aminopeptidase_OS=Arabidopsis_thaliana_OX=3702_GN=LKHA4_PE=2_SV=1
TRINITY_DN37863_c1_g1_i14.p1	sp|P36151|YK50_YEAST_Uncharacterized_protein_YKR070W_OS=Saccharomyces_cerevisiae_(strain_ATCC_204508_/_S288c)_OX=559292_GN=YKR070W_PE=1_SV=1
TRINITY_DN379_c0_g1_i1.p2	sp|Q93VR4|ML423_ARATH_MLP-like_protein_423_OS=Arabidopsis_thaliana_OX=3702_GN=MLP423_PE=2_SV=1
TRINITY_DN3792_c0_g1_i2.p1	sp|Q70DU8|AL3H1_ARATH_Aldehyde_dehydrogenase_family_3_member_H1_OS=Arabidopsis_thaliana_OX=3702_GN=ALDH3H1_PE=1_SV=2
TRINITY_DN37948_c0_g1_i4.p1	sp|Q9SXA6|ENDO1_ARATH_Endonuclease_1_OS=Arabidopsis_thaliana_OX=3702_GN=ENDO1_PE=1_SV=1
TRINITY_DN3799_c0_g1_i3.p1	sp|P49599|P2C57_ARATH_Protein_phosphatase_2C_57_OS=Arabidopsis_thaliana_OX=3702_GN=PPH1_PE=1_SV=2
TRINITY_DN3799_c0_g1_i4.p1	sp|P49599|P2C57_ARATH_Protein_phosphatase_2C_57_OS=Arabidopsis_thaliana_OX=3702_GN=PPH1_PE=1_SV=2
TRINITY_DN37990_c0_g1_i2.p1	sp|Q5ZK33|LETM1_CHICK_Mitochondrial_proton/calcium_exchanger_protein_OS=Gallus_gallus_OX=9031_GN=LETM1_PE=2_SV=1
TRINITY_DN3820_c0_g1_i3.p1	sp|Q945S8|ASHH3_ARATH_Histone-lysine_N-methyltransferase_ASHH3_OS=Arabidopsis_thaliana_OX=3702_GN=ASHH3_PE=2_SV=2
TRINITY_DN3821_c0_g1_i1.p1	sp|P36428|SYA_ARATH_Alanine--tRNA_ligase_OS=Arabidopsis_thaliana_OX=3702_GN=ALATS_PE=1_SV=3
TRINITY_DN3829_c0_g1_i2.p2	sp|Q8H0W2|HDA9_ARATH_Histone_deacetylase_9_OS=Arabidopsis_thaliana_OX=3702_GN=HDA9_PE=1_SV=1
TRINITY_DN3844_c0_g1_i4.p1	sp|Q944A7|BSK1_ARATH_Serine/threonine-protein_kinase_BSK1_OS=Arabidopsis_thaliana_OX=3702_GN=BSK1_PE=1_SV=1
TRINITY_DN3846_c0_g1_i3.p2	sp|Q9SUM4|VIL2_ARATH_VIN3-like_protein_2_OS=Arabidopsis_thaliana_OX=3702_GN=VIL2_PE=1_SV=1
TRINITY_DN3849_c0_g1_i3.p1	sp|P92943|CLCD_ARATH_Chloride_channel_protein_CLC-d_OS=Arabidopsis_thaliana_OX=3702_GN=CLC-D_PE=1_SV=2
TRINITY_DN38510_c0_g1_i1.p1	sp|Q9SSL9|PEPR1_ARATH_Leucine-rich_repeat_receptor-like_protein_kinase_PEPR1_OS=Arabidopsis_thaliana_OX=3702_GN=PEPR1_PE=1_SV=1
TRINITY_DN3862_c0_g1_i5.p2	sp|Q9FG77|WRKY2_ARATH_Probable_WRKY_transcription_factor_2_OS=Arabidopsis_thaliana_OX=3702_GN=WRKY2_PE=1_SV=1
TRINITY_DN3865_c0_g1_i1.p1	sp|Q01901|POLG_PRSVH_Genome_polyprotein_OS=Papaya_ringspot_virus_(strain_P_/_mutant_HA)_OX=31731_PE=3_SV=2
TRINITY_DN3873_c1_g1_i4.p1	sp|B3H6K1|Y4791_ARATH_Uncharacterized_protein_At4g17910_OS=Arabidopsis_thaliana_OX=3702_GN=At4g17910_PE=2_SV=2
TRINITY_DN3881_c0_g1_i1.p1	sp|Q9LF27|WDR12_ARATH_Ribosome_biogenesis_protein_WDR12_homolog_OS=Arabidopsis_thaliana_OX=3702_GN=WDR12_PE=1_SV=1
TRINITY_DN3881_c0_g1_i3.p1	sp|Q9LF27|WDR12_ARATH_Ribosome_biogenesis_protein_WDR12_homolog_OS=Arabidopsis_thaliana_OX=3702_GN=WDR12_PE=1_SV=1
TRINITY_DN3883_c0_g1_i1.p1	sp|Q6AVI0|RSLE2_ORYSJ_Zinc_finger_BED_domain-containing_protein_RICESLEEPER_2_OS=Oryza_sativa_subsp._japonica_OX=39947_GN=Os03g0733400_PE=2_SV=1
TRINITY_DN3883_c0_g1_i3.p1	sp|Q6AVI0|RSLE2_ORYSJ_Zinc_finger_BED_domain-containing_protein_RICESLEEPER_2_OS=Oryza_sativa_subsp._japonica_OX=39947_GN=Os03g0733400_PE=2_SV=1
TRINITY_DN3883_c0_g1_i3.p3	sp|P08770|TRA1_MAIZE_Putative_AC_transposase_OS=Zea_mays_OX=4577_PE=2_SV=2
TRINITY_DN3886_c1_g1_i1.p1	sp|Q6NMB7|WTR7_ARATH_WAT1-related_protein_At1g43650_OS=Arabidopsis_thaliana_OX=3702_GN=At1g43650_PE=2_SV=1
TRINITY_DN3895_c0_g1_i7.p1	sp|Q52JK6|VIP2_NICBE_Probable_NOT_transcription_complex_subunit_VIP2_(Fragment)_OS=Nicotiana_benthamiana_OX=4100_GN=VIP2_PE=1_SV=1
TRINITY_DN3896_c0_g1_i3.p1	sp|F4I2H2|CHR9_ARATH_Switch_2_OS=Arabidopsis_thaliana_OX=3702_GN=SWI2_PE=3_SV=1
TRINITY_DN3896_c0_g1_i6.p1	sp|F4I2H2|CHR9_ARATH_Switch_2_OS=Arabidopsis_thaliana_OX=3702_GN=SWI2_PE=3_SV=1
TRINITY_DN3904_c0_g1_i12.p1	sp|Q5C9L6|CNMT_THLFG_(S)-coclaurine_N-methyltransferase_OS=Thalictrum_flavum_subsp._glaucum_OX=150095_PE=1_SV=1
TRINITY_DN3904_c0_g1_i12.p2	sp|Q5C9L6|CNMT_THLFG_(S)-coclaurine_N-methyltransferase_OS=Thalictrum_flavum_subsp._glaucum_OX=150095_PE=1_SV=1
TRINITY_DN3904_c0_g1_i2.p1	sp|Q5C9L6|CNMT_THLFG_(S)-coclaurine_N-methyltransferase_OS=Thalictrum_flavum_subsp._glaucum_OX=150095_PE=1_SV=1
TRINITY_DN3904_c0_g1_i7.p1	sp|Q5C9L6|CNMT_THLFG_(S)-coclaurine_N-methyltransferase_OS=Thalictrum_flavum_subsp._glaucum_OX=150095_PE=1_SV=1
TRINITY_DN39071_c0_g1_i1.p1	sp|Q9ZWC6|ATB_ARATH_F-box_protein_At-B_OS=Arabidopsis_thaliana_OX=3702_GN=ATB_PE=2_SV=1
TRINITY_DN3911_c0_g1_i1.p1	sp|Q9SKU1|CLC1_ARATH_Clathrin_light_chain_1_OS=Arabidopsis_thaliana_OX=3702_GN=At2g20760_PE=2_SV=1
TRINITY_DN39140_c0_g1_i2.p2	sp|Q94HW2|POLR1_ARATH_Retrovirus-related_Pol_polyprotein_from_transposon_RE1_OS=Arabidopsis_thaliana_OX=3702_GN=RE1_PE=2_SV=1
TRINITY_DN39140_c0_g1_i3.p2	sp|Q94HW2|POLR1_ARATH_Retrovirus-related_Pol_polyprotein_from_transposon_RE1_OS=Arabidopsis_thaliana_OX=3702_GN=RE1_PE=2_SV=1
TRINITY_DN3919_c0_g1_i5.p1	sp|Q9LRH6|GAT25_ARATH_GATA_transcription_factor_25_OS=Arabidopsis_thaliana_OX=3702_GN=GATA25_PE=1_SV=2
TRINITY_DN3919_c0_g1_i6.p1	sp|Q9LRH6|GAT25_ARATH_GATA_transcription_factor_25_OS=Arabidopsis_thaliana_OX=3702_GN=GATA25_PE=1_SV=2
TRINITY_DN3927_c0_g1_i5.p1	sp|A7LXU3|BGH3B_BACO1_Beta-glucosidase_BoGH3B_OS=Bacteroides_ovatus_(strain_ATCC_8483_/_DSM_1896_/_JCM_5824_/_BCRC_10623_/_CCUG_4943_/_NCTC_11153)_OX=411476_GN=BACOVA_02659_PE=1_SV=1
TRINITY_DN39270_c0_g1_i3.p1	sp|Q9SU40|SKU5_ARATH_Monocopper_oxidase-like_protein_SKU5_OS=Arabidopsis_thaliana_OX=3702_GN=SKU5_PE=1_SV=1
TRINITY_DN393_c5_g1_i1.p1	sp|Q01901|POLG_PRSVH_Genome_polyprotein_OS=Papaya_ringspot_virus_(strain_P_/_mutant_HA)_OX=31731_PE=3_SV=2
TRINITY_DN39369_c1_g3_i1.p1	sp|Q9SPV4|SAMT_CLABR_Salicylate_carboxymethyltransferase_OS=Clarkia_breweri_OX=36903_GN=SAMT_PE=1_SV=1
TRINITY_DN39598_c0_g1_i1.p1	sp|Q40312|PGLR_MEDSA_Polygalacturonase_OS=Medicago_sativa_OX=3879_PE=2_SV=1
TRINITY_DN402_c0_g1_i1.p1	sp|Q01901|POLG_PRSVH_Genome_polyprotein_OS=Papaya_ringspot_virus_(strain_P_/_mutant_HA)_OX=31731_PE=3_SV=2
TRINITY_DN40499_c0_g1_i2.p1	sp|Q3ECH2|LRL28_ARATH_LEAF_RUST_10_DISEASE-RESISTANCE_LOCUS_RECEPTOR-LIKE_PROTEIN_KINASE-like_2.8_OS=Arabidopsis_thaliana_OX=3702_GN=LRK10L-2.8_PE=2_SV=2
TRINITY_DN4050_c0_g1_i5.p1	sp|O23144|PPI1_ARATH_Proton_pump-interactor_1_OS=Arabidopsis_thaliana_OX=3702_GN=PPI1_PE=1_SV=2
TRINITY_DN406_c0_g2_i1.p1	sp|P17783|MDHM_CITLA_Malate_dehydrogenase,_mitochondrial_OS=Citrullus_lanatus_OX=3654_GN=MMDH_PE=1_SV=1
TRINITY_DN40767_c0_g1_i11.p1	sp|A3GFM6|URM1_PICST_Ubiquitin-related_modifier_1_OS=Scheffersomyces_stipitis_(strain_ATCC_58785_/_CBS_6054_/_NBRC_10063_/_NRRL_Y-11545)_OX=322104_GN=URM1_PE=3_SV=1
TRINITY_DN4082_c0_g1_i3.p1	sp|Q9M2S4|LRKS4_ARATH_L-type_lectin-domain_containing_receptor_kinase_S.4_OS=Arabidopsis_thaliana_OX=3702_GN=LECRKS4_PE=2_SV=1
TRINITY_DN4106_c0_g1_i3.p2	sp|Q0T963|CDIA_ECOL5_tRNA_nuclease_CdiA_OS=Escherichia_coli_O6:K15:H31_(strain_536_/_UPEC)_OX=362663_GN=cdiA_PE=1_SV=1
TRINITY_DN41120_c0_g1_i1.p1	sp|Q8L8A5|GIF1_ARATH_GRF1-interacting_factor_1_OS=Arabidopsis_thaliana_OX=3702_GN=GIF1_PE=1_SV=1
TRINITY_DN4117_c0_g1_i2.p3	sp|P56955|CR5AC_BACTU_Pesticidal_crystal_protein_Cry5Ac_OS=Bacillus_thuringiensis_OX=1428_GN=cry5Ac_PE=2_SV=1
TRINITY_DN41221_c0_g1_i1.p1	sp|Q9LMX7|C78A5_ARATH_Cytochrome_P450_78A5_OS=Arabidopsis_thaliana_OX=3702_GN=CYP78A5_PE=2_SV=1
TRINITY_DN41318_c0_g1_i1.p1	sp|P39789|YPOC_BACSU_Uncharacterized_protein_YpoC_OS=Bacillus_subtilis_(strain_168)_OX=224308_GN=ypoC_PE=1_SV=1
TRINITY_DN4133_c0_g1_i1.p1	sp|P43309|PPO_MALDO_Polyphenol_oxidase,_chloroplastic_OS=Malus_domestica_OX=3750_PE=1_SV=1
TRINITY_DN4137_c0_g1_i1.p1	sp|Q99JY4|TRABD_MOUSE_TraB_domain-containing_protein_OS=Mus_musculus_OX=10090_GN=Trabd_PE=1_SV=1
TRINITY_DN4144_c0_g1_i10.p2	sp|Q467Z4|DPHB_METBF_Diphthine_synthase_OS=Methanosarcina_barkeri_(strain_Fusaro_/_DSM_804)_OX=269797_GN=dphB_PE=3_SV=1
TRINITY_DN4144_c0_g1_i4.p2	sp|O31907|YORG_BACSU_SPbeta_prophage-derived_uncharacterized_protein_YorG_OS=Bacillus_subtilis_(strain_168)_OX=224308_GN=yorG_PE=4_SV=1
TRINITY_DN4144_c0_g1_i5.p2	sp|Q467Z4|DPHB_METBF_Diphthine_synthase_OS=Methanosarcina_barkeri_(strain_Fusaro_/_DSM_804)_OX=269797_GN=dphB_PE=3_SV=1
TRINITY_DN4144_c0_g1_i6.p1	sp|Q467Z4|DPHB_METBF_Diphthine_synthase_OS=Methanosarcina_barkeri_(strain_Fusaro_/_DSM_804)_OX=269797_GN=dphB_PE=3_SV=1
TRINITY_DN41650_c0_g1_i2.p1	sp|Q94IA6|C90D1_ARATH_3-epi-6-deoxocathasterone_23-monooxygenase_CYP90D1_OS=Arabidopsis_thaliana_OX=3702_GN=CYP90D1_PE=1_SV=1
TRINITY_DN4166_c0_g1_i3.p2	sp|Q9UDV7|ZN282_HUMAN_Zinc_finger_protein_282_OS=Homo_sapiens_OX=9606_GN=ZNF282_PE=1_SV=3
TRINITY_DN4166_c0_g1_i5.p1	sp|Q9UDV7|ZN282_HUMAN_Zinc_finger_protein_282_OS=Homo_sapiens_OX=9606_GN=ZNF282_PE=1_SV=3
TRINITY_DN4166_c0_g1_i6.p1	sp|Q9UDV7|ZN282_HUMAN_Zinc_finger_protein_282_OS=Homo_sapiens_OX=9606_GN=ZNF282_PE=1_SV=3
TRINITY_DN4166_c0_g1_i7.p1	sp|O01761|UNC89_CAEEL_Muscle_M-line_assembly_protein_unc-89_OS=Caenorhabditis_elegans_OX=6239_GN=unc-89_PE=1_SV=3
TRINITY_DN4166_c0_g1_i7.p2	sp|A7EVV9|EFGM_SCLS1_Elongation_factor_G,_mitochondrial_OS=Sclerotinia_sclerotiorum_(strain_ATCC_18683_/_1980_/_Ss-1)_OX=665079_GN=mef1_PE=3_SV=1
TRINITY_DN418_c0_g1_i1.p1	sp|O82012|HSP12_SOLPE_17.6_kDa_class_I_heat_shock_protein_OS=Solanum_peruvianum_OX=4082_PE=2_SV=1
TRINITY_DN41810_c0_g1_i1.p1	sp|O80470|GDL38_ARATH_GDSL_esterase/lipase_At2g23540_OS=Arabidopsis_thaliana_OX=3702_GN=At2g23540_PE=2_SV=1
TRINITY_DN41820_c0_g1_i3.p1	sp|Q94HW2|POLR1_ARATH_Retrovirus-related_Pol_polyprotein_from_transposon_RE1_OS=Arabidopsis_thaliana_OX=3702_GN=RE1_PE=2_SV=1
TRINITY_DN41820_c0_g1_i4.p1	sp|Q94HW2|POLR1_ARATH_Retrovirus-related_Pol_polyprotein_from_transposon_RE1_OS=Arabidopsis_thaliana_OX=3702_GN=RE1_PE=2_SV=1
TRINITY_DN4183_c0_g1_i4.p1	sp|A0A068Q721|C7113_PRUMU_Cytochrome_P450_71AP13_OS=Prunus_mume_OX=102107_GN=CYP71AP13_PE=2_SV=1
TRINITY_DN4186_c0_g1_i8.p1	sp|A1R8Y2|MSHD_PAEAT_Mycothiol_acetyltransferase_OS=Paenarthrobacter_aurescens_(strain_TC1)_OX=290340_GN=mshD_PE=3_SV=1
TRINITY_DN41926_c0_g2_i1.p1	sp|P20825|POL2_DROME_Retrovirus-related_Pol_polyprotein_from_transposon_297_OS=Drosophila_melanogaster_OX=7227_GN=pol_PE=4_SV=1
TRINITY_DN4225_c0_g1_i1.p1	sp|P0CJ98|MVP_PRSVH_P3N-PIPO_polyprotein_OS=Papaya_ringspot_virus_(strain_P_/_mutant_HA)_OX=31731_PE=3_SV=2
TRINITY_DN4233_c0_g1_i2.p2	sp|O24621|SIGC_ARATH_RNA_polymerase_sigma_factor_sigC_OS=Arabidopsis_thaliana_OX=3702_GN=SIGC_PE=2_SV=1
TRINITY_DN4233_c0_g1_i8.p1	sp|O24621|SIGC_ARATH_RNA_polymerase_sigma_factor_sigC_OS=Arabidopsis_thaliana_OX=3702_GN=SIGC_PE=2_SV=1
TRINITY_DN42331_c0_g1_i3.p1	sp|Q9LSI7|MYB35_ARATH_Transcription_factor_MYB35_OS=Arabidopsis_thaliana_OX=3702_GN=MYB35_PE=1_SV=1
TRINITY_DN4238_c0_g1_i2.p1	sp|B0G143|UCPB_DICDI_Mitochondrial_substrate_carrier_family_protein_ucpB_OS=Dictyostelium_discoideum_OX=44689_GN=ucpB_PE=3_SV=1
TRINITY_DN4242_c0_g1_i8.p1	sp|Q9HLA7|IF2G_THEAC_Translation_initiation_factor_2_subunit_gamma_OS=Thermoplasma_acidophilum_(strain_ATCC_25905_/_DSM_1728_/_JCM_9062_/_NBRC_15155_/_AMRC-C165)_OX=273075_GN=eif2g_PE=3_SV=1
TRINITY_DN42480_c1_g1_i8.p1	sp|P20825|POL2_DROME_Retrovirus-related_Pol_polyprotein_from_transposon_297_OS=Drosophila_melanogaster_OX=7227_GN=pol_PE=4_SV=1
TRINITY_DN426_c0_g1_i2.p1	sp|Q9SZY4|PTR27_ARATH_Protein_NRT1/_PTR_FAMILY_6.2_OS=Arabidopsis_thaliana_OX=3702_GN=NPF6.2_PE=1_SV=1
TRINITY_DN4267_c0_g1_i1.p1	sp|Q01901|POLG_PRSVH_Genome_polyprotein_OS=Papaya_ringspot_virus_(strain_P_/_mutant_HA)_OX=31731_PE=3_SV=2
TRINITY_DN4272_c0_g1_i1.p1	sp|O82415|TYDC_PAPSO_Tyrosine_decarboxylase_OS=Papaver_somniferum_OX=3469_GN=TYDC_PE=1_SV=2
TRINITY_DN42806_c0_g1_i6.p1	sp|P62382|HIS1_LEPIC_ATP_phosphoribosyltransferase_OS=Leptospira_interrogans_serogroup_Icterohaemorrhagiae_serovar_copenhageni_(strain_Fiocruz_L1-130)_OX=267671_GN=hisG_PE=3_SV=1
TRINITY_DN4283_c0_g1_i2.p2	sp|Q32PD0|FCF1_BOVIN_rRNA-processing_protein_FCF1_homolog_OS=Bos_taurus_OX=9913_GN=FCF1_PE=2_SV=1
TRINITY_DN42878_c0_g1_i4.p1	sp|Q9FE59|SUC4_ARATH_Sucrose_transport_protein_SUC4_OS=Arabidopsis_thaliana_OX=3702_GN=SUC4_PE=1_SV=2
TRINITY_DN43_c0_g1_i5.p1	sp|Q9FS16|EXTN3_ARATH_Extensin-3_OS=Arabidopsis_thaliana_OX=3702_GN=EXT3_PE=1_SV=3
TRINITY_DN43150_c0_g1_i2.p1	sp|Q9LD44|NAC56_ARATH_NAC_transcription_factor_56_OS=Arabidopsis_thaliana_OX=3702_GN=NAC056_PE=2_SV=1
TRINITY_DN43302_c0_g1_i3.p1	sp|Q8GZ99|HPCA1_ARATH_Leucine-rich_repeat_receptor_protein_kinase_HPCA1_OS=Arabidopsis_thaliana_OX=3702_GN=HPCA1_PE=1_SV=1
TRINITY_DN4352_c0_g1_i3.p3	sp|Q5SGE0|LPPRC_RAT_Leucine-rich_PPR_motif-containing_protein,_mitochondrial_OS=Rattus_norvegicus_OX=10116_GN=Lrpprc_PE=1_SV=1
TRINITY_DN4362_c0_g1_i12.p1	sp|Q8GYM6|CCT14_ARATH_Cyclin-T1-4_OS=Arabidopsis_thaliana_OX=3702_GN=CYCT1-4_PE=1_SV=1
TRINITY_DN4362_c0_g1_i13.p1	sp|Q8GYM6|CCT14_ARATH_Cyclin-T1-4_OS=Arabidopsis_thaliana_OX=3702_GN=CYCT1-4_PE=1_SV=1
TRINITY_DN4362_c0_g1_i2.p1	sp|Q8GYM6|CCT14_ARATH_Cyclin-T1-4_OS=Arabidopsis_thaliana_OX=3702_GN=CYCT1-4_PE=1_SV=1
TRINITY_DN4362_c0_g1_i3.p1	sp|Q8GYM6|CCT14_ARATH_Cyclin-T1-4_OS=Arabidopsis_thaliana_OX=3702_GN=CYCT1-4_PE=1_SV=1
TRINITY_DN43893_c0_g1_i2.p2	sp|Q8VYY5|NCRK_ARATH_Receptor-like_serine/threonine-protein_kinase_NCRK_OS=Arabidopsis_thaliana_OX=3702_GN=NCRK_PE=1_SV=1
TRINITY_DN4398_c0_g1_i2.p1	sp|Q8VYZ3|PME53_ARATH_Probable_pectinesterase_53_OS=Arabidopsis_thaliana_OX=3702_GN=PME53_PE=2_SV=1
TRINITY_DN440_c0_g1_i1.p1	sp|Q9SCU1|PATL6_ARATH_Patellin-6_OS=Arabidopsis_thaliana_OX=3702_GN=PATL6_PE=2_SV=1
TRINITY_DN4426_c0_g1_i2.p1	sp|Q9ZVN9|TF2H2_ARATH_General_transcription_factor_IIH_subunit_2_OS=Arabidopsis_thaliana_OX=3702_GN=GTF2H2_PE=1_SV=1
TRINITY_DN444_c0_g1_i6.p1	sp|Q9S7T1|GTE3_ARATH_Transcription_factor_GTE3,_chloroplastic_OS=Arabidopsis_thaliana_OX=3702_GN=GTE3_PE=1_SV=1
TRINITY_DN4441_c0_g1_i8.p1	sp|Q9FR37|AMI1_ARATH_Amidase_1_OS=Arabidopsis_thaliana_OX=3702_GN=AMI1_PE=1_SV=1
TRINITY_DN44412_c0_g1_i1.p2	sp|Q641Z6|EHD1_RAT_EH_domain-containing_protein_1_OS=Rattus_norvegicus_OX=10116_GN=Ehd1_PE=1_SV=1
TRINITY_DN4447_c0_g1_i10.p1	sp|B9DGY1|AB1K7_ARATH_Protein_ACTIVITY_OF_BC1_COMPLEX_KINASE_7,_chloroplastic_OS=Arabidopsis_thaliana_OX=3702_GN=ABC1K7_PE=1_SV=1
TRINITY_DN4447_c0_g1_i12.p1	sp|B9DGY1|AB1K7_ARATH_Protein_ACTIVITY_OF_BC1_COMPLEX_KINASE_7,_chloroplastic_OS=Arabidopsis_thaliana_OX=3702_GN=ABC1K7_PE=1_SV=1
TRINITY_DN4447_c0_g1_i4.p1	sp|B9DGY1|AB1K7_ARATH_Protein_ACTIVITY_OF_BC1_COMPLEX_KINASE_7,_chloroplastic_OS=Arabidopsis_thaliana_OX=3702_GN=ABC1K7_PE=1_SV=1
TRINITY_DN4449_c0_g1_i6.p1	sp|Q1CM50|NLPI_YERPN_Lipoprotein_NlpI_OS=Yersinia_pestis_bv._Antiqua_(strain_Nepal516)_OX=377628_GN=nlpI_PE=3_SV=1
TRINITY_DN4458_c0_g1_i4.p2	sp|Q2NNE0|IQD22_ARATH_Protein_IQ-DOMAIN_22_OS=Arabidopsis_thaliana_OX=3702_GN=IQD22_PE=1_SV=1
TRINITY_DN4458_c0_g1_i4.p3	sp|Q2NNE0|IQD22_ARATH_Protein_IQ-DOMAIN_22_OS=Arabidopsis_thaliana_OX=3702_GN=IQD22_PE=1_SV=1
TRINITY_DN44713_c0_g1_i2.p1	sp|Q949X0|ADS3_ARATH_Palmitoyl-monogalactosyldiacylglycerol_delta-7_desaturase,_chloroplastic_OS=Arabidopsis_thaliana_OX=3702_GN=ADS3_PE=1_SV=2
TRINITY_DN4479_c0_g2_i3.p1	sp|Q2QDA8|PSBA_CUCSA_Photosystem_II_protein_D1_OS=Cucumis_sativus_OX=3659_GN=psbA_PE=3_SV=1
TRINITY_DN4479_c0_g2_i6.p1	sp|Q554C9|MET16_DICDI_U6_small_nuclear_RNA_(adenine-(43)-N(6))-methyltransferase_OS=Dictyostelium_discoideum_OX=44689_GN=DDB_G0275203_PE=3_SV=1
TRINITY_DN448_c0_g1_i3.p1	sp|Q9H0L4|CSTFT_HUMAN_Cleavage_stimulation_factor_subunit_2_tau_variant_OS=Homo_sapiens_OX=9606_GN=CSTF2T_PE=1_SV=1
TRINITY_DN448_c0_g1_i4.p1	sp|Q9H0L4|CSTFT_HUMAN_Cleavage_stimulation_factor_subunit_2_tau_variant_OS=Homo_sapiens_OX=9606_GN=CSTF2T_PE=1_SV=1
TRINITY_DN4505_c0_g1_i2.p1	sp|P42736|RAP23_ARATH_Ethylene-responsive_transcription_factor_RAP2-3_OS=Arabidopsis_thaliana_OX=3702_GN=RAP2-3_PE=1_SV=2
TRINITY_DN4505_c0_g1_i5.p1	sp|P42736|RAP23_ARATH_Ethylene-responsive_transcription_factor_RAP2-3_OS=Arabidopsis_thaliana_OX=3702_GN=RAP2-3_PE=1_SV=2
TRINITY_DN4521_c0_g1_i3.p1	sp|Q9SCS2|CAMK5_ARATH_CDPK-related_kinase_5_OS=Arabidopsis_thaliana_OX=3702_GN=CRK5_PE=2_SV=1
TRINITY_DN4530_c0_g1_i2.p1	sp|Q9LXG9|PCO1_ARATH_Plant_cysteine_oxidase_1_OS=Arabidopsis_thaliana_OX=3702_GN=PCO1_PE=1_SV=1
TRINITY_DN4530_c0_g1_i2.p2	sp|Q8LGJ5|PCO2_ARATH_Plant_cysteine_oxidase_2_OS=Arabidopsis_thaliana_OX=3702_GN=PCO2_PE=1_SV=1
TRINITY_DN4534_c0_g1_i7.p1	sp|Q54TC5|NTPPB_DICDI_7-methyl-GTP_pyrophosphatase_OS=Dictyostelium_discoideum_OX=44689_GN=DDB_G0281937_PE=3_SV=1
TRINITY_DN4540_c0_g1_i4.p1	sp|Q20497|MED12_CAEEL_Mediator_of_RNA_polymerase_II_transcription_subunit_12_OS=Caenorhabditis_elegans_OX=6239_GN=dpy-22_PE=1_SV=2
TRINITY_DN45511_c0_g1_i2.p1	sp|P10978|POLX_TOBAC_Retrovirus-related_Pol_polyprotein_from_transposon_TNT_1-94_OS=Nicotiana_tabacum_OX=4097_PE=2_SV=1
TRINITY_DN45511_c0_g1_i3.p1	sp|P10978|POLX_TOBAC_Retrovirus-related_Pol_polyprotein_from_transposon_TNT_1-94_OS=Nicotiana_tabacum_OX=4097_PE=2_SV=1
TRINITY_DN4558_c0_g1_i1.p1	sp|O48593|SYNO_ARATH_Asparagine--tRNA_ligase,_chloroplastic/mitochondrial_OS=Arabidopsis_thaliana_OX=3702_GN=SYNO_PE=2_SV=3
TRINITY_DN4581_c0_g1_i4.p1	sp|Q9LXX6|SC15A_ARATH_Exocyst_complex_component_SEC15A_OS=Arabidopsis_thaliana_OX=3702_GN=SEC15A_PE=3_SV=2
TRINITY_DN45901_c0_g1_i1.p1	sp|D3GE74|STR1_MEDTR_ABC_transporter_G_family_member_STR_OS=Medicago_truncatula_OX=3880_GN=STR_PE=1_SV=1
TRINITY_DN4600_c0_g1_i2.p1	sp|Q949Z1|PGLR4_ARATH_Polygalacturonase_At1g48100_OS=Arabidopsis_thaliana_OX=3702_GN=At1g48100_PE=2_SV=1
TRINITY_DN4613_c1_g1_i1.p1	sp|Q9C7A2|ITN1_ARATH_Ankyrin_repeat-containing_protein_ITN1_OS=Arabidopsis_thaliana_OX=3702_GN=ITN1_PE=1_SV=1
TRINITY_DN4614_c0_g1_i1.p1	sp|A5UZK7|MUTS_ROSS1_DNA_mismatch_repair_protein_MutS_OS=Roseiflexus_sp._(strain_RS-1)_OX=357808_GN=mutS_PE=3_SV=1
TRINITY_DN4620_c0_g1_i2.p1	sp|Q9STX1|ACBP3_ARATH_Acyl-CoA-binding_domain-containing_protein_3_OS=Arabidopsis_thaliana_OX=3702_GN=ACBP3_PE=1_SV=1
TRINITY_DN4622_c0_g1_i1.p1	sp|Q9SWH5|FUT1_ARATH_Galactoside_2-alpha-L-fucosyltransferase_OS=Arabidopsis_thaliana_OX=3702_GN=FUT1_PE=1_SV=2
TRINITY_DN46236_c0_g1_i2.p1	sp|Q948T9|RBOHB_SOLTU_Respiratory_burst_oxidase_homolog_protein_B_OS=Solanum_tuberosum_OX=4113_GN=RBOHB_PE=1_SV=1
TRINITY_DN46236_c0_g1_i4.p1	sp|Q948T9|RBOHB_SOLTU_Respiratory_burst_oxidase_homolog_protein_B_OS=Solanum_tuberosum_OX=4113_GN=RBOHB_PE=1_SV=1
TRINITY_DN46404_c0_g1_i1.p1	sp|Q42798|C93A1_SOYBN_3,9-dihydroxypterocarpan_6A-monooxygenase_OS=Glycine_max_OX=3847_GN=CYP93A1_PE=1_SV=1
TRINITY_DN4642_c0_g1_i2.p1	sp|Q93VG8|PPDEX_ARATH_DeSI-like_protein_At4g17486_OS=Arabidopsis_thaliana_OX=3702_GN=At4g17486_PE=2_SV=1
TRINITY_DN4642_c0_g1_i3.p1	sp|Q93VG8|PPDEX_ARATH_DeSI-like_protein_At4g17486_OS=Arabidopsis_thaliana_OX=3702_GN=At4g17486_PE=2_SV=1
TRINITY_DN46420_c0_g1_i1.p1	sp|P10394|POL4_DROME_Retrovirus-related_Pol_polyprotein_from_transposon_412_OS=Drosophila_melanogaster_OX=7227_GN=POL_PE=4_SV=1
TRINITY_DN4647_c0_g1_i1.p1	sp|Q9LVJ0|UVB31_ARATH_UV-B-induced_protein_At3g17800,_chloroplastic_OS=Arabidopsis_thaliana_OX=3702_GN=At3g17800_PE=2_SV=1
TRINITY_DN46499_c0_g1_i3.p1	sp|Q94HW2|POLR1_ARATH_Retrovirus-related_Pol_polyprotein_from_transposon_RE1_OS=Arabidopsis_thaliana_OX=3702_GN=RE1_PE=2_SV=1
TRINITY_DN4661_c0_g1_i2.p1	sp|Q9LPS1|HXK3_ARATH_Hexokinase-3_OS=Arabidopsis_thaliana_OX=3702_GN=At1g50460_PE=1_SV=1
TRINITY_DN4666_c0_g1_i12.p1	sp|O80638|WTR14_ARATH_WAT1-related_protein_At2g39510_OS=Arabidopsis_thaliana_OX=3702_GN=At2g39510_PE=2_SV=1
TRINITY_DN46673_c0_g1_i1.p1	sp|Q5B3I8|RNA14_EMENI_mRNA_3'-end-processing_protein_rna14_OS=Emericella_nidulans_(strain_FGSC_A4_/_ATCC_38163_/_CBS_112.46_/_NRRL_194_/_M139)_OX=227321_GN=rna14_PE=3_SV=2
TRINITY_DN46673_c0_g1_i1.p2	sp|A3LWK3|XPOT_PICST_Exportin-T_OS=Scheffersomyces_stipitis_(strain_ATCC_58785_/_CBS_6054_/_NBRC_10063_/_NRRL_Y-11545)_OX=322104_GN=LOS1_PE=3_SV=2
TRINITY_DN4671_c0_g1_i1.p1	sp|Q8RY60|Y1733_ARATH_DUF21_domain-containing_protein_At1g47330_OS=Arabidopsis_thaliana_OX=3702_GN=CBSDUF7_PE=1_SV=1
TRINITY_DN4685_c0_g1_i2.p1	sp|Q8RXE9|SYWM_ARATH_Tryptophan--tRNA_ligase,_chloroplastic/mitochondrial_OS=Arabidopsis_thaliana_OX=3702_GN=OVA4_PE=1_SV=1
TRINITY_DN4685_c0_g1_i3.p1	sp|Q8RXE9|SYWM_ARATH_Tryptophan--tRNA_ligase,_chloroplastic/mitochondrial_OS=Arabidopsis_thaliana_OX=3702_GN=OVA4_PE=1_SV=1
TRINITY_DN4685_c0_g1_i4.p1	sp|Q8RXE9|SYWM_ARATH_Tryptophan--tRNA_ligase,_chloroplastic/mitochondrial_OS=Arabidopsis_thaliana_OX=3702_GN=OVA4_PE=1_SV=1
TRINITY_DN4685_c0_g1_i8.p1	sp|Q8RXE9|SYWM_ARATH_Tryptophan--tRNA_ligase,_chloroplastic/mitochondrial_OS=Arabidopsis_thaliana_OX=3702_GN=OVA4_PE=1_SV=1
TRINITY_DN4719_c0_g1_i14.p1	sp|F4K2F0|EML3_ARATH_Protein_EMSY-LIKE_3_OS=Arabidopsis_thaliana_OX=3702_GN=EML3_PE=1_SV=1
TRINITY_DN4719_c0_g1_i2.p1	sp|F4K2F0|EML3_ARATH_Protein_EMSY-LIKE_3_OS=Arabidopsis_thaliana_OX=3702_GN=EML3_PE=1_SV=1
TRINITY_DN4719_c0_g1_i9.p1	sp|F4K2F0|EML3_ARATH_Protein_EMSY-LIKE_3_OS=Arabidopsis_thaliana_OX=3702_GN=EML3_PE=1_SV=1
TRINITY_DN4734_c0_g1_i1.p1	sp|B8NJG5|LEPB_ASPFN_Probable_transcription_factor_lepB_OS=Aspergillus_flavus_(strain_ATCC_200026_/_FGSC_A1120_/_IAM_13836_/_NRRL_3357_/_JCM_12722_/_SRRC_167)_OX=332952_GN=lepB_PE=4_SV=1
TRINITY_DN4734_c0_g1_i10.p1	sp|B8NJG5|LEPB_ASPFN_Probable_transcription_factor_lepB_OS=Aspergillus_flavus_(strain_ATCC_200026_/_FGSC_A1120_/_IAM_13836_/_NRRL_3357_/_JCM_12722_/_SRRC_167)_OX=332952_GN=lepB_PE=4_SV=1
TRINITY_DN4734_c0_g1_i5.p4	sp|B8NJG5|LEPB_ASPFN_Probable_transcription_factor_lepB_OS=Aspergillus_flavus_(strain_ATCC_200026_/_FGSC_A1120_/_IAM_13836_/_NRRL_3357_/_JCM_12722_/_SRRC_167)_OX=332952_GN=lepB_PE=4_SV=1
TRINITY_DN4736_c0_g1_i4.p2	sp|G9M9M0|F6H11_IPOBA_Feruloyl_CoA_ortho-hydroxylase_F6H1-1_OS=Ipomoea_batatas_OX=4120_GN=F6H1-1_PE=2_SV=1
TRINITY_DN4753_c0_g1_i1.p1	sp|Q66GR3|BH130_ARATH_Transcription_factor_bHLH130_OS=Arabidopsis_thaliana_OX=3702_GN=BHLH130_PE=1_SV=1
TRINITY_DN4753_c0_g1_i4.p1	sp|Q66GR3|BH130_ARATH_Transcription_factor_bHLH130_OS=Arabidopsis_thaliana_OX=3702_GN=BHLH130_PE=1_SV=1
TRINITY_DN47714_c0_g1_i1.p1	sp|O00370|LORF2_HUMAN_LINE-1_retrotransposable_element_ORF2_protein_OS=Homo_sapiens_OX=9606_PE=1_SV=1
TRINITY_DN4779_c0_g1_i4.p1	sp|Q5ZIG0|NCDN_CHICK_Neurochondrin_OS=Gallus_gallus_OX=9031_GN=NCDN_PE=2_SV=1
TRINITY_DN4808_c0_g1_i3.p1	sp|Q9LJG8|ASIL2_ARATH_Trihelix_transcription_factor_ASIL2_OS=Arabidopsis_thaliana_OX=3702_GN=ASIL2_PE=1_SV=1
TRINITY_DN4824_c0_g1_i2.p1	sp|P72667|RSME_SYNY3_Ribosomal_RNA_small_subunit_methyltransferase_E_OS=Synechocystis_sp._(strain_PCC_6803_/_Kazusa)_OX=1111708_GN=rsmE_PE=3_SV=1
TRINITY_DN4824_c0_g1_i6.p1	sp|P72667|RSME_SYNY3_Ribosomal_RNA_small_subunit_methyltransferase_E_OS=Synechocystis_sp._(strain_PCC_6803_/_Kazusa)_OX=1111708_GN=rsmE_PE=3_SV=1
TRINITY_DN4831_c0_g1_i1.p1	sp|F4IHS2|SYD_ARATH_Chromatin_structure-remodeling_complex_protein_SYD_OS=Arabidopsis_thaliana_OX=3702_GN=SYD_PE=1_SV=1
TRINITY_DN4881_c0_g1_i2.p1	sp|O48700|PUB6_ARATH_U-box_domain-containing_protein_6_OS=Arabidopsis_thaliana_OX=3702_GN=PUB6_PE=2_SV=2
TRINITY_DN4892_c0_g1_i2.p1	sp|Q9C516|XLG3_ARATH_Extra-large_guanine_nucleotide-binding_protein_3_OS=Arabidopsis_thaliana_OX=3702_GN=XLG3_PE=1_SV=1
TRINITY_DN4892_c0_g1_i2.p2	sp|Q9C516|XLG3_ARATH_Extra-large_guanine_nucleotide-binding_protein_3_OS=Arabidopsis_thaliana_OX=3702_GN=XLG3_PE=1_SV=1
TRINITY_DN4892_c0_g1_i3.p1	sp|Q9C516|XLG3_ARATH_Extra-large_guanine_nucleotide-binding_protein_3_OS=Arabidopsis_thaliana_OX=3702_GN=XLG3_PE=1_SV=1
TRINITY_DN4900_c2_g1_i2.p1	sp|Q9LY87|RGLG2_ARATH_E3_ubiquitin-protein_ligase_RGLG2_OS=Arabidopsis_thaliana_OX=3702_GN=RGLG2_PE=1_SV=1
TRINITY_DN4912_c0_g1_i1.p1	sp|O80494|P2B15_ARATH_F-box_protein_PP2-B15_OS=Arabidopsis_thaliana_OX=3702_GN=PP2B15_PE=2_SV=2
TRINITY_DN4916_c0_g1_i4.p1	sp|Q8RX56|UNC13_ARATH_Protein_unc-13_homolog_OS=Arabidopsis_thaliana_OX=3702_GN=PATROL1_PE=2_SV=1
TRINITY_DN4919_c0_g1_i2.p1	sp|F4IXE7|IDM1_ARATH_Increased_DNA_methylation_1_OS=Arabidopsis_thaliana_OX=3702_GN=IDM1_PE=1_SV=1
TRINITY_DN4927_c0_g1_i1.p1	sp|Q7XC57|MYBS3_ORYSJ_Transcription_factor_MYBS3_OS=Oryza_sativa_subsp._japonica_OX=39947_GN=MYBS3_PE=2_SV=1
TRINITY_DN4928_c0_g1_i6.p1	sp|A0A0H2XIV9|ESSD_STAA3_Type_VII_secretion_system_protein_EssD_OS=Staphylococcus_aureus_(strain_USA300)_OX=367830_GN=essD_PE=1_SV=1
TRINITY_DN4928_c0_g1_i8.p1	sp|A0A0H3KDT7|ESSD_STAAE_Type_VII_secretion_systems_protein_EssD_OS=Staphylococcus_aureus_(strain_Newman)_OX=426430_GN=essD_PE=1_SV=1
TRINITY_DN4945_c1_g1_i8.p1	sp|Q07379|YD057_YEAST_Putative_uncharacterized_protein_YDL057W_OS=Saccharomyces_cerevisiae_(strain_ATCC_204508_/_S288c)_OX=559292_GN=YDL057W_PE=4_SV=1
TRINITY_DN4960_c0_g1_i12.p1	sp|Q94LW6|SUT35_ARATH_Probable_sulfate_transporter_3.5_OS=Arabidopsis_thaliana_OX=3702_GN=SULTR3;5_PE=2_SV=1
TRINITY_DN4985_c1_g1_i2.p1	sp|Q8W0Y9|KN14U_ARATH_Kinesin-like_protein_KIN-14U_OS=Arabidopsis_thaliana_OX=3702_GN=KIN14U_PE=2_SV=1
TRINITY_DN5036_c0_g1_i3.p2	sp|Q54QQ1|PHG2_DICDI_Serine/threonine-protein_kinase_phg2_OS=Dictyostelium_discoideum_OX=44689_GN=phg2_PE=1_SV=1
TRINITY_DN5055_c0_g1_i1.p1	sp|Q29RZ5|TNG2_BOVIN_Transport_and_Golgi_organization_protein_2_homolog_OS=Bos_taurus_OX=9913_GN=TANGO2_PE=2_SV=1
TRINITY_DN50768_c0_g1_i1.p1	sp|Q93X23|MYRS_QUEIL_Myrcene_synthase,_chloroplastic_OS=Quercus_ilex_OX=58334_PE=1_SV=1
TRINITY_DN5079_c0_g1_i6.p1	sp|C1DRP0|YCIB_AZOVD_Inner_membrane-spanning_protein_YciB_OS=Azotobacter_vinelandii_(strain_DJ_/_ATCC_BAA-1303)_OX=322710_GN=yciB_PE=3_SV=1
TRINITY_DN50828_c1_g1_i1.p1	sp|Q6E6S7|AP1_VITVI_Agamous-like_MADS-box_protein_AP1_OS=Vitis_vinifera_OX=29760_GN=AP1_PE=2_SV=1
TRINITY_DN50891_c0_g1_i4.p1	sp|Q9SFC7|FB135_ARATH_F-box_protein_At3g07870_OS=Arabidopsis_thaliana_OX=3702_GN=At3g07870_PE=2_SV=1
TRINITY_DN5103_c0_g1_i4.p1	sp|O81906|B120_ARATH_G-type_lectin_S-receptor-like_serine/threonine-protein_kinase_B120_OS=Arabidopsis_thaliana_OX=3702_GN=B120_PE=2_SV=1
TRINITY_DN5103_c0_g1_i6.p1	sp|O81906|B120_ARATH_G-type_lectin_S-receptor-like_serine/threonine-protein_kinase_B120_OS=Arabidopsis_thaliana_OX=3702_GN=B120_PE=2_SV=1
TRINITY_DN5103_c0_g1_i7.p1	sp|O81906|B120_ARATH_G-type_lectin_S-receptor-like_serine/threonine-protein_kinase_B120_OS=Arabidopsis_thaliana_OX=3702_GN=B120_PE=2_SV=1
TRINITY_DN5136_c0_g1_i6.p1	sp|Q9UHR5|S30BP_HUMAN_SAP30-binding_protein_OS=Homo_sapiens_OX=9606_GN=SAP30BP_PE=1_SV=1
TRINITY_DN5192_c0_g1_i10.p1	sp|F4I9Q5|DEXH7_ARATH_DExH-box_ATP-dependent_RNA_helicase_DExH7,_chloroplastic_OS=Arabidopsis_thaliana_OX=3702_GN=At1g58060_PE=2_SV=1
TRINITY_DN5207_c0_g1_i2.p1	sp|Q40287|UFOG5_MANES_Anthocyanidin_3-O-glucosyltransferase_5_OS=Manihot_esculenta_OX=3983_GN=GT5_PE=2_SV=1
TRINITY_DN52094_c0_g1_i2.p1	sp|Q8VWZ7|C76B6_CATRO_Geraniol_8-hydroxylase_OS=Catharanthus_roseus_OX=4058_GN=CYP76B6_PE=1_SV=1
TRINITY_DN5238_c0_g1_i3.p1	sp|Q3L181|PERR_RAUSE_Perakine_reductase_OS=Rauvolfia_serpentina_OX=4060_GN=PR_PE=1_SV=1
TRINITY_DN5238_c0_g1_i8.p1	sp|Q3L181|PERR_RAUSE_Perakine_reductase_OS=Rauvolfia_serpentina_OX=4060_GN=PR_PE=1_SV=1
TRINITY_DN5240_c0_g1_i3.p2	sp|Q9LW86|SUT34_ARATH_Probable_sulfate_transporter_3.4_OS=Arabidopsis_thaliana_OX=3702_GN=SULTR3;4_PE=2_SV=1
TRINITY_DN52646_c0_g1_i2.p1	sp|Q7TN75|PEG10_MOUSE_Retrotransposon-derived_protein_PEG10_OS=Mus_musculus_OX=10090_GN=Peg10_PE=1_SV=2
TRINITY_DN5268_c0_g1_i10.p1	sp|Q0WM29|MMSA_ARATH_Methylmalonate-semialdehyde_dehydrogenase_[acylating],_mitochondrial_OS=Arabidopsis_thaliana_OX=3702_GN=ALDH6B2_PE=1_SV=2
TRINITY_DN5268_c0_g1_i15.p1	sp|Q0WM29|MMSA_ARATH_Methylmalonate-semialdehyde_dehydrogenase_[acylating],_mitochondrial_OS=Arabidopsis_thaliana_OX=3702_GN=ALDH6B2_PE=1_SV=2
TRINITY_DN5268_c0_g1_i2.p1	sp|Q0WM29|MMSA_ARATH_Methylmalonate-semialdehyde_dehydrogenase_[acylating],_mitochondrial_OS=Arabidopsis_thaliana_OX=3702_GN=ALDH6B2_PE=1_SV=2
TRINITY_DN5268_c0_g1_i5.p1	sp|Q0WM29|MMSA_ARATH_Methylmalonate-semialdehyde_dehydrogenase_[acylating],_mitochondrial_OS=Arabidopsis_thaliana_OX=3702_GN=ALDH6B2_PE=1_SV=2
TRINITY_DN5268_c0_g1_i9.p1	sp|Q0WM29|MMSA_ARATH_Methylmalonate-semialdehyde_dehydrogenase_[acylating],_mitochondrial_OS=Arabidopsis_thaliana_OX=3702_GN=ALDH6B2_PE=1_SV=2
TRINITY_DN527_c0_g1_i1.p1	sp|Q0PGJ6|AKRC9_ARATH_NADPH-dependent_aldo-keto_reductase,_chloroplastic_OS=Arabidopsis_thaliana_OX=3702_GN=AKR4C9_PE=1_SV=1
TRINITY_DN5279_c0_g1_i5.p2	sp|Q8W3L1|MFDR_ARATH_NADPH:adrenodoxin_oxidoreductase,_mitochondrial_OS=Arabidopsis_thaliana_OX=3702_GN=MFDR_PE=1_SV=1
TRINITY_DN5280_c0_g1_i5.p1	sp|Q28IK8|MARH8_XENTR_E3_ubiquitin-protein_ligase_MARCHF8_OS=Xenopus_tropicalis_OX=8364_GN=marchf8_PE=2_SV=1
TRINITY_DN5314_c0_g1_i2.p1	sp|Q9SY73|PTALR_ARATH_NADPH-dependent_pterin_aldehyde_reductase_OS=Arabidopsis_thaliana_OX=3702_GN=At1g10310_PE=1_SV=1
TRINITY_DN5320_c0_g1_i2.p1	sp|O80443|GDL46_ARATH_GDSL_esterase/lipase_At2g38180_OS=Arabidopsis_thaliana_OX=3702_GN=At2g38180_PE=2_SV=1
TRINITY_DN53314_c0_g1_i2.p1	sp|Q94HW2|POLR1_ARATH_Retrovirus-related_Pol_polyprotein_from_transposon_RE1_OS=Arabidopsis_thaliana_OX=3702_GN=RE1_PE=2_SV=1
TRINITY_DN5354_c0_g1_i2.p1	sp|O48788|Y2267_ARATH_Probable_inactive_receptor_kinase_At2g26730_OS=Arabidopsis_thaliana_OX=3702_GN=At2g26730_PE=1_SV=1
TRINITY_DN5356_c0_g1_i22.p1	sp|Q8GRL7|TBCE_ARATH_Tubulin-folding_cofactor_E_OS=Arabidopsis_thaliana_OX=3702_GN=TFCE_PE=2_SV=1
TRINITY_DN536_c2_g1_i1.p2	sp|Q93WT0|WRK31_ARATH_Probable_WRKY_transcription_factor_31_OS=Arabidopsis_thaliana_OX=3702_GN=WRKY31_PE=1_SV=1
TRINITY_DN536_c2_g1_i2.p2	sp|Q93WT0|WRK31_ARATH_Probable_WRKY_transcription_factor_31_OS=Arabidopsis_thaliana_OX=3702_GN=WRKY31_PE=1_SV=1
TRINITY_DN5384_c0_g1_i15.p1	sp|Q9SJK7|TCP11_ARATH_Transcription_factor_TCP11_OS=Arabidopsis_thaliana_OX=3702_GN=TCP11_PE=1_SV=1
TRINITY_DN5384_c0_g1_i6.p2	sp|Q9SJK7|TCP11_ARATH_Transcription_factor_TCP11_OS=Arabidopsis_thaliana_OX=3702_GN=TCP11_PE=1_SV=1
TRINITY_DN53861_c0_g1_i1.p1	sp|Q65XS5|BC10_ORYSJ_Glycosyltransferase_BC10_OS=Oryza_sativa_subsp._japonica_OX=39947_GN=BC10_PE=1_SV=1
TRINITY_DN5397_c0_g1_i2.p1	sp|Q66GN3|NPGR2_ARATH_Protein_NPGR2_OS=Arabidopsis_thaliana_OX=3702_GN=NPGR2_PE=1_SV=1
TRINITY_DN5397_c0_g1_i2.p2	sp|Q66GN3|NPGR2_ARATH_Protein_NPGR2_OS=Arabidopsis_thaliana_OX=3702_GN=NPGR2_PE=1_SV=1
TRINITY_DN5400_c0_g1_i5.p1	sp|M4IQQ7|CCL9_HUMLU_Probable_CoA_ligase_CCL9_OS=Humulus_lupulus_OX=3486_GN=CCL9_PE=2_SV=1
TRINITY_DN5440_c0_g1_i2.p1	sp|Q07264|ADH1_ZEALU_Alcohol_dehydrogenase_1_(Fragment)_OS=Zea_luxurians_OX=15945_GN=ADH1_PE=3_SV=2
TRINITY_DN5460_c1_g1_i1.p1	sp|P05492|ATPAM_OENBI_ATP_synthase_subunit_alpha,_mitochondrial_OS=Oenothera_biennis_OX=3942_GN=ATPA_PE=3_SV=1
TRINITY_DN5460_c1_g1_i6.p1	sp|P05492|ATPAM_OENBI_ATP_synthase_subunit_alpha,_mitochondrial_OS=Oenothera_biennis_OX=3942_GN=ATPA_PE=3_SV=1
TRINITY_DN5460_c1_g1_i7.p1	sp|P05492|ATPAM_OENBI_ATP_synthase_subunit_alpha,_mitochondrial_OS=Oenothera_biennis_OX=3942_GN=ATPA_PE=3_SV=1
TRINITY_DN548_c0_g1_i3.p1	sp|B9DHT4|ARIA_ARATH_ARM_REPEAT_PROTEIN_INTERACTING_WITH_ABF2_OS=Arabidopsis_thaliana_OX=3702_GN=ARIA_PE=1_SV=2
TRINITY_DN5496_c0_g1_i2.p3	sp|Q940Q8|IX10L_ARATH_Probable_beta-1,4-xylosyltransferase_IRX10L_OS=Arabidopsis_thaliana_OX=3702_GN=IRX10L_PE=2_SV=1
TRINITY_DN5515_c0_g1_i2.p1	sp|Q55680|Y005_SYNY3_Uncharacterized_protein_sll0005_OS=Synechocystis_sp._(strain_PCC_6803_/_Kazusa)_OX=1111708_GN=sll0005_PE=3_SV=1
TRINITY_DN55257_c0_g1_i2.p1	sp|A0A2R4LMF9|73C25_BARVU_UDP-glycosyltransferase_73C25_OS=Barbarea_vulgaris_OX=50459_GN=UGT73C25_PE=2_SV=1
TRINITY_DN5532_c1_g1_i15.p1	sp|Q9LNG5|PPP7L_ARATH_Serine/threonine-protein_phosphatase_7_long_form_homolog_OS=Arabidopsis_thaliana_OX=3702_GN=MAIL3_PE=2_SV=1
TRINITY_DN5541_c0_g1_i3.p1	sp|B3CN48|RS11_WOLPP_30S_ribosomal_protein_S11_OS=Wolbachia_pipientis_subsp._Culex_pipiens_(strain_wPip)_OX=570417_GN=rpsK_PE=3_SV=1
TRINITY_DN5591_c2_g1_i2.p1	sp|O81644|VILI2_ARATH_Villin-2_OS=Arabidopsis_thaliana_OX=3702_GN=VLN2_PE=1_SV=2
TRINITY_DN5593_c0_g1_i3.p3	sp|Q8RWG2|CF107_ARATH_Protein_high_chlorophyll_fluorescent_107_OS=Arabidopsis_thaliana_OX=3702_GN=HCF107_PE=1_SV=1
TRINITY_DN5594_c0_g1_i4.p1	sp|Q9C664|TTM2_ARATH_Inorganic_pyrophosphatase_TTM2_OS=Arabidopsis_thaliana_OX=3702_GN=TTM2_PE=1_SV=1
TRINITY_DN5602_c0_g1_i5.p2	sp|Q0V7T5|Y1864_ARATH_Probable_receptor-like_protein_kinase_At1g80640_OS=Arabidopsis_thaliana_OX=3702_GN=At1g80640_PE=2_SV=1
TRINITY_DN5604_c0_g1_i1.p1	sp|Q8RWL5|CLT3_ARATH_Protein_CLT3,_chloroplastic_OS=Arabidopsis_thaliana_OX=3702_GN=CLT3_PE=2_SV=1
TRINITY_DN5604_c0_g1_i3.p1	sp|Q8RWL5|CLT3_ARATH_Protein_CLT3,_chloroplastic_OS=Arabidopsis_thaliana_OX=3702_GN=CLT3_PE=2_SV=1
TRINITY_DN5604_c0_g1_i4.p1	sp|Q8RWL5|CLT3_ARATH_Protein_CLT3,_chloroplastic_OS=Arabidopsis_thaliana_OX=3702_GN=CLT3_PE=2_SV=1
TRINITY_DN5616_c0_g1_i2.p1	sp|Q9LIG6|NIFU4_ARATH_NifU-like_protein_4,_mitochondrial_OS=Arabidopsis_thaliana_OX=3702_GN=NIFU4_PE=2_SV=1
TRINITY_DN5620_c0_g1_i1.p1	sp|Q01901|POLG_PRSVH_Genome_polyprotein_OS=Papaya_ringspot_virus_(strain_P_/_mutant_HA)_OX=31731_PE=3_SV=2
TRINITY_DN5635_c1_g1_i1.p1	sp|Q01901|POLG_PRSVH_Genome_polyprotein_OS=Papaya_ringspot_virus_(strain_P_/_mutant_HA)_OX=31731_PE=3_SV=2
TRINITY_DN5640_c0_g1_i7.p1	sp|Q3ECP6|GDL22_ARATH_GDSL_esterase/lipase_At1g54790_OS=Arabidopsis_thaliana_OX=3702_GN=At1g54790_PE=2_SV=1
TRINITY_DN5661_c1_g1_i4.p1	sp|Q5DWG1|CRJ35_CRYJA_Pathogenesis-related_thaumatin-like_protein_3.5_OS=Cryptomeria_japonica_OX=3369_PE=1_SV=1
TRINITY_DN5661_c1_g1_i7.p2	sp|Q5DWG1|CRJ35_CRYJA_Pathogenesis-related_thaumatin-like_protein_3.5_OS=Cryptomeria_japonica_OX=3369_PE=1_SV=1
TRINITY_DN5662_c0_g1_i1.p1	sp|Q0WQ41|IP5P7_ARATH_Type_IV_inositol_polyphosphate_5-phosphatase_7_OS=Arabidopsis_thaliana_OX=3702_GN=IP5P7_PE=1_SV=1
TRINITY_DN5662_c0_g1_i10.p1	sp|Q0WQ41|IP5P7_ARATH_Type_IV_inositol_polyphosphate_5-phosphatase_7_OS=Arabidopsis_thaliana_OX=3702_GN=IP5P7_PE=1_SV=1
TRINITY_DN5662_c0_g1_i11.p1	sp|Q0WQ41|IP5P7_ARATH_Type_IV_inositol_polyphosphate_5-phosphatase_7_OS=Arabidopsis_thaliana_OX=3702_GN=IP5P7_PE=1_SV=1
TRINITY_DN5662_c0_g1_i12.p1	sp|Q0WQ41|IP5P7_ARATH_Type_IV_inositol_polyphosphate_5-phosphatase_7_OS=Arabidopsis_thaliana_OX=3702_GN=IP5P7_PE=1_SV=1
TRINITY_DN5662_c0_g1_i2.p1	sp|Q0WQ41|IP5P7_ARATH_Type_IV_inositol_polyphosphate_5-phosphatase_7_OS=Arabidopsis_thaliana_OX=3702_GN=IP5P7_PE=1_SV=1
TRINITY_DN5662_c0_g1_i3.p1	sp|Q0WQ41|IP5P7_ARATH_Type_IV_inositol_polyphosphate_5-phosphatase_7_OS=Arabidopsis_thaliana_OX=3702_GN=IP5P7_PE=1_SV=1
TRINITY_DN5662_c0_g1_i4.p1	sp|Q0WQ41|IP5P7_ARATH_Type_IV_inositol_polyphosphate_5-phosphatase_7_OS=Arabidopsis_thaliana_OX=3702_GN=IP5P7_PE=1_SV=1
TRINITY_DN5662_c0_g1_i5.p1	sp|Q0WQ41|IP5P7_ARATH_Type_IV_inositol_polyphosphate_5-phosphatase_7_OS=Arabidopsis_thaliana_OX=3702_GN=IP5P7_PE=1_SV=1
TRINITY_DN5662_c0_g1_i6.p1	sp|Q0WQ41|IP5P7_ARATH_Type_IV_inositol_polyphosphate_5-phosphatase_7_OS=Arabidopsis_thaliana_OX=3702_GN=IP5P7_PE=1_SV=1
TRINITY_DN5662_c0_g1_i8.p1	sp|Q0WQ41|IP5P7_ARATH_Type_IV_inositol_polyphosphate_5-phosphatase_7_OS=Arabidopsis_thaliana_OX=3702_GN=IP5P7_PE=1_SV=1
[truncated: 516 more rows]

## Sheet: 10DAA_DEUs_Uniprot_annotation
Supplementary Table S5: The expression matrix for DEUs in the developing fruit of ANKu and ANSa varieties generated through digital gene expression analysis
[truncated: 1,669 more rows]

[truncated: 2 more sheets: 15DAA_DEUs_Uniprot_annotation, 20DAA_DEUs_Uniprot_annotation]
