# Supplementary material for: Transcriptomics reveal useful resources for examining fruit development and variation in fruit size in Coccinia grandis
Source: Front Plant Sci. 2024 May 28;15:1386041. doi: 10.3389/fpls.2024.1386041 (PMC11165041; doi:10.3389/fpls.2024.1386041)
Supplement: Supplementary file 6 [file Table_6.xlsx]

## Sheet: SSRs in Ivy gourd transcriptome
Supplementary Table S6: SSRs identified in Ivy gourd transcriptome and Uniprot annotation for SSR containing DEUs
ID	SSR nr.	SSR type	SSR	size	start	end
TRINITY_DN28_c0_g1_i2	1	p1	(A)10	10	7592	7601
TRINITY_DN28_c0_g1_i2	2	c	(A)60taat(A)20	84	11650	11733
TRINITY_DN78_c0_g1_i1	1	p1	(A)14	14	11	24
TRINITY_DN78_c0_g1_i1	2	p4	(AAAT)4	16	163	178
TRINITY_DN8_c0_g1_i1	1	p1	(A)17	17	63	79
TRINITY_DN8_c1_g1_i1	1	c	(T)22aaattattta(T)23	55	1	55
TRINITY_DN8_c1_g1_i1	2	p1	(T)10	10	750	759
TRINITY_DN8_c1_g1_i1	3	c	(A)29taaataattt(A)22	61	950	1010
TRINITY_DN10_c0_g1_i1	1	p1	(T)63	63	1	63
TRINITY_DN18_c0_g1_i1	1	p1	(T)19	19	1	19
TRINITY_DN18_c0_g1_i1	2	p3	(GGT)5	15	454	468
TRINITY_DN53_c0_g1_i1	1	c	(T)23g(T)23	47	1	47
TRINITY_DN31_c0_g1_i1	1	p1	(T)10	10	1	10
TRINITY_DN31_c0_g1_i1	2	p3	(CCG)4	12	257	268
TRINITY_DN31_c0_g1_i1	3	p1	(A)23	23	2014	2036
TRINITY_DN91_c0_g1_i2	1	p1	(T)67	67	1	67
TRINITY_DN91_c0_g1_i2	2	c	(ATT)5cacctaatagtttagttatttaaacatatatatacttctttcttc(T)10	70	255	324
TRINITY_DN91_c0_g1_i2	3	p1	(A)12	12	993	1004
TRINITY_DN20_c0_g1_i3	1	p1	(T)13	13	1	13
TRINITY_DN20_c0_g1_i5	1	p1	(T)23	23	1	23
TRINITY_DN20_c0_g1_i1	1	p1	(T)23	23	1	23
TRINITY_DN72_c0_g1_i1	1	p1	(T)11	11	1096	1106
TRINITY_DN72_c0_g1_i1	2	c	(A)10ttacaataaataaataaaacatggaaattgctagc(A)23	68	1263	1330
TRINITY_DN77_c0_g1_i9	1	p1	(T)14	14	1	14
TRINITY_DN77_c0_g1_i10	1	p1	(T)14	14	1	14
TRINITY_DN77_c0_g1_i8	1	p1	(T)56	56	10	65
TRINITY_DN77_c0_g1_i7	1	p1	(T)14	14	1	14
TRINITY_DN77_c0_g1_i2	1	p1	(T)56	56	10	65
TRINITY_DN77_c0_g1_i12	1	p1	(T)56	56	10	65
TRINITY_DN77_c0_g1_i11	1	p1	(T)14	14	1	14
TRINITY_DN77_c0_g1_i1	1	p1	(T)56	56	10	65
TRINITY_DN77_c1_g1_i1	1	p1	(A)10	10	190	199
TRINITY_DN77_c1_g1_i1	2	p1	(A)10	10	453	462
TRINITY_DN38_c1_g1_i1	1	p3	(TGG)4	12	39	50
TRINITY_DN38_c1_g1_i1	2	p3	(TGG)4	12	389	400
TRINITY_DN38_c1_g1_i7	1	c	(TGG)4agagtagacgggtggtgggtagtacaccttctt(TGG)4agagtagacgggtggtgggtagtacaccttctt(TGG)4	102	349	450
TRINITY_DN38_c1_g1_i9	1	p1	(T)23	23	1	23
TRINITY_DN38_c1_g1_i9	2	c	(TGG)4agagtggtatactggaggtgggtagtataccttctt(TGG)4	60	434	493
TRINITY_DN38_c1_g1_i9	3	c	(TGG)4agagtagacgggtggtgggtagtacaccttctt(TGG)4agagtagacgggtggtgggtagtacaccttctt(TGG)4	102	741	842
TRINITY_DN38_c1_g1_i6	1	p3	(TGG)4	12	39	50
TRINITY_DN38_c1_g1_i6	2	c	(TGG)4agagtagacgggtggtgggtagtacaccttctt(TGG)4agagtagacgggtggtgggtagtacaccttctt(TGG)4	102	371	472
TRINITY_DN30_c0_g1_i1	1	p1	(T)63	63	1	63
TRINITY_DN30_c0_g1_i1	2	c	(TCCACC)3gtaaccaccgcctccacggctatatccaccaccaccgcctccttcacgtcgtccaccgtatccacct(CCA)6	103	421	523
TRINITY_DN30_c0_g1_i1	3	p3	(AGT)5	15	739	753
TRINITY_DN30_c0_g1_i3	1	c	(A)12gaaaccgatcgttcttcgtctctgtcaagaggatgaaggtgaacgtaccgatcaaaggagagtaataaaagtaacatagcacaagac(AGT)5	114	59	172
TRINITY_DN30_c0_g1_i2	1	p1	(T)63	63	1	63
TRINITY_DN30_c0_g1_i2	2	c	(TCCACC)3gtaaccaccgcctccacggctatatccaccaccaccgcctccttcacgtcgtccaccgtatccacct(CCA)6	103	421	523
TRINITY_DN59_c0_g1_i1	1	p1	(T)11	11	1	11
TRINITY_DN59_c0_g1_i1	2	p5	(AAACA)3	15	179	193
TRINITY_DN59_c0_g1_i1	3	p3	(ATT)6	18	786	803
TRINITY_DN15_c0_g1_i1	1	p1	(T)23	23	31	53
TRINITY_DN58_c0_g1_i1	1	p3	(GAA)4	12	383	394
TRINITY_DN58_c0_g1_i1	2	p3	(AAG)7	21	576	596
TRINITY_DN58_c0_g1_i1	3	c	(A)23taaaaaacc(A)53	85	1072	1156
TRINITY_DN58_c1_g1_i1	1	p1	(T)18	18	30	47
TRINITY_DN58_c1_g1_i1	2	p3	(AAG)6	18	205	222
TRINITY_DN69_c0_g1_i1	1	p1	(A)15	15	2137	2151
TRINITY_DN88_c0_g1_i1	1	p6	(AAAGAA)3	18	520	537
TRINITY_DN88_c0_g1_i1	2	p3	(GAA)4	12	1754	1765
TRINITY_DN41_c0_g1_i1	1	p1	(A)50	50	665	714
TRINITY_DN41_c0_g1_i2	1	p1	(A)50	50	658	707
TRINITY_DN41_c0_g1_i3	1	p1	(A)23	23	607	629
TRINITY_DN52_c0_g1_i1	1	p5	(TGTTT)3	15	972	986
TRINITY_DN52_c0_g1_i1	2	p1	(A)62	62	1271	1332
TRINITY_DN52_c2_g1_i1	1	c	(A)23caaac(A)15t(A)21taaggcaacatacaaagttgcggccgcggtggctccagtccaccg(CACCGT)3	128	1	128
TRINITY_DN82_c0_g1_i2	1	p3	(ATT)16	48	79	126
TRINITY_DN82_c0_g2_i2	1	p1	(T)32	32	18	49
TRINITY_DN82_c0_g2_i2	2	p3	(ATT)7	21	269	289
TRINITY_DN42_c0_g1_i1	1	p1	(T)55	55	1	55
TRINITY_DN42_c0_g1_i1	2	p1	(T)23	23	1075	1097
TRINITY_DN39_c0_g1_i1	1	p1	(T)15	15	36	50
TRINITY_DN39_c0_g1_i1	2	p1	(A)62	62	669	730
TRINITY_DN67_c0_g1_i1	1	p1	(T)68	68	1	68
TRINITY_DN21_c0_g1_i1	1	p1	(T)67	67	1	67
TRINITY_DN21_c0_g1_i1	2	p3	(TTA)4	12	228	239
TRINITY_DN21_c1_g1_i1	1	c	(TAAA)4aagcttacatggaaccttgagaaacacctactcaactttaccatatatatacacaatc(ATAA)5aaagcttacatggaaccttgagaaacacctactcaactttaccatatatatacacaatc(ATAA)5	173	1	173
TRINITY_DN21_c1_g1_i1	2	p1	(A)21	21	302	322
TRINITY_DN21_c2_g1_i1	1	p4	(TTTA)6	24	29	52
TRINITY_DN21_c2_g1_i1	2	p1	(T)11	11	385	395
TRINITY_DN21_c2_g1_i1	3	p1	(A)11	11	517	527
TRINITY_DN21_c2_g1_i1	4	p1	(T)23	23	1291	1313
TRINITY_DN24_c0_g1_i2	1	c	(TAT)5tgtaatttgtgttaaatgtaatattggatgaagttacttccaatttaaataaagctttgtatctgtgttgtttatgtt(A)23	116	231	346
TRINITY_DN24_c0_g1_i1	1	c	(TAT)5tgtaatttgtgttaaatgtaatattggatgaagttacttccaatttaaataaagctttgtatctgtgttgtttatgtt(A)23	116	321	436
TRINITY_DN45_c0_g1_i1	1	p1	(T)72	72	1	72
TRINITY_DN32_c0_g1_i1	1	p1	(T)59	59	1	59
TRINITY_DN32_c0_g1_i5	1	p1	(T)59	59	1	59
TRINITY_DN32_c0_g1_i2	1	p1	(T)59	59	1	59
TRINITY_DN32_c1_g1_i1	1	p1	(T)18	18	16	33
TRINITY_DN86_c0_g1_i2	1	p1	(T)49	49	1	49
TRINITY_DN4_c0_g1_i1	1	c	(A)26ttcttgccctgtaactgtttgatttgag(A)41	95	590	684
TRINITY_DN99_c0_g1_i2	1	p5	(AGAGA)3	15	164	178
TRINITY_DN99_c0_g1_i1	1	p5	(AGAGA)3	15	497	511
TRINITY_DN12_c0_g1_i1	1	c	(A)21c(A)69	91	1893	1983
TRINITY_DN2_c0_g1_i2	1	p1	(T)22	22	1	22
TRINITY_DN2_c0_g1_i7	1	p1	(T)22	22	1	22
TRINITY_DN2_c0_g1_i5	1	p1	(T)22	22	1	22
TRINITY_DN2_c0_g1_i4	1	p1	(T)22	22	1	22
TRINITY_DN76_c0_g1_i1	1	p1	(T)65	65	1	65
TRINITY_DN76_c0_g1_i1	2	p3	(TTA)5	15	1994	2008
TRINITY_DN76_c1_g1_i1	1	c*	(ATT)6(T)10*gtattcgattactttggaaatgcttttgaattcgagagaagaatggtaggttgtatg(ATT)4	95	47	141
TRINITY_DN47_c0_g1_i1	1	p1	(T)23	23	1	23
TRINITY_DN43_c1_g1_i1	1	p1	(T)60	60	1	60
TRINITY_DN43_c3_g1_i1	1	p1	(T)19	19	1	19
TRINITY_DN94_c0_g1_i3	1	p1	(T)35	35	12	46
TRINITY_DN94_c0_g1_i2	1	p1	(T)18	18	1	18
TRINITY_DN6_c0_g1_i6	1	p6	(TTTTTC)4	24	432	455
TRINITY_DN6_c0_g1_i2	1	p6	(TTTTTC)4	24	540	563
TRINITY_DN6_c0_g1_i11	1	p6	(TTTTTC)4	24	603	626
TRINITY_DN83_c0_g1_i1	1	p5	(TGGTT)3	15	317	331
TRINITY_DN98_c0_g1_i2	1	p1	(T)27	27	218	244
TRINITY_DN60_c0_g1_i1	1	c	(A)14t(A)14	29	33	61
TRINITY_DN34_c0_g1_i1	1	p1	(T)40	40	1	40
TRINITY_DN34_c1_g1_i1	1	p1	(T)14	14	721	734
TRINITY_DN37_c0_g1_i1	1	p1	(A)23	23	1775	1797
TRINITY_DN89_c0_g2_i1	1	p1	(T)13	13	2391	2403
TRINITY_DN64_c0_g1_i1	1	c	(TCT)6ttccatttctctacagatcgctcaatggcgaaatccgcctcccttctcctacttctcctctccattctcaccatcgccgccg(CCA)4	112	92	203
TRINITY_DN64_c0_g1_i1	2	p1	(A)11	11	1078	1088
TRINITY_DN87_c0_g1_i1	1	p4	(GAAT)4	16	802	817
TRINITY_DN87_c0_g1_i1	2	c	(TC)11cagtgacctgtgaggaagaagagagagagagt(AGA)4	66	4059	4124
TRINITY_DN93_c0_g1_i3	1	p6	(TTTCTT)3	18	139	156
TRINITY_DN80_c0_g1_i2	1	c	(T)22atatcc(T)38	66	1	66
TRINITY_DN80_c0_g1_i2	2	p5	(ACGAC)3	15	287	301
TRINITY_DN80_c0_g1_i2	3	p1	(T)33	33	696	728
TRINITY_DN80_c0_g1_i2	4	p5	(ACGAC)3	15	949	963
TRINITY_DN80_c0_g1_i2	5	c	(T)40atatcc(T)26	72	1358	1429
TRINITY_DN97_c0_g1_i1	1	c	(T)26g(T)19	46	1	46
TRINITY_DN97_c0_g1_i1	2	p3	(CAT)7	21	326	346
TRINITY_DN97_c0_g1_i1	3	p1	(T)27	27	1149	1175
TRINITY_DN81_c0_g1_i1	1	p2	(CA)8	16	38	53
TRINITY_DN17_c0_g1_i1	1	p3	(AAT)4	12	444	455
TRINITY_DN17_c0_g1_i1	2	p4	(TAAA)5	20	716	735
TRINITY_DN13_c0_g1_i2	1	c	(T)23g(T)23	47	1	47
TRINITY_DN13_c0_g1_i1	1	p1	(T)23	23	1	23
TRINITY_DN84_c0_g1_i1	1	p1	(T)23	23	1	23
TRINITY_DN62_c0_g1_i1	1	p1	(T)10	10	1719	1728
TRINITY_DN62_c0_g1_i1	2	c	(A)17t(A)17	35	1862	1896
TRINITY_DN46_c0_g1_i2	1	p3	(AAG)4	12	977	988
TRINITY_DN46_c0_g1_i2	2	p3	(AAG)4	12	1823	1834
TRINITY_DN46_c0_g1_i2	3	p6	(GATGCC)3	18	2291	2308
TRINITY_DN46_c0_g1_i2	4	p1	(A)67	67	2747	2813
TRINITY_DN46_c0_g1_i3	1	p3	(AAG)4	12	977	988
TRINITY_DN46_c0_g1_i3	2	p3	(AAG)4	12	1823	1834
TRINITY_DN46_c0_g1_i3	3	p6	(GATGCC)3	18	2291	2308
TRINITY_DN46_c0_g1_i3	4	p1	(T)10	10	2475	2484
TRINITY_DN46_c0_g1_i3	5	p3	(TAT)4	12	2618	2629
TRINITY_DN51_c0_g1_i1	1	p1	(T)67	67	1	67
TRINITY_DN54_c0_g1_i1	1	p6	(AAAGAA)4	24	545	568
TRINITY_DN19_c0_g1_i1	1	p1	(T)53	53	1	53
TRINITY_DN71_c0_g1_i2	1	p1	(T)15	15	1	15
TRINITY_DN14_c0_g1_i1	1	p3	(CAG)4	12	83	94
TRINITY_DN90_c0_g1_i1	1	p1	(A)23	23	1750	1772
TRINITY_DN75_c0_g1_i1	1	p1	(A)23	23	1172	1194
TRINITY_DN35_c0_g1_i1	1	p1	(T)21	21	9	29
TRINITY_DN35_c0_g1_i1	2	p3	(ATT)4	12	3827	3838
TRINITY_DN35_c1_g1_i1	1	p1	(A)16	16	59	74
TRINITY_DN35_c1_g1_i1	2	p1	(A)23	23	230	252
TRINITY_DN92_c0_g1_i1	1	p2	(CT)12	24	58	81
TRINITY_DN48_c0_g1_i1	1	p1	(T)26	26	1	26
TRINITY_DN55_c0_g1_i1	1	p4	(CATA)5	20	193	212
TRINITY_DN55_c0_g1_i1	2	p1	(A)11	11	1478	1488
TRINITY_DN55_c1_g1_i1	1	c	(A)23ttac(A)23gaaaattaaaataagcaaattttaatagtatagtttaa(T)10	98	1	98
TRINITY_DN55_c1_g2_i1	1	p3	(TTC)8	24	44	67
TRINITY_DN55_c1_g2_i1	2	c	(A)11ttctaatgaatttcgtc(A)22	50	832	881
TRINITY_DN55_c3_g1_i1	1	p3	(TCT)7	21	152	172
TRINITY_DN61_c0_g1_i1	1	c	(CAT)4aaacataataaacagagcaattagtttcccagttcagccatca(TCT)7	76	32	107
TRINITY_DN29_c0_g1_i1	1	p3	(GCT)7	21	670	690
TRINITY_DN29_c2_g1_i1	1	p3	(AGC)8	24	2709	2732
TRINITY_DN29_c3_g1_i1	1	p1	(A)67	67	605	671
TRINITY_DN70_c0_g1_i4	1	p1	(T)67	67	1	67
TRINITY_DN22_c0_g1_i1	1	c	(T)21g(T)22	44	1	44
TRINITY_DN22_c0_g1_i1	2	p1	(T)60	60	347	406
TRINITY_DN57_c0_g1_i1	1	p5	(ATTAA)3	15	986	1000
TRINITY_DN57_c0_g1_i1	2	p1	(A)67	67	1114	1180
TRINITY_DN9_c0_g1_i1	1	c	(T)23g(T)23	47	1	47
TRINITY_DN9_c0_g1_i1	2	p3	(GTA)6	18	275	292
TRINITY_DN9_c0_g1_i1	3	c*	(TTTCTT)3(T)10*	26	957	982
TRINITY_DN74_c0_g1_i1	1	p1	(T)16	16	1	16
TRINITY_DN33_c0_g1_i1	1	p1	(T)34	34	64	97
TRINITY_DN33_c0_g1_i1	2	p2	(GA)9	18	1718	1735
TRINITY_DN5_c0_g1_i1	1	p3	(AGT)4	12	92	103
TRINITY_DN5_c0_g1_i1	2	p1	(A)69	69	701	769
TRINITY_DN5_c0_g1_i2	1	p1	(A)69	69	612	680
TRINITY_DN11_c0_g1_i1	1	p6	(AAAAGA)3	18	1855	1872
TRINITY_DN27_c0_g1_i1	1	p3	(AGC)5	15	1491	1505
TRINITY_DN27_c0_g1_i1	2	p1	(A)23	23	1749	1771
TRINITY_DN27_c1_g1_i3	1	p1	(T)22	22	1	22
TRINITY_DN27_c1_g1_i3	2	c	(T)33attaa(T)29	67	342	408
TRINITY_DN27_c1_g1_i3	3	c	(T)25aa(T)23	50	728	777
TRINITY_DN27_c1_g1_i2	1	c	(T)22attaa(T)37attaa(T)29	98	1	98
TRINITY_DN27_c1_g1_i2	2	c	(T)25aa(T)23	50	418	467
TRINITY_DN7_c0_g1_i1	1	p6	(TTTTCT)3	18	400	417
TRINITY_DN7_c1_g1_i1	1	p1	(A)21	21	442	462
TRINITY_DN7_c1_g1_i4	1	p1	(A)21	21	802	822
TRINITY_DN7_c1_g1_i8	1	p1	(A)21	21	443	463
TRINITY_DN7_c1_g1_i12	1	p1	(A)21	21	442	462
TRINITY_DN7_c1_g1_i10	1	p1	(A)21	21	442	462
TRINITY_DN7_c1_g1_i3	1	p1	(A)68	68	1	68
TRINITY_DN7_c1_g1_i3	2	p6	(GAAGGA)3	18	1117	1134
TRINITY_DN7_c1_g1_i3	3	p6	(AAGAAA)4	24	9414	9437
TRINITY_DN7_c1_g1_i3	4	p1	(A)21	21	10492	10512
TRINITY_DN7_c1_g1_i9	1	p1	(A)21	21	1002	1022
TRINITY_DN7_c1_g1_i6	1	p1	(A)21	21	332	352
TRINITY_DN7_c1_g1_i11	1	p1	(A)21	21	802	822
TRINITY_DN7_c1_g2_i2	1	c	(A)23g(A)23	47	20	66
TRINITY_DN7_c1_g2_i2	2	c	(A)23c(A)23	47	337	383
TRINITY_DN7_c1_g2_i2	3	p1	(A)18	18	538	555
TRINITY_DN7_c1_g2_i2	4	c	(A)23c(A)23	47	826	872
TRINITY_DN7_c1_g2_i2	5	c	(A)23c(A)23g(A)23	71	1143	1213
TRINITY_DN7_c1_g2_i2	6	p1	(A)18	18	1368	1385
TRINITY_DN7_c1_g2_i4	1	c	(A)23g(A)23	47	20	66
TRINITY_DN7_c1_g2_i4	2	c	(A)23c(A)23	47	337	383
TRINITY_DN7_c1_g2_i4	3	c	(A)23c(A)23	47	650	696
TRINITY_DN7_c1_g2_i4	4	c	(A)23c(A)23g(A)23	71	967	1037
TRINITY_DN7_c1_g2_i4	5	p1	(A)18	18	1192	1209
TRINITY_DN7_c4_g1_i1	1	p6	(TTCTTT)4	24	163	186
TRINITY_DN7_c5_g1_i1	1	p6	(TTTCTT)4	24	25	48
TRINITY_DN7_c8_g1_i1	1	c	(CTT)4ctc(CTT)4	27	77	103
TRINITY_DN7_c8_g1_i2	1	c	(CTT)4ctc(CTT)4	27	77	103
TRINITY_DN7_c9_g1_i4	1	p6	(TTTCTT)3	18	21	38
TRINITY_DN7_c9_g1_i6	1	p6	(TTTCTT)3	18	21	38
TRINITY_DN7_c10_g1_i1	1	p3	(AGA)8	24	1	24
TRINITY_DN7_c10_g1_i1	2	p1	(A)14	14	481	494
TRINITY_DN7_c15_g1_i1	1	p3	(TCT)5	15	49	63
TRINITY_DN7_c16_g1_i1	1	p1	(T)22	22	1	22
TRINITY_DN7_c16_g1_i1	2	p3	(ATC)7	21	507	527
TRINITY_DN7_c21_g1_i1	1	p3	(CTT)18	54	60	113
TRINITY_DN7_c21_g1_i3	1	p3	(CTT)8	24	60	83
TRINITY_DN7_c22_g1_i1	1	c*	(CTTT)5(T)20*	37	301	337
TRINITY_DN0_c0_g1_i1	1	p1	(A)23	23	1	23
TRINITY_DN0_c0_g1_i1	2	p1	(A)23	23	6703	6725
TRINITY_DN0_c0_g1_i4	1	p1	(A)23	23	1	23
TRINITY_DN0_c0_g1_i4	2	p1	(A)23	23	6702	6724
TRINITY_DN0_c0_g1_i3	1	p1	(A)23	23	1	23
TRINITY_DN0_c0_g1_i3	2	p1	(A)23	23	6702	6724
TRINITY_DN0_c0_g1_i2	1	p1	(A)23	23	1	23
TRINITY_DN0_c0_g1_i2	2	p1	(A)23	23	6703	6725
TRINITY_DN0_c0_g2_i1	1	c	(A)66tttttgatgtgaaggtaaaatttttaataatttaaat(A)11	114	97	210
TRINITY_DN0_c2_g1_i1	1	p1	(A)23	23	1	23
TRINITY_DN0_c2_g1_i1	2	p1	(A)22	22	1149	1170
TRINITY_DN109_c0_g1_i1	1	p1	(A)65	65	854	918
TRINITY_DN195_c0_g1_i1	1	p1	(A)25	25	566	590
TRINITY_DN186_c0_g1_i1	1	p1	(T)66	66	1	66
TRINITY_DN186_c0_g1_i1	2	p6	(GGAAGA)3	18	959	976
TRINITY_DN167_c0_g1_i1	1	p1	(T)14	14	56	69
TRINITY_DN167_c0_g1_i1	2	p4	(GTTT)4	16	289	304
TRINITY_DN136_c0_g1_i1	1	p6	(TTTTCT)4	24	159	182
TRINITY_DN191_c0_g1_i4	1	p1	(A)32	32	1	32
TRINITY_DN191_c0_g1_i4	2	c	(ATT)4tttttt(A)11	29	386	414
TRINITY_DN191_c0_g1_i4	3	p3	(AGG)4	12	884	895
TRINITY_DN191_c0_g1_i4	4	c	(TTA)4gctatgccactcaagttttggagttggctttgtttattcagatcgtcgccattttttttaatgttatatgttatatccaatttctcc(A)22	121	1201	1321
TRINITY_DN191_c0_g1_i2	1	p1	(A)32	32	1	32
TRINITY_DN191_c0_g1_i2	2	p3	(AGG)4	12	626	637
TRINITY_DN191_c0_g1_i2	3	c	(TTA)4gctatgccactcaagttttggagttggctttgtttattcagatcgtcgccattttttttaatgttatatgttatatccaatttctcc(A)22	121	943	1063
TRINITY_DN191_c0_g1_i3	1	p1	(A)22	22	400	421
TRINITY_DN191_c1_g1_i1	1	p3	(AAT)4	12	24	35
TRINITY_DN191_c2_g1_i1	1	p3	(AAT)4	12	239	250
TRINITY_DN181_c2_g1_i1	1	p1	(T)23	23	1	23
TRINITY_DN180_c0_g1_i1	1	p1	(A)16	16	638	653
TRINITY_DN150_c0_g1_i3	1	p1	(T)14	14	1459	1472
TRINITY_DN150_c0_g1_i4	1	p1	(T)62	62	1	62
TRINITY_DN150_c0_g1_i4	2	p1	(T)14	14	1440	1453
TRINITY_DN192_c0_g1_i1	1	c	(T)14acatcaaaaaaattta(T)23	53	1	53
TRINITY_DN192_c0_g1_i1	2	p3	(CTT)11	33	4508	4540
TRINITY_DN126_c0_g1_i1	1	p1	(A)12	12	42	53
TRINITY_DN126_c0_g1_i1	2	p1	(A)58	58	1810	1867
TRINITY_DN126_c1_g1_i8	1	p1	(A)10	10	72	81
TRINITY_DN126_c1_g1_i8	2	p1	(T)10	10	1050	1059
TRINITY_DN126_c1_g1_i1	1	p1	(A)10	10	72	81
TRINITY_DN126_c1_g1_i9	1	p1	(A)10	10	72	81
TRINITY_DN158_c0_g1_i9	1	c	(TCAT)4tacacttcccaattcttcataccaaaattaaaaatttaac(A)13	69	104	172
TRINITY_DN158_c0_g1_i17	1	p1	(A)17	17	824	840
TRINITY_DN158_c0_g1_i2	1	p1	(A)19	19	646	664
TRINITY_DN158_c0_g1_i4	1	p1	(A)17	17	742	758
TRINITY_DN158_c0_g1_i1	1	p1	(T)12	12	1	12
TRINITY_DN158_c0_g1_i1	2	p1	(A)19	19	845	863
TRINITY_DN158_c0_g1_i12	1	p1	(A)19	19	728	746
TRINITY_DN158_c0_g1_i15	1	p1	(A)19	19	580	598
TRINITY_DN103_c0_g1_i1	1	p1	(A)14	14	1894	1907
TRINITY_DN103_c0_g1_i1	2	c	(AT)10aacatattttgcttaattacactc(A)17	61	2526	2586
TRINITY_DN103_c0_g2_i1	1	p1	(A)14	14	54	67
TRINITY_DN103_c0_g2_i1	2	p3	(ATC)5	15	306	320
TRINITY_DN103_c0_g2_i1	3	p1	(T)10	10	1260	1269
TRINITY_DN103_c0_g2_i1	4	p1	(A)67	67	1385	1451
TRINITY_DN103_c1_g1_i4	1	p1	(T)18	18	1	18
TRINITY_DN103_c1_g1_i4	2	p1	(A)23	23	205	227
TRINITY_DN103_c1_g1_i1	1	p1	(T)18	18	1	18
TRINITY_DN103_c1_g1_i1	2	p1	(A)23	23	205	227
TRINITY_DN103_c1_g1_i3	1	p1	(A)22	22	144	165
TRINITY_DN103_c1_g1_i2	1	p1	(A)22	22	144	165
TRINITY_DN103_c2_g1_i1	1	p1	(T)10	10	1	10
TRINITY_DN103_c2_g1_i1	2	c	(A)23c(A)20	44	1713	1756
TRINITY_DN103_c4_g1_i1	1	p1	(T)13	13	19	31
TRINITY_DN103_c4_g1_i1	2	p1	(A)10	10	210	219
TRINITY_DN103_c4_g1_i1	3	p4	(AAGA)4	16	572	587
TRINITY_DN130_c0_g1_i1	1	p1	(A)11	11	155	165
TRINITY_DN130_c0_g1_i1	2	p4	(AAAG)4	16	556	571
TRINITY_DN153_c0_g1_i1	1	p1	(T)25	25	201	225
TRINITY_DN140_c0_g1_i1	1	p1	(T)16	16	1	16
TRINITY_DN140_c0_g1_i2	1	p1	(A)23	23	1	23
TRINITY_DN124_c0_g1_i2	1	p1	(T)18	18	10	27
TRINITY_DN168_c0_g4_i1	1	p1	(T)14	14	1	14
TRINITY_DN168_c0_g5_i1	1	p1	(A)14	14	1917	1930
TRINITY_DN168_c0_g5_i1	2	p1	(A)22	22	2277	2298
TRINITY_DN102_c0_g1_i1	1	c	(A)23gagt(A)23	50	2099	2148
TRINITY_DN177_c0_g1_i9	1	p1	(T)52	52	55	106
TRINITY_DN177_c0_g1_i7	1	p1	(T)52	52	55	106
TRINITY_DN177_c0_g1_i12	1	p1	(T)52	52	55	106
TRINITY_DN157_c0_g1_i2	1	p1	(T)15	15	693	707
TRINITY_DN157_c0_g1_i3	1	c	(T)13aattttttaa(T)18	41	684	724
TRINITY_DN157_c0_g1_i4	1	p1	(T)15	15	693	707
TRINITY_DN157_c1_g1_i1	1	c	(T)17ctttgaattgattcttctcgtttcc(T)15	57	6	62
TRINITY_DN157_c1_g1_i1	2	p3	(TAT)11	33	544	576
TRINITY_DN157_c2_g1_i2	1	p6	(AATGCA)4	24	42	65
TRINITY_DN157_c2_g1_i2	2	p3	(CAA)4	12	337	348
TRINITY_DN157_c2_g1_i2	3	p1	(T)10	10	501	510
TRINITY_DN157_c3_g1_i1	1	p3	(ATT)8	24	1	24
TRINITY_DN157_c3_g1_i1	2	p1	(A)14	14	213	226
TRINITY_DN132_c0_g1_i1	1	p1	(A)65	65	864	928
TRINITY_DN162_c0_g1_i2	1	p1	(T)10	10	1366	1375
TRINITY_DN162_c1_g1_i1	1	p1	(T)10	10	1	10
TRINITY_DN112_c0_g1_i1	1	p3	(AGC)4	12	1618	1629
TRINITY_DN112_c0_g1_i1	2	p1	(A)20	20	1921	1940
TRINITY_DN193_c0_g1_i1	1	p1	(T)19	19	1	19
TRINITY_DN127_c0_g1_i4	1	p1	(T)12	12	1	12
TRINITY_DN127_c0_g1_i1	1	p1	(A)10	10	95	104
TRINITY_DN127_c0_g1_i5	1	p1	(A)10	10	95	104
TRINITY_DN127_c0_g1_i2	1	p1	(T)12	12	1	12
TRINITY_DN127_c0_g1_i6	1	p1	(T)12	12	1	12
TRINITY_DN190_c0_g1_i1	1	p1	(T)18	18	1	18
TRINITY_DN190_c0_g1_i3	1	p1	(T)27	27	1	27
TRINITY_DN190_c0_g1_i3	2	p1	(A)11	11	207	217
TRINITY_DN190_c0_g1_i6	1	p1	(T)18	18	1	18
TRINITY_DN190_c0_g1_i2	1	p1	(T)27	27	1	27
TRINITY_DN190_c0_g1_i2	2	p1	(A)11	11	207	217
TRINITY_DN190_c0_g1_i5	1	p1	(T)27	27	1	27
TRINITY_DN190_c0_g1_i5	2	p1	(A)11	11	207	217
TRINITY_DN187_c0_g1_i1	1	p1	(T)22	22	1	22
TRINITY_DN129_c0_g1_i1	1	p1	(A)23	23	634	656
TRINITY_DN125_c0_g1_i2	1	p1	(T)17	17	1	17
TRINITY_DN125_c0_g1_i2	2	p1	(T)10	10	1583	1592
TRINITY_DN135_c0_g1_i1	1	p1	(T)72	72	1	72
TRINITY_DN166_c0_g1_i2	1	c	(T)65gaagataaaagtgggttattttatttgaaattagtaattgg(A)10	116	1	116
TRINITY_DN166_c0_g1_i1	1	c	(T)65gaagataaaagtgggttattttatttgaaattagtaattgg(A)10	116	1	116
TRINITY_DN146_c0_g1_i8	1	p1	(A)45	45	380	424
TRINITY_DN146_c0_g1_i8	2	p1	(A)23	23	4378	4400
TRINITY_DN146_c0_g1_i7	1	p1	(A)23	23	739	761
TRINITY_DN146_c0_g1_i1	1	p1	(A)45	45	380	424
TRINITY_DN146_c0_g1_i1	2	p1	(A)23	23	4646	4668
TRINITY_DN146_c0_g1_i4	1	p1	(A)23	23	671	693
TRINITY_DN146_c0_g1_i4	2	p1	(A)23	23	1092	1114
TRINITY_DN146_c9_g1_i1	1	p1	(T)11	11	1	11
TRINITY_DN101_c0_g1_i2	1	c	(T)23cttca(T)13attattttttttg(T)37g(T)11atta(T)16aa(T)11gttc(T)10	150	485	634
TRINITY_DN101_c0_g2_i1	1	c	(A)23caaaaaaaataat(A)13tgaag(A)23	77	1	77
TRINITY_DN101_c0_g3_i1	1	p5	(ACAGA)4	20	681	700
TRINITY_DN101_c0_g3_i1	2	p3	(CAT)6	18	917	934
TRINITY_DN101_c0_g3_i1	3	c	(A)14ttatccaacttgttttaatcgcgg(T)19	57	2261	2317
TRINITY_DN101_c0_g3_i3	1	p5	(ACAGA)4	20	681	700
TRINITY_DN101_c0_g3_i3	2	p3	(CAT)6	18	917	934
TRINITY_DN101_c1_g1_i1	1	p5	(AAAAT)3	15	495	509
TRINITY_DN101_c3_g1_i1	1	p1	(T)13	13	19	31
TRINITY_DN141_c0_g1_i1	1	p1	(A)12	12	1110	1121
TRINITY_DN141_c0_g1_i1	2	c	(T)10(A)23tataatgtttt(A)10	54	1230	1283
TRINITY_DN141_c1_g1_i1	1	c	(T)23agtg(T)23g(T)20	71	1	71
TRINITY_DN141_c2_g1_i1	1	p1	(T)10	10	1311	1320
TRINITY_DN143_c0_g1_i1	1	p1	(T)14	14	1250	1263
TRINITY_DN160_c1_g1_i1	1	p3	(TGG)4	12	30	41
TRINITY_DN199_c0_g1_i1	1	p6	(TAAAAA)4	24	1508	1531
TRINITY_DN199_c0_g1_i2	1	p6	(TAAAAA)4	24	845	868
TRINITY_DN104_c0_g1_i1	1	p1	(T)13	13	1	13
TRINITY_DN104_c0_g1_i3	1	p1	(T)13	13	1	13
TRINITY_DN104_c0_g2_i1	1	p1	(T)18	18	1	18
TRINITY_DN104_c1_g1_i1	1	p1	(T)14	14	1	14
TRINITY_DN104_c2_g1_i1	1	p6	(AACAAA)3	18	117	134
TRINITY_DN128_c0_g1_i1	1	c	(A)23taaaatta(T)16	47	1	47
TRINITY_DN128_c0_g1_i1	2	p3	(TTC)4	12	883	894
TRINITY_DN128_c0_g1_i1	3	p1	(T)14	14	1007	1020
TRINITY_DN134_c0_g1_i1	1	p1	(A)23	23	1228	1250
TRINITY_DN134_c0_g2_i1	1	p1	(T)23	23	1	23
TRINITY_DN155_c0_g1_i1	1	p1	(A)13	13	841	853
TRINITY_DN194_c0_g1_i1	1	p1	(T)20	20	1	20
TRINITY_DN194_c1_g1_i1	1	p1	(A)50	50	29	78
TRINITY_DN156_c0_g1_i1	1	c	(T)22a(T)15aaataaatactatttctttttctttattgttaatatcgttc(T)14	93	1	93
TRINITY_DN116_c0_g1_i1	1	p3	(ACA)5	15	54	68
TRINITY_DN116_c0_g1_i1	2	p5	(AAAAG)3	15	600	614
TRINITY_DN151_c0_g1_i1	1	c	(ACC)4tacaacaacgacgacgacaactacaactacaaaaacgatgtcgttcctaattacaaatccgagtcagaagagtactacaactt(CAA)5	110	506	615
TRINITY_DN163_c0_g1_i1	1	p1	(T)25	25	1004	1028
TRINITY_DN188_c0_g1_i2	1	p1	(T)18	18	7	24
TRINITY_DN188_c0_g1_i6	1	p1	(T)18	18	7	24
TRINITY_DN188_c0_g1_i3	1	p1	(C)19	19	2768	2786
TRINITY_DN188_c0_g1_i4	1	p1	(T)18	18	7	24
TRINITY_DN188_c0_g1_i5	1	p1	(T)18	18	7	24
TRINITY_DN188_c1_g1_i1	1	p1	(T)48	48	1	48
TRINITY_DN119_c0_g1_i1	1	p1	(A)10	10	117	126
TRINITY_DN119_c0_g1_i1	2	p1	(T)13	13	2224	2236
TRINITY_DN119_c0_g1_i1	3	c	(A)67c(A)23	91	2349	2439
TRINITY_DN189_c0_g1_i1	1	p1	(A)14	14	1601	1614
TRINITY_DN189_c1_g1_i1	1	p1	(A)72	72	1	72
TRINITY_DN189_c1_g1_i1	2	c	(GAGAAG)3agagggaattgatcatgtcatgaagaaaagtggttggtacagaagcagaagcagctttattcccataatcagtaca(ACT)4acaactcacagccccc(CCT)5	137	370	506
TRINITY_DN189_c1_g1_i1	3	c	(TTG)4ttattgttgaagtctcgtttgagagcgaa(ATT)8	65	873	937
TRINITY_DN189_c2_g1_i1	1	p3	(GTT)4	12	1	12
TRINITY_DN189_c2_g1_i1	2	p1	(T)12	12	683	694
TRINITY_DN189_c3_g1_i1	1	p1	(T)10	10	21	30
TRINITY_DN189_c3_g1_i1	2	p1	(A)10	10	249	258
TRINITY_DN189_c4_g1_i1	1	c	(A)12g(A)10	23	36	58
TRINITY_DN159_c0_g1_i1	1	p1	(T)10	10	2522	2531
TRINITY_DN159_c1_g1_i2	1	p1	(T)11	11	836	846
TRINITY_DN159_c1_g1_i2	2	p1	(A)23	23	1013	1035
TRINITY_DN159_c2_g1_i1	1	p1	(A)59	59	40	98
TRINITY_DN159_c2_g1_i1	2	p3	(GAA)7	21	1921	1941
TRINITY_DN111_c1_g1_i1	1	p1	(T)10	10	21	30
TRINITY_DN111_c1_g1_i1	2	p1	(A)70	70	637	706
TRINITY_DN105_c0_g1_i1	1	p1	(T)23	23	1	23
TRINITY_DN165_c0_g1_i1	1	p1	(T)62	62	1	62
TRINITY_DN161_c0_g1_i3	1	p1	(A)21	21	300	320
TRINITY_DN161_c0_g1_i3	2	p1	(A)23	23	943	965
TRINITY_DN161_c1_g1_i10	1	p1	(T)23	23	4	26
TRINITY_DN161_c1_g1_i10	2	p3	(TCT)5	15	1319	1333
TRINITY_DN161_c1_g1_i6	1	p1	(T)23	23	4	26
TRINITY_DN161_c1_g1_i6	2	p3	(TCT)5	15	1204	1218
TRINITY_DN161_c1_g1_i4	1	p1	(T)23	23	4	26
TRINITY_DN161_c1_g1_i4	2	p3	(TCT)5	15	1138	1152
TRINITY_DN161_c1_g1_i7	1	p3	(TCT)5	15	1246	1260
TRINITY_DN172_c0_g1_i1	1	p1	(T)68	68	1	68
TRINITY_DN164_c0_g1_i1	1	p1	(T)11	11	264	274
TRINITY_DN164_c0_g1_i1	2	c	(T)10aatgaaattgccattttataaatggccttagtatc(A)23	68	2649	2716
TRINITY_DN164_c0_g2_i2	1	c	(T)10aatgaaattgccattttataaatggccttagtatc(A)53	98	1	98
TRINITY_DN164_c0_g2_i2	2	p6	(TGTTGA)3	18	1475	1492
TRINITY_DN164_c2_g1_i1	1	c	(T)10aaaaaaaaatg(A)12	33	16	48
TRINITY_DN164_c2_g1_i1	2	p3	(TAA)4	12	246	257
TRINITY_DN164_c4_g1_i1	1	p1	(A)10	10	1178	1187
TRINITY_DN137_c0_g1_i6	1	p6	(TTCTTT)3	18	1	18
TRINITY_DN137_c0_g1_i3	1	p6	(TTTTCT)4	24	35	58
TRINITY_DN137_c0_g1_i4	1	p6	(TTCTTT)3	18	1	18
TRINITY_DN137_c0_g1_i1	1	p6	(TTTTCT)4	24	35	58
TRINITY_DN137_c0_g1_i2	1	p6	(TTTTCT)4	24	35	58
TRINITY_DN138_c0_g1_i1	1	p1	(G)12	12	795	806
TRINITY_DN138_c0_g1_i1	2	p1	(A)58	58	1006	1063
TRINITY_DN122_c3_g1_i1	1	p1	(T)23	23	1	23
TRINITY_DN149_c0_g1_i1	1	c	(G)35tggtggg(T)29	71	1	71
TRINITY_DN148_c0_g1_i1	1	p3	(TAA)4	12	3	14
TRINITY_DN148_c0_g1_i1	2	p3	(TCT)4	12	254	265
TRINITY_DN148_c0_g1_i1	3	p3	(CGC)4	12	595	606
TRINITY_DN148_c0_g1_i1	4	c	(TTA)4(T)10	22	2085	2106
TRINITY_DN123_c0_g1_i1	1	p1	(T)13	13	1	13
TRINITY_DN123_c0_g1_i1	2	p4	(TATT)4	16	999	1014
TRINITY_DN123_c0_g1_i1	3	p1	(A)10	10	1360	1369
TRINITY_DN183_c0_g1_i1	1	p1	(T)12	12	1	12
TRINITY_DN183_c0_g1_i1	2	p3	(GCA)4	12	558	569
TRINITY_DN183_c0_g1_i1	3	p2	(GA)8	16	1207	1222
TRINITY_DN183_c0_g1_i2	1	p1	(T)12	12	1	12
TRINITY_DN183_c0_g1_i2	2	p3	(GCA)4	12	558	569
TRINITY_DN183_c0_g1_i2	3	p2	(GA)9	18	1211	1228
TRINITY_DN147_c0_g1_i1	1	p1	(A)36	36	8	43
TRINITY_DN147_c0_g1_i1	2	p5	(GGTTT)4	20	1591	1610
TRINITY_DN175_c0_g1_i1	1	p1	(T)23	23	1	23
TRINITY_DN175_c0_g1_i1	2	c	(TCGCTG)3ctgctatggccaccgtcatggtggtggtgctcacccttgtc(CTT)4ctc(CTT)4	86	200	285
TRINITY_DN175_c1_g1_i1	1	p1	(A)23	23	1	23
TRINITY_DN114_c0_g1_i1	1	p1	(T)16	16	1	16
TRINITY_DN154_c0_g1_i2	1	p1	(T)24	24	1	24
TRINITY_DN154_c0_g1_i1	1	p1	(T)24	24	1	24
TRINITY_DN154_c0_g1_i3	1	p1	(T)24	24	1	24
TRINITY_DN174_c0_g1_i1	1	p3	(ACC)5	15	256	270
TRINITY_DN174_c0_g1_i1	2	p3	(CTG)4	12	877	888
TRINITY_DN174_c0_g1_i1	3	p3	(AGC)4	12	3320	3331
TRINITY_DN173_c0_g1_i1	1	c	(CCA)4gtttacaaatacaagtctcctcctccaccaccaccctacaagaagccatatcacccaccaacacccatctataagtacaaatct(CCA)4gtttacaaatacaagtctcctcctccaccgccaccatacaaaaaaccataccacccaccataccattacaagtcc(CCA)5	198	79	276
TRINITY_DN173_c2_g1_i1	1	c	(GGT)4ggaggtgacttgtatttgtagactggtggtggaggagacttgtacttgtaaactggtgtaggcgggtggtatggcttcttgta(TGG)4agggggtgacttatatttgtaaac(TGG)4	143	53	195
TRINITY_DN133_c0_g1_i1	1	p1	(T)12	12	1	12
TRINITY_DN133_c0_g1_i1	2	p1	(A)12	12	470	481
TRINITY_DN100_c0_g1_i1	1	p1	(T)23	23	1	23
TRINITY_DN100_c0_g1_i1	2	p6	(CTGAAA)3	18	1179	1196
TRINITY_DN198_c0_g1_i1	1	c	(T)14gg(T)18	34	13	46
TRINITY_DN198_c0_g1_i1	2	p3	(TTC)4	12	417	428
TRINITY_DN198_c0_g1_i1	3	p5	(TTGGT)3	15	859	873
TRINITY_DN115_c0_g1_i1	1	p3	(AGC)5	15	235	249
TRINITY_DN115_c0_g1_i1	2	p3	(AAT)4	12	813	824
TRINITY_DN115_c0_g1_i1	3	c	(T)28gactttagatcgcttgaattgc(T)11	61	971	1031
TRINITY_DN107_c0_g1_i1	1	p1	(A)16	16	1456	1471
TRINITY_DN107_c1_g1_i1	1	p1	(T)23	23	208	230
TRINITY_DN144_c1_g1_i1	1	p1	(T)23	23	1	23
TRINITY_DN169_c0_g1_i2	1	c	(T)22att(A)10(T)33	68	1	68
TRINITY_DN176_c0_g1_i1	1	c	(T)20ataaaaatgtcatttcataactttcactttcc(AT)8	68	13	80
TRINITY_DN176_c0_g1_i1	2	p1	(T)10	10	225	234
TRINITY_DN176_c0_g1_i1	3	p1	(A)42	42	1358	1399
TRINITY_DN106_c0_g1_i1	1	p1	(T)62	62	1	62
TRINITY_DN106_c0_g1_i3	1	p1	(T)22	22	1	22
TRINITY_DN139_c0_g1_i1	1	p1	(A)23	23	1	23
TRINITY_DN139_c0_g1_i1	2	p1	(T)10	10	305	314
TRINITY_DN139_c0_g1_i1	3	c	(ACC)4c(GCG)4gctac(T)12	42	1239	1280
TRINITY_DN139_c0_g1_i1	4	p2	(TA)11	22	1676	1697
TRINITY_DN113_c0_g1_i1	1	p1	(T)23	23	22	44
TRINITY_DN152_c1_g1_i1	1	p1	(T)20	20	1	20
TRINITY_DN121_c0_g1_i1	1	p1	(A)36	36	509	544
TRINITY_DN121_c0_g1_i1	2	p3	(TTA)4	12	735	746
TRINITY_DN121_c1_g1_i1	1	p1	(A)23	23	459	481
TRINITY_DN171_c0_g1_i1	1	c	(AAT)4attattggaaaatttgcaagtgacaagcagtagaaccagacaaaagacaaccctac(T)12ctttttttcttttttattttgtgataaattttattttggtttatagaacgtgaaatgtttggtattattgtgggtgca(T)14	172	684	855
TRINITY_DN171_c0_g1_i1	2	p1	(A)23	23	981	1003
TRINITY_DN258_c0_g1_i1	1	p1	(A)21	21	1813	1833
TRINITY_DN258_c1_g1_i1	1	p1	(T)16	16	1	16
TRINITY_DN258_c1_g1_i1	2	p3	(AGA)4	12	1206	1217
TRINITY_DN215_c0_g1_i3	1	p1	(T)16	16	31	46
TRINITY_DN215_c0_g1_i3	2	p5	(TTGTT)4	20	4410	4429
TRINITY_DN270_c0_g1_i1	1	p6	(TTGCTG)4	24	1971	1994
TRINITY_DN270_c0_g1_i1	2	p1	(A)23	23	2221	2243
TRINITY_DN270_c0_g1_i2	1	p6	(TTGCTG)4	24	2224	2247
TRINITY_DN270_c0_g1_i2	2	p1	(A)23	23	2474	2496
TRINITY_DN248_c0_g1_i1	1	p1	(A)58	58	933	990
TRINITY_DN248_c0_g1_i5	1	p1	(A)58	58	998	1055
TRINITY_DN203_c0_g2_i1	1	p2	(TC)9	18	3103	3120
TRINITY_DN203_c0_g2_i1	2	c	(A)23c(A)23	47	3269	3315
TRINITY_DN293_c0_g1_i1	1	p1	(A)21	21	624	644
TRINITY_DN265_c0_g1_i2	1	p1	(T)23	23	1	23
TRINITY_DN265_c0_g1_i2	2	p1	(T)59	59	247	305
TRINITY_DN220_c0_g1_i1	1	p1	(T)13	13	1	13
TRINITY_DN229_c0_g1_i1	1	c	(A)23c(A)12	36	1	36
TRINITY_DN229_c0_g1_i1	2	p1	(T)15	15	1919	1933
TRINITY_DN251_c0_g1_i1	1	c	(T)60g(T)23	84	1	84
TRINITY_DN278_c1_g1_i2	1	p1	(A)28	28	414	441
TRINITY_DN278_c1_g1_i1	1	p1	(A)28	28	427	454
TRINITY_DN291_c0_g1_i1	1	p4	(TTTA)5	20	40	59
TRINITY_DN291_c0_g1_i1	2	p1	(A)10	10	1138	1147
TRINITY_DN291_c1_g1_i2	1	p5	(TCTCT)3	15	600	614
TRINITY_DN291_c1_g1_i4	1	p5	(TCTCT)3	15	600	614
TRINITY_DN291_c1_g1_i1	1	p5	(TCTCT)3	15	600	614
TRINITY_DN291_c1_g1_i3	1	p5	(TCTCT)3	15	600	614
TRINITY_DN207_c2_g1_i1	1	p3	(TCT)10	30	23	52
TRINITY_DN207_c2_g1_i1	2	c	(AGC)5ggcggca(GCG)5	37	484	520
TRINITY_DN207_c2_g1_i1	3	p1	(A)15	15	791	805
TRINITY_DN207_c3_g1_i1	1	c	(T)22c(T)16ccttttttgaggtttcaacgatcttgacattcgatttcaccggttcgaccacgctacccatttcccatgcatgg(T)23c(T)16ccttttttgaggtttcaacgatcttgacattcgatttcaccggttcgaccacgctacccatttcccatgcatgg(T)23	250	1	250
TRINITY_DN279_c0_g1_i1	1	p3	(ATG)5	15	471	485
TRINITY_DN242_c0_g1_i1	1	p1	(A)23	23	1	23
TRINITY_DN242_c1_g1_i1	1	c	(A)51taatattt(A)23	82	223	304
TRINITY_DN242_c2_g1_i1	1	p1	(A)22	22	183	204
TRINITY_DN226_c0_g1_i2	1	p1	(A)23	23	1362	1384
TRINITY_DN226_c0_g1_i1	1	p1	(A)23	23	1362	1384
TRINITY_DN275_c0_g1_i1	1	p3	(TTC)4	12	92	103
TRINITY_DN275_c0_g1_i1	2	p1	(A)67	67	2855	2921
TRINITY_DN275_c0_g1_i2	1	p3	(TTC)4	12	92	103
TRINITY_DN275_c0_g1_i2	2	p1	(A)67	67	2766	2832
TRINITY_DN285_c0_g1_i2	1	p1	(T)62	62	1	62
TRINITY_DN285_c0_g1_i2	2	p1	(A)13	13	1361	1373
TRINITY_DN276_c0_g1_i1	1	p1	(T)23	23	1	23
TRINITY_DN276_c0_g1_i1	2	p3	(AAG)4	12	197	208
TRINITY_DN223_c0_g1_i1	1	c	(T)10gttcatcatatcca(TAT)9	51	1	51
TRINITY_DN223_c0_g1_i1	2	p5	(CAAAA)3	15	199	213
TRINITY_DN223_c0_g1_i1	3	p1	(A)16	16	976	991
TRINITY_DN259_c0_g1_i2	1	p3	(AGA)4	12	2833	2844
TRINITY_DN259_c0_g1_i2	2	c	(TTAAT)3tgttctaaaaaggcttattcatt(A)29	67	3175	3241
TRINITY_DN259_c0_g1_i1	1	p3	(AGA)4	12	2949	2960
TRINITY_DN259_c0_g1_i1	2	c	(TTAAT)3tgttctaaaaaggcttattcatt(A)29	67	3291	3357
TRINITY_DN213_c0_g1_i1	1	p3	(CCA)4	12	313	324
TRINITY_DN213_c0_g1_i1	2	c	(A)16tttttttt(A)15	39	879	917
TRINITY_DN262_c0_g1_i1	1	p1	(A)50	50	717	766
TRINITY_DN219_c0_g1_i1	1	c	(T)16ccaac(A)10	31	1	31
TRINITY_DN219_c0_g1_i2	1	c	(T)16ccaac(A)10	31	1	31
TRINITY_DN228_c0_g1_i1	1	p3	(TGT)4	12	525	536
TRINITY_DN228_c0_g1_i1	2	p1	(A)23	23	722	744
TRINITY_DN297_c0_g1_i4	1	p3	(GAA)4	12	730	741
TRINITY_DN297_c0_g1_i3	1	p1	(T)15	15	1	15
TRINITY_DN297_c0_g1_i3	2	p3	(GAA)4	12	978	989
TRINITY_DN243_c0_g1_i2	1	p3	(TTC)5	15	264	278
TRINITY_DN243_c0_g1_i2	2	c	(GT)8ttgtttgtttatcatagtggtttaaagttatttgcatgtatggctgtgtttagtttgttatcatgaaattatgaaaggaataaatgatgtttgtgatt(A)23t(A)23t(A)22	184	923	1106
TRINITY_DN243_c0_g1_i1	1	p1	(A)12	12	41	52
TRINITY_DN243_c0_g1_i1	2	c	(GT)8ttgtttgtttatcatagtggtttaaagttatttgcatgtatggctgtgtttagtttgttatcatgaaattatgaaaggaataaatgatgtttgtgatt(A)23t(A)23t(A)22	184	773	956
TRINITY_DN261_c0_g1_i1	1	p1	(T)57	57	1	57
TRINITY_DN257_c0_g1_i1	1	p1	(A)61	61	1465	1525
TRINITY_DN214_c0_g1_i1	1	p3	(TTC)4	12	228	239
TRINITY_DN214_c0_g1_i1	2	p3	(CGA)4	12	2213	2224
TRINITY_DN214_c0_g1_i1	3	p1	(A)15	15	3005	3019
TRINITY_DN260_c0_g1_i2	1	p3	(CTC)4	12	147	158
TRINITY_DN260_c0_g1_i2	2	p1	(A)16	16	1203	1218
TRINITY_DN260_c0_g1_i2	3	p6	(GAAGGC)3	18	1335	1352
TRINITY_DN260_c0_g1_i2	4	c	(T)23c(T)10	34	1528	1561
TRINITY_DN260_c0_g1_i5	1	p3	(CTC)4	12	147	158
TRINITY_DN260_c0_g1_i5	2	p6	(GAAGGC)3	18	1462	1479
TRINITY_DN260_c0_g1_i5	3	c	(T)23c(T)10	34	1655	1688
TRINITY_DN260_c0_g1_i3	1	p3	(CTC)4	12	147	158
TRINITY_DN260_c0_g1_i3	2	p6	(GAAGGC)3	18	1227	1244
TRINITY_DN260_c0_g1_i3	3	c	(T)23c(T)10	34	1420	1453
TRINITY_DN260_c0_g1_i1	1	p3	(CTC)4	12	147	158
TRINITY_DN260_c0_g1_i1	2	p1	(A)16	16	1352	1367
TRINITY_DN260_c0_g1_i1	3	p6	(GAAGGC)3	18	1484	1501
TRINITY_DN260_c0_g1_i1	4	c	(T)23c(T)10	34	1677	1710
TRINITY_DN260_c0_g1_i4	1	p3	(CTC)4	12	147	158
TRINITY_DN260_c0_g1_i4	2	p1	(A)16	16	1438	1453
TRINITY_DN260_c0_g1_i4	3	p6	(GAAGGC)3	18	1570	1587
TRINITY_DN260_c0_g1_i4	4	c	(T)23c(T)10	34	1763	1796
TRINITY_DN260_c1_g1_i1	1	p1	(A)68	68	1732	1799
TRINITY_DN286_c0_g1_i3	1	p6	(TTTTCT)4	24	200	223
TRINITY_DN286_c0_g1_i2	1	p6	(TCTTTT)3	18	1	18
TRINITY_DN286_c0_g1_i1	1	p6	(TTTTCT)4	24	118	141
TRINITY_DN286_c0_g1_i4	1	p6	(TTTTCT)4	24	197	220
TRINITY_DN274_c0_g1_i2	1	c*	(AGAAAA)3(A)10*gg(A)10	36	30	65
TRINITY_DN274_c0_g1_i2	2	c	(AAG)5ataggataaggaaaggggttttgggtttcacctcttatctttaggattttgagagcaatggtagcctctccttcttgctgatggcttgatttcactcc(A)23gggg(T)54	194	5680	5873
TRINITY_DN274_c1_g1_i1	1	p1	(T)12	12	52	63
TRINITY_DN274_c1_g1_i1	2	c	(TCT)4ttcaaatctattttctagggaagaaggggttgagctttgagattgatctct(TTC)6	81	838	918
TRINITY_DN274_c1_g1_i1	3	p1	(A)11	11	2107	2117
TRINITY_DN274_c1_g1_i1	4	p1	(A)23	23	2226	2248
TRINITY_DN287_c0_g1_i7	1	p1	(A)30	30	2	31
TRINITY_DN287_c0_g1_i7	2	c	(GTTT)4tgttttgatttgaaaccaccattaattttagttactttctactacgttatatgaatttcccatcagataatgatatttatattttggattgc(A)22	130	865	994
TRINITY_DN287_c0_g1_i4	1	p1	(A)30	30	2	31
TRINITY_DN287_c0_g1_i4	2	c	(GTTT)4tgttttgatttgaaaccaccattaattttagttactttctactacgttatatgaatttcccatcagataatgatatttatattttggattgc(A)22	130	865	994
TRINITY_DN287_c0_g1_i5	1	p1	(A)30	30	2	31
TRINITY_DN202_c0_g1_i1	1	p1	(A)32	32	813	844
TRINITY_DN212_c0_g1_i1	1	p1	(A)62	62	1170	1231
TRINITY_DN222_c2_g1_i1	1	c	(CAAA)4aacaaaaataaaaaataaaaattga(AAAAC)4	61	6	66
TRINITY_DN222_c2_g1_i1	2	p1	(A)13	13	916	928
TRINITY_DN206_c0_g1_i1	1	p3	(AAG)5	15	583	597
TRINITY_DN206_c0_g1_i1	2	p1	(A)16	16	1216	1231
TRINITY_DN227_c0_g1_i1	1	p1	(T)23	23	1	23
TRINITY_DN227_c0_g1_i1	2	p1	(A)11	11	173	183
TRINITY_DN227_c0_g1_i1	3	p3	(AAG)4	12	2361	2372
TRINITY_DN266_c1_g1_i1	1	p1	(A)16	16	43	58
TRINITY_DN266_c1_g1_i1	2	p1	(A)44	44	2282	2325
TRINITY_DN266_c2_g1_i1	1	p2	(AT)11	22	79	100
TRINITY_DN263_c0_g1_i4	1	p3	(TGC)4	12	637	648
TRINITY_DN263_c0_g1_i4	2	c	(T)38attaaaaaaatt(A)12	62	2537	2598
TRINITY_DN263_c0_g1_i4	3	p1	(A)10	10	2856	2865
TRINITY_DN263_c0_g1_i4	4	p1	(T)11	11	3328	3338
TRINITY_DN263_c0_g1_i2	1	p3	(TGC)4	12	637	648
TRINITY_DN263_c0_g1_i3	1	c	(T)10ctgctttgggaatcagagccttgttagtatcattctttagttaaattataaaattcaccttatttcatt(A)22	101	1866	1966
TRINITY_DN263_c0_g1_i1	1	p3	(TGC)4	12	1771	1782
TRINITY_DN263_c0_g1_i1	2	c	(T)38attaaaaaaatt(A)12	62	3594	3655
TRINITY_DN263_c0_g1_i1	3	p1	(A)10	10	3913	3922
TRINITY_DN263_c0_g1_i1	4	p1	(T)11	11	4385	4395
TRINITY_DN263_c0_g1_i5	1	c	(T)10ctgctttgggaatcagagccttgttagtatcattctttagttaaattataaaattcaccttatttcatt(A)22	101	2642	2742
TRINITY_DN263_c0_g1_i6	1	p3	(TGC)4	12	1771	1782
TRINITY_DN263_c1_g1_i1	1	p1	(T)24	24	319	342
TRINITY_DN238_c0_g1_i1	1	c	(TAATG)3tatgtgttccctgt(A)64	93	585	677
TRINITY_DN238_c0_g1_i3	1	c	(T)26acagggaacaca(TACAT)3	53	15	67
TRINITY_DN238_c1_g1_i1	1	p1	(T)19	19	21	39
TRINITY_DN280_c0_g1_i1	1	p1	(T)17	17	1	17
TRINITY_DN218_c0_g1_i1	1	p1	(T)71	71	1	71
TRINITY_DN218_c0_g1_i3	1	p1	(T)17	17	44	60
TRINITY_DN218_c0_g1_i5	1	p1	(T)71	71	1	71
TRINITY_DN244_c0_g1_i1	1	p1	(T)17	17	1	17
TRINITY_DN246_c0_g1_i1	1	p1	(A)20	20	381	400
TRINITY_DN253_c0_g1_i1	1	p3	(AGA)4	12	27	38
TRINITY_DN253_c0_g1_i1	2	p5	(ATTTT)5	25	417	441
TRINITY_DN253_c0_g2_i1	1	p3	(AGA)4	12	27	38
TRINITY_DN253_c0_g2_i1	2	p1	(A)23	23	481	503
TRINITY_DN253_c1_g1_i1	1	p1	(T)11	11	1	11
TRINITY_DN253_c1_g1_i1	2	p3	(TTC)4	12	607	618
TRINITY_DN253_c1_g1_i1	3	p1	(T)10	10	887	896
TRINITY_DN255_c0_g1_i1	1	p2	(AG)8	16	389	404
TRINITY_DN255_c0_g1_i1	2	p1	(A)23	23	1462	1484
TRINITY_DN277_c0_g1_i1	1	p1	(T)29	29	1	29
TRINITY_DN240_c0_g1_i1	1	p3	(TTA)8	24	264	287
TRINITY_DN200_c0_g1_i1	1	p3	(TCT)4	12	282	293
TRINITY_DN216_c0_g1_i1	1	c	(T)15caattttttttaaaaatttttttttataattttaa(T)22	72	40	111
TRINITY_DN216_c0_g1_i1	2	p1	(T)35	35	1393	1427
TRINITY_DN208_c0_g1_i1	1	p1	(T)23	23	1	23
TRINITY_DN283_c0_g1_i2	1	p3	(GAT)4	12	197	208
TRINITY_DN283_c0_g1_i2	2	p1	(A)22	22	951	972
TRINITY_DN236_c0_g1_i1	1	p1	(T)24	24	1	24
TRINITY_DN230_c0_g1_i1	1	p5	(AATTA)3	15	2678	2692
TRINITY_DN230_c0_g1_i1	2	p1	(T)10	10	4521	4530
TRINITY_DN230_c0_g1_i7	1	p1	(T)10	10	1443	1452
TRINITY_DN230_c0_g1_i8	1	p1	(T)10	10	1516	1525
TRINITY_DN230_c0_g2_i1	1	p5	(TAATT)3	15	488	502
TRINITY_DN230_c0_g2_i1	2	p1	(A)61	61	3377	3437
TRINITY_DN230_c1_g1_i1	1	p2	(TA)11	22	296	317
TRINITY_DN241_c0_g1_i1	1	p1	(A)19	19	397	415
TRINITY_DN272_c0_g1_i1	1	c*	(T)20(TAA)7*	40	1	40
TRINITY_DN273_c0_g1_i1	1	p1	(A)63	63	930	992
TRINITY_DN224_c0_g1_i2	1	p1	(A)58	58	608	665
TRINITY_DN224_c0_g1_i1	1	p1	(A)58	58	585	642
TRINITY_DN269_c0_g1_i1	1	p3	(CTT)6	18	2458	2475
TRINITY_DN269_c0_g1_i1	2	c	(ATG)7a(GAT)4	34	2719	2752
TRINITY_DN269_c0_g1_i1	3	c	(CTG)6tatcagtaatagctagaaggaagcaagtcgggaaatggtgcaatataatcccttcaatc(A)68	145	3042	3186
TRINITY_DN204_c0_g1_i3	1	c	(T)11g(T)30	42	1	42
TRINITY_DN239_c0_g1_i1	1	p1	(A)23	23	1	23
TRINITY_DN239_c0_g1_i1	2	p2	(TA)9	18	2595	2612
TRINITY_DN234_c0_g1_i1	1	p3	(AAG)4	12	190	201
TRINITY_DN234_c0_g1_i1	2	p1	(A)27	27	515	541
TRINITY_DN267_c0_g1_i1	1	p1	(T)23	23	1	23
TRINITY_DN288_c1_g1_i8	1	c	(TTC)4tcctccttcttcttcc(T)23	51	597	647
TRINITY_DN288_c1_g1_i3	1	c	(TTC)4tcctccttcttcttcc(T)23	51	213	263
TRINITY_DN298_c0_g1_i2	1	p1	(T)10	10	941	950
TRINITY_DN298_c0_g1_i2	2	p1	(A)66	66	1084	1149
TRINITY_DN298_c0_g1_i1	1	p1	(A)14	14	919	932
TRINITY_DN205_c0_g1_i1	1	p5	(TGTAT)3	15	496	510
TRINITY_DN205_c0_g1_i1	2	p1	(A)23	23	645	667
TRINITY_DN205_c0_g1_i2	1	p5	(TGTAT)3	15	1929	1943
TRINITY_DN205_c0_g1_i2	2	p1	(A)23	23	2078	2100
TRINITY_DN249_c0_g1_i2	1	p1	(T)40	40	1	40
TRINITY_DN249_c0_g1_i4	1	p1	(T)40	40	1	40
TRINITY_DN249_c0_g1_i5	1	p1	(T)40	40	1	40
TRINITY_DN211_c0_g1_i1	1	p1	(A)19	19	905	923
TRINITY_DN235_c0_g1_i1	1	p1	(T)23	23	1	23
TRINITY_DN282_c0_g1_i2	1	p1	(T)10	10	908	917
TRINITY_DN282_c0_g1_i2	2	p1	(A)21	21	1135	1155
TRINITY_DN254_c0_g1_i2	1	p3	(TTC)4	12	591	602
TRINITY_DN254_c0_g1_i2	2	p1	(A)11	11	1589	1599
TRINITY_DN254_c0_g1_i2	3	p1	(A)60	60	1773	1832
TRINITY_DN254_c0_g1_i1	1	p3	(TTC)4	12	591	602
TRINITY_DN217_c0_g1_i1	1	p3	(TGA)4	12	235	246
TRINITY_DN289_c0_g1_i1	1	p1	(T)16	16	1	16
TRINITY_DN271_c0_g1_i2	1	p1	(T)18	18	51	68
TRINITY_DN271_c0_g1_i1	1	p3	(AAG)8	24	869	892
TRINITY_DN271_c1_g1_i1	1	c	(A)20caaaacaaaaaacaaaaaaagaaaaccctctcaaatcgcccaaaaattccttttaaaaaagc(A)10	92	1	92
TRINITY_DN271_c1_g1_i1	2	p1	(T)23	23	263	285
TRINITY_DN271_c1_g1_i2	1	p1	(A)27	27	26	52
TRINITY_DN271_c1_g1_i2	2	p1	(T)23	23	223	245
TRINITY_DN271_c2_g1_i1	1	c	(CTT)5tctcaacctctcctcatcaatttgcctttttctcctctgct(TTC)5	71	187	257
TRINITY_DN295_c0_g1_i1	1	p1	(T)20	20	2	21
TRINITY_DN233_c0_g1_i1	1	p1	(T)23	23	1	23
TRINITY_DN232_c0_g1_i2	1	c	(A)18c(A)22	41	723	763
TRINITY_DN232_c0_g1_i3	1	c	(A)18c(A)22	41	1173	1213
TRINITY_DN232_c0_g1_i5	1	p1	(A)23	23	1188	1210
TRINITY_DN232_c0_g1_i6	1	c	(A)18c(A)22	41	717	757
TRINITY_DN232_c0_g1_i7	1	p1	(A)23	23	1182	1204
TRINITY_DN232_c0_g1_i4	1	c	(A)18c(A)22	41	1179	1219
TRINITY_DN232_c0_g1_i8	1	p1	(A)23	23	1413	1435
TRINITY_DN252_c0_g1_i2	1	p1	(T)23	23	1	23
TRINITY_DN252_c0_g1_i2	2	p2	(TC)9	18	997	1014
TRINITY_DN252_c0_g1_i1	1	p1	(T)23	23	1	23
TRINITY_DN252_c0_g1_i1	2	p2	(TC)9	18	1407	1424
TRINITY_DN252_c0_g1_i4	1	p1	(T)23	23	1	23
TRINITY_DN252_c0_g1_i3	1	p1	(T)23	23	1	23
TRINITY_DN256_c0_g1_i1	1	p1	(A)11	11	39	49
TRINITY_DN256_c0_g1_i1	2	p3	(CTT)5	15	305	319
TRINITY_DN256_c0_g1_i1	3	p1	(A)34	34	1049	1082
TRINITY_DN221_c0_g1_i1	1	p3	(GAA)4	12	2323	2334
TRINITY_DN281_c0_g1_i4	1	p1	(T)67	67	1	67
TRINITY_DN281_c0_g1_i2	1	p1	(T)67	67	1	67
TRINITY_DN245_c0_g1_i1	1	p1	(T)19	19	43	61
TRINITY_DN361_c0_g1_i1	1	p1	(T)17	17	1	17
TRINITY_DN306_c0_g1_i2	1	p1	(T)15	15	1	15
TRINITY_DN363_c0_g1_i1	1	p1	(A)22	22	956	977
TRINITY_DN347_c0_g1_i1	1	p1	(T)28	28	1	28
TRINITY_DN347_c0_g1_i1	2	p2	(TA)8	16	189	204
TRINITY_DN304_c0_g1_i3	1	p3	(AGA)4	12	466	477
TRINITY_DN304_c0_g1_i3	2	p6	(AAAGAA)3	18	1879	1896
TRINITY_DN304_c0_g1_i4	1	p3	(AGA)4	12	466	477
TRINITY_DN304_c0_g1_i4	2	p6	(AAAGAA)3	18	2135	2152
TRINITY_DN304_c0_g1_i2	1	p3	(AGA)4	12	466	477
TRINITY_DN304_c0_g1_i2	2	p6	(AAAGAA)3	18	2054	2071
TRINITY_DN304_c0_g1_i1	1	p3	(AGA)4	12	466	477
TRINITY_DN304_c0_g1_i1	2	p6	(AAAGAA)3	18	1934	1951
TRINITY_DN304_c0_g2_i1	1	p4	(TTCT)5	20	917	936
TRINITY_DN304_c0_g2_i1	2	p1	(A)23	23	1515	1537
TRINITY_DN325_c0_g1_i1	1	c	(A)35c(A)11	47	706	752
TRINITY_DN326_c0_g1_i1	1	p4	(ATCA)4	16	158	173
TRINITY_DN326_c0_g1_i1	2	p1	(A)11	11	1007	1017
TRINITY_DN331_c0_g1_i1	1	p3	(GAA)9	27	786	812
TRINITY_DN331_c0_g1_i1	2	p1	(T)19	19	1097	1115
TRINITY_DN331_c0_g1_i3	1	p3	(GAA)8	24	977	1000
TRINITY_DN331_c0_g1_i3	2	p1	(T)19	19	1285	1303
TRINITY_DN331_c0_g1_i2	1	p3	(GAA)9	27	872	898
TRINITY_DN331_c0_g1_i2	2	p1	(T)19	19	1183	1201
TRINITY_DN352_c0_g1_i1	1	p1	(A)11	11	61	71
TRINITY_DN359_c0_g1_i1	1	p1	(A)18	18	35	52
TRINITY_DN348_c0_g1_i2	1	p1	(T)58	58	1	58
TRINITY_DN348_c0_g1_i2	2	p1	(T)15	15	265	279
TRINITY_DN348_c0_g1_i2	3	p4	(AAAG)4	16	2644	2659
TRINITY_DN348_c0_g1_i2	4	p1	(A)17	17	3005	3021
TRINITY_DN348_c1_g1_i3	1	p2	(TC)9	18	32	49
TRINITY_DN348_c1_g1_i1	1	p2	(TC)9	18	32	49
TRINITY_DN348_c1_g1_i2	1	p2	(TC)9	18	32	49
TRINITY_DN348_c1_g1_i2	2	p1	(A)11	11	978	988
TRINITY_DN378_c0_g1_i1	1	p1	(T)10	10	1	10
TRINITY_DN378_c0_g1_i1	2	c	(A)11cattaaaataataagtgggtttttgagggactaaacagtgaatgaatcaaagttttgatcccaaatttt(TTC)4	92	151	242
TRINITY_DN378_c0_g1_i1	3	c	(CTGTTG)3ttgttggctgtaaggattcccttgtcccattccttgataata(TCC)6	78	570	647
TRINITY_DN378_c0_g1_i1	4	p6	(TTACCA)4	24	835	858
TRINITY_DN378_c0_g1_i1	5	p3	(CCT)4	12	1246	1257
TRINITY_DN378_c0_g1_i1	6	p3	(TCA)6	18	1501	1518
TRINITY_DN378_c0_g1_i1	7	p3	(TTG)5	15	1689	1703
TRINITY_DN378_c0_g1_i1	8	p3	(GAA)6	18	2282	2299
TRINITY_DN372_c0_g1_i1	1	p1	(A)13	13	38	50
TRINITY_DN372_c1_g1_i2	1	p1	(T)36	36	47	82
TRINITY_DN362_c0_g1_i1	1	p1	(A)64	64	507	570
TRINITY_DN362_c1_g1_i1	1	p1	(T)17	17	41	57
TRINITY_DN362_c1_g1_i1	2	p1	(T)10	10	233	242
TRINITY_DN317_c1_g1_i1	1	p1	(A)29	29	905	933
TRINITY_DN360_c0_g1_i1	1	p1	(A)10	10	89	98
TRINITY_DN360_c0_g1_i1	2	p3	(TTA)5	15	1544	1558
TRINITY_DN360_c0_g1_i1	3	p1	(A)15	15	1817	1831
TRINITY_DN392_c0_g1_i1	1	p1	(A)61	61	1704	1764
TRINITY_DN375_c0_g1_i1	1	p1	(T)40	40	1	40
TRINITY_DN369_c0_g1_i1	1	c	(T)14c(T)53	68	55	122
TRINITY_DN369_c0_g1_i1	2	p3	(TCT)4	12	229	240
TRINITY_DN369_c0_g1_i1	3	p3	(GAC)5	15	579	593
TRINITY_DN369_c0_g1_i1	4	p6	(AAGAGG)3	18	988	1005
TRINITY_DN303_c0_g1_i1	1	p6	(AAGAAA)4	24	663	686
TRINITY_DN303_c1_g1_i1	1	p1	(T)19	19	6	24
TRINITY_DN303_c3_g1_i1	1	c	(A)11gaaaaaaaaagcacatcatctccaaccgtacgtggagaaaa(AAT)5aaagaagaaaaaatactacaaaatacc(A)10	104	46	149
TRINITY_DN303_c3_g1_i1	2	p3	(CTT)4	12	935	946
TRINITY_DN303_c3_g1_i1	3	p1	(T)21	21	1323	1343
TRINITY_DN337_c0_g1_i1	1	p1	(A)22	22	1070	1091
TRINITY_DN330_c0_g1_i3	1	p1	(A)15	15	461	475
TRINITY_DN330_c0_g1_i1	1	c	(A)35ttgga(T)22	62	466	527
TRINITY_DN364_c0_g1_i1	1	p1	(T)28	28	1	28
TRINITY_DN368_c1_g1_i1	1	p2	(CT)9	18	198	215
TRINITY_DN368_c1_g1_i1	2	p1	(T)10	10	1505	1514
TRINITY_DN314_c0_g1_i1	1	p5	(AGGTT)4	20	1817	1836
TRINITY_DN350_c0_g1_i1	1	c	(CTT)6ccctcttcgccaaac(CCTCTT)3	51	70	120
TRINITY_DN350_c0_g1_i1	2	p1	(A)67	67	1713	1779
TRINITY_DN351_c0_g1_i1	1	p3	(TTC)5	15	296	310
TRINITY_DN351_c0_g1_i1	2	p1	(A)19	19	1048	1066
TRINITY_DN329_c0_g1_i1	1	p1	(T)15	15	1	15
TRINITY_DN329_c0_g1_i1	2	p1	(A)19	19	229	247
TRINITY_DN329_c0_g1_i1	3	p1	(T)11	11	2438	2448
TRINITY_DN329_c0_g1_i1	4	p1	(A)16	16	2592	2607
TRINITY_DN327_c0_g1_i1	1	p3	(AAG)5	15	868	882
TRINITY_DN327_c0_g1_i1	2	p3	(CAA)4	12	2046	2057
TRINITY_DN370_c0_g1_i1	1	p3	(CTT)5	15	196	210
TRINITY_DN370_c0_g1_i1	2	p1	(A)10	10	751	760
TRINITY_DN308_c0_g1_i1	1	c	(TTA)4attatta(ATT)4ccacagcat(TTTTA)4	60	1089	1148
TRINITY_DN308_c0_g1_i1	2	p1	(T)15	15	1265	1279
TRINITY_DN308_c0_g1_i1	3	p1	(A)10	10	1435	1444
TRINITY_DN307_c0_g1_i3	1	p1	(T)37	37	1	37
TRINITY_DN307_c0_g1_i1	1	p1	(T)37	37	1	37
TRINITY_DN307_c0_g1_i2	1	p1	(T)13	13	1	13
TRINITY_DN356_c0_g1_i1	1	p6	(TTTTTA)3	18	1147	1164
TRINITY_DN356_c0_g1_i1	2	p6	(CGGAAT)4	24	2032	2055
TRINITY_DN356_c0_g1_i1	3	p5	(TTTTC)3	15	2601	2615
TRINITY_DN356_c0_g1_i1	4	p5	(AAGGG)3	15	2906	2920
TRINITY_DN356_c0_g1_i2	1	p6	(TTTTTA)3	18	1147	1164
TRINITY_DN356_c0_g1_i2	2	p6	(CGGAAT)4	24	2032	2055
TRINITY_DN356_c0_g1_i2	3	p1	(A)12	12	2685	2696
TRINITY_DN356_c0_g1_i3	1	p6	(GGAATC)4	24	248	271
TRINITY_DN356_c0_g1_i3	2	p5	(TTTTC)3	15	816	830
TRINITY_DN356_c0_g1_i3	3	p5	(AAGGG)3	15	1121	1135
TRINITY_DN334_c0_g1_i1	1	p3	(GAA)4	12	2736	2747
TRINITY_DN334_c0_g1_i1	2	c	(AAT)8(A)21	45	3688	3732
TRINITY_DN328_c0_g1_i1	1	c	(T)23g(T)19	43	1	43
TRINITY_DN328_c0_g1_i1	2	p3	(GAA)4	12	1427	1438
TRINITY_DN328_c0_g1_i1	3	p1	(A)10	10	1712	1721
TRINITY_DN397_c0_g1_i1	1	p2	(TC)8	16	23	38
TRINITY_DN397_c0_g1_i1	2	p1	(T)14	14	918	931
TRINITY_DN397_c0_g1_i1	3	c	(T)15aaaaaaaaa(C)59	83	1095	1177
TRINITY_DN316_c0_g1_i1	1	c	(T)18c(T)23	42	35	76
TRINITY_DN316_c0_g1_i1	2	p1	(A)23	23	1620	1642
TRINITY_DN335_c0_g1_i1	1	p3	(GAT)4	12	1009	1020
TRINITY_DN335_c0_g1_i1	2	p1	(A)19	19	1262	1280
TRINITY_DN383_c0_g1_i1	1	c	(A)21gaattgaaataatgatacccactcttctttatttacctgctttatgcgacttgtcaattcttaaatgtcgttttgcattgttgtg(T)12	118	1098	1215
TRINITY_DN338_c0_g1_i1	1	p1	(T)11	11	1	11
TRINITY_DN353_c0_g1_i1	1	p2	(GA)12	24	31	54
TRINITY_DN353_c0_g1_i1	2	c	(ATT)5atctctattttcttttgcaataacttg(T)13	55	283	337
TRINITY_DN353_c0_g1_i1	3	c	(T)26gtgtttctttggttgtgtgttgt(C)18	67	473	539
TRINITY_DN305_c0_g1_i1	1	p1	(A)14	14	1433	1446
TRINITY_DN340_c0_g1_i1	1	c	(T)22g(T)23g(T)23	70	1	70
TRINITY_DN340_c0_g1_i1	2	p5	(TTTTC)3	15	1316	1330
TRINITY_DN388_c0_g1_i1	1	p1	(T)16	16	51	66
TRINITY_DN388_c0_g1_i1	2	c	(A)11cccacgggcgcatcacgaatcacaaaaaaccacgac(T)11	58	1197	1254
TRINITY_DN373_c0_g1_i1	1	p2	(AT)9	18	2347	2364
TRINITY_DN373_c1_g1_i1	1	p1	(T)16	16	1	16
TRINITY_DN373_c1_g1_i1	2	c*	(TAT)4(TA)10*	29	421	449
TRINITY_DN336_c0_g1_i2	1	p1	(T)17	17	13	29
TRINITY_DN336_c0_g1_i2	2	p3	(CAT)4	12	276	287
TRINITY_DN336_c0_g1_i3	1	p1	(T)68	68	1	68
TRINITY_DN336_c0_g1_i1	1	p1	(T)68	68	1	68
TRINITY_DN336_c0_g1_i4	1	p1	(T)17	17	13	29
TRINITY_DN336_c0_g1_i4	2	p3	(CAT)4	12	276	287
TRINITY_DN324_c0_g1_i1	1	p3	(ATT)4	12	1240	1251
TRINITY_DN324_c0_g1_i1	2	p1	(A)10	10	3011	3020
TRINITY_DN324_c0_g1_i2	1	p3	(ATT)4	12	1240	1251
TRINITY_DN324_c0_g1_i2	2	p1	(A)10	10	3109	3118
TRINITY_DN384_c0_g1_i1	1	p1	(A)10	10	653	662
TRINITY_DN301_c0_g1_i1	1	p1	(T)20	20	1	20
TRINITY_DN301_c0_g1_i1	2	p3	(CCG)4	12	276	287
TRINITY_DN301_c0_g1_i1	3	p3	(AGA)4	12	920	931
TRINITY_DN385_c0_g1_i1	1	p1	(A)11	11	6482	6492
TRINITY_DN367_c0_g1_i1	1	c	(T)47g(A)10	58	1	58
TRINITY_DN367_c0_g1_i1	2	p3	(ATT)9	27	1395	1421
TRINITY_DN367_c1_g1_i1	1	c	(T)10(A)21	31	14	44
TRINITY_DN367_c1_g1_i1	2	p1	(T)12	12	295	306
TRINITY_DN367_c2_g1_i1	1	p3	(TAT)5	15	43	57
TRINITY_DN382_c0_g1_i1	1	c	(T)11gttg(T)15	30	2655	2684
TRINITY_DN357_c0_g1_i1	1	p1	(T)18	18	1	18
TRINITY_DN357_c0_g1_i1	2	p3	(TGC)5	15	262	276
TRINITY_DN357_c0_g1_i3	1	p1	(T)18	18	1	18
TRINITY_DN357_c0_g1_i3	2	p3	(TGC)5	15	262	276
TRINITY_DN357_c0_g1_i11	1	p1	(T)18	18	1	18
TRINITY_DN357_c0_g1_i11	2	p3	(TGC)5	15	262	276
TRINITY_DN394_c0_g1_i2	1	p1	(T)11	11	31	41
TRINITY_DN394_c0_g1_i2	2	p1	(T)10	10	1041	1050
TRINITY_DN394_c1_g1_i1	1	p3	(CAA)4	12	172	183
TRINITY_DN394_c1_g1_i1	2	c	(A)23caaca(C)70	98	337	434
TRINITY_DN394_c1_g1_i2	1	p3	(CAA)4	12	458	469
TRINITY_DN394_c1_g1_i2	2	c	(A)23caaca(C)70	98	623	720
TRINITY_DN394_c3_g1_i1	1	p1	(T)11	11	35	45
TRINITY_DN394_c3_g1_i1	2	p1	(A)17	17	203	219
TRINITY_DN387_c0_g1_i1	1	p1	(T)59	59	1	59
TRINITY_DN339_c0_g1_i1	1	c	(A)11gaaaatagtttttaatgagaaaagagatcttgttctctaggtttttat(A)17t(A)23cc(A)71	173	1668	1840
TRINITY_DN339_c0_g1_i2	1	c	(A)11gaaaatagtttttaatgagaaaagagatcttgttctctaggtttttat(A)17t(A)23cc(A)71	173	726	898
TRINITY_DN365_c0_g1_i1	1	p1	(T)22	22	38	59
TRINITY_DN365_c0_g1_i1	2	c	(TGATA)3tatatatgtatatatataagttgcatgtgaattttccttttgttagtgttttcctg(TCT)4	83	225	307
TRINITY_DN365_c0_g1_i1	3	p1	(A)23	23	2862	2884
TRINITY_DN365_c0_g2_i1	1	p1	(A)68	68	235	302
TRINITY_DN377_c0_g1_i1	1	c	(CCA)4tagcctccgccgccaccataaccgccacccccaccatagcctccg(CCA)4	69	2722	2790
TRINITY_DN333_c0_g1_i1	1	p1	(T)52	52	1	52
TRINITY_DN399_c0_g1_i1	1	p1	(A)33	33	1004	1036
TRINITY_DN399_c1_g1_i1	1	p1	(T)17	17	1	17
TRINITY_DN399_c1_g1_i1	2	p2	(AG)9	18	128	145
TRINITY_DN399_c1_g1_i1	3	c	(GGA)5gaatgaaaggcc(GCG)4	39	930	968
TRINITY_DN399_c1_g1_i1	4	p3	(AGA)8	24	1507	1530
TRINITY_DN399_c2_g1_i1	1	p1	(A)11	11	31	41
TRINITY_DN323_c0_g1_i1	1	p1	(T)13	13	1	13
TRINITY_DN379_c0_g1_i1	1	p1	(A)10	10	4029	4038
TRINITY_DN342_c0_g1_i2	1	c	(T)21atgttta(T)42	70	1	70
TRINITY_DN342_c0_g1_i3	1	c	(T)21atgttta(T)42	70	1	70
TRINITY_DN381_c0_g1_i4	1	p1	(T)46	46	6	51
TRINITY_DN381_c0_g1_i4	2	c	(TTC)4tcctaaagactatgggggtggggttgtaatgttcgctccaaattattgagaataataaaatattgtattttacc(A)23	109	1176	1284
TRINITY_DN381_c0_g1_i3	1	p1	(T)46	46	6	51
TRINITY_DN381_c0_g1_i3	2	c	(TTC)4tcctaaagactatgggggtggggttgtaatgttcgctccaaattattgagaataataaaatattgtattttacc(A)23	109	978	1086
TRINITY_DN381_c0_g1_i2	1	p1	(T)46	46	6	51
TRINITY_DN381_c0_g1_i2	2	c	(TTC)4tcctaaagactatgggggtggggttgtaatgttcgctccaaattattgagaataataaaatattgtattttacc(A)23	109	1099	1207
TRINITY_DN322_c0_g1_i1	1	p1	(T)23	23	1	23
TRINITY_DN315_c0_g1_i2	1	p3	(TCT)7	21	31	51
TRINITY_DN315_c0_g1_i2	2	p1	(A)23	23	1165	1187
TRINITY_DN315_c0_g1_i3	1	p3	(TCT)7	21	31	51
TRINITY_DN315_c0_g1_i3	2	p1	(A)23	23	1417	1439
TRINITY_DN315_c0_g1_i1	1	p3	(TCT)7	21	31	51
TRINITY_DN315_c0_g1_i1	2	p1	(A)23	23	1130	1152
TRINITY_DN346_c0_g1_i1	1	p1	(A)10	10	2467	2476
TRINITY_DN346_c0_g1_i2	1	p1	(A)10	10	2440	2449
TRINITY_DN346_c1_g1_i1	1	p2	(AT)11	22	400	421
TRINITY_DN346_c2_g1_i1	1	p2	(TA)10	20	24	43
TRINITY_DN346_c2_g1_i1	2	p1	(A)34	34	221	254
TRINITY_DN319_c0_g1_i1	1	p1	(T)14	14	1209	1222
TRINITY_DN319_c0_g1_i2	1	c*	(TTC)4(TC)9*	28	39	66
TRINITY_DN319_c0_g1_i2	2	p1	(A)17	17	1129	1145
TRINITY_DN319_c1_g2_i1	1	p6	(AAAAAG)3	18	353	370
TRINITY_DN319_c2_g1_i1	1	c	(A)11gaaaaagaaaaaaaga(AAAAAG)3	45	28	72
TRINITY_DN319_c2_g1_i1	2	p1	(A)14	14	1377	1390
TRINITY_DN319_c2_g1_i2	1	c	(A)11gaaaaagaaaaaaaga(AAAAAG)3	45	28	72
TRINITY_DN321_c0_g1_i1	1	p1	(T)68	68	1	68
TRINITY_DN355_c0_g1_i9	1	p1	(T)14	14	1	14
TRINITY_DN355_c0_g1_i9	2	p2	(GA)8	16	255	270
TRINITY_DN355_c0_g1_i2	1	p1	(T)14	14	1	14
TRINITY_DN355_c0_g1_i2	2	p5	(AAGGA)3	15	1598	1612
TRINITY_DN355_c0_g1_i3	1	p1	(T)14	14	1	14
TRINITY_DN355_c0_g1_i3	2	p2	(GA)8	16	255	270
TRINITY_DN355_c0_g1_i6	1	p1	(T)14	14	1	14
TRINITY_DN355_c0_g1_i6	2	p5	(AAGGA)3	15	1601	1615
TRINITY_DN355_c0_g1_i4	1	p1	(T)14	14	1	14
TRINITY_DN355_c0_g1_i4	2	p2	(GA)8	16	255	270
TRINITY_DN355_c0_g1_i7	1	p1	(T)14	14	1	14
TRINITY_DN355_c0_g1_i7	2	p2	(GA)8	16	255	270
TRINITY_DN355_c0_g1_i5	1	p1	(T)14	14	1	14
TRINITY_DN355_c0_g1_i5	2	p5	(AAGGA)3	15	1601	1615
TRINITY_DN345_c0_g1_i7	1	p1	(T)10	10	2325	2334
TRINITY_DN345_c0_g1_i3	1	p1	(T)10	10	2365	2374
TRINITY_DN345_c0_g1_i5	1	p1	(T)10	10	2308	2317
TRINITY_DN395_c0_g1_i1	1	p1	(A)16	16	584	599
TRINITY_DN366_c0_g1_i1	1	p3	(TAG)6	18	264	281
TRINITY_DN366_c0_g1_i1	2	p1	(A)13	13	1710	1722
TRINITY_DN366_c0_g1_i1	3	p1	(A)23	23	1965	1987
TRINITY_DN300_c0_g1_i1	1	c	(T)62gtttgttta(T)22	93	1	93
TRINITY_DN300_c0_g1_i1	2	c	(GAA)4gccattgccacactcaaatatcacaagaacaagctaaagcttcctctaggatagaaagtgaagattttgtagttgg(T)15	103	856	958
TRINITY_DN389_c0_g1_i1	1	p1	(T)23	23	1	23
TRINITY_DN389_c0_g1_i1	2	p6	(CTTTTT)3	18	1126	1143
TRINITY_DN396_c0_g1_i2	1	p1	(T)11	11	453	463
TRINITY_DN396_c0_g1_i2	2	p3	(ATT)4	12	834	845
TRINITY_DN396_c0_g1_i2	3	p1	(A)10	10	1213	1222
TRINITY_DN396_c0_g1_i2	4	c*	(TTTAT)3(TTTA)4*	26	1878	1903
TRINITY_DN396_c0_g1_i2	5	p1	(A)17	17	4178	4194
TRINITY_DN396_c0_g1_i4	1	p1	(T)11	11	453	463
TRINITY_DN396_c0_g1_i4	2	p3	(ATT)4	12	834	845
TRINITY_DN396_c0_g1_i4	3	p1	(A)10	10	1213	1222
TRINITY_DN396_c0_g1_i4	4	c*	(TTTAT)3(TTTA)4*	26	1878	1903
TRINITY_DN396_c0_g1_i4	5	p1	(A)17	17	4088	4104
TRINITY_DN396_c0_g1_i1	1	p1	(T)11	11	453	463
TRINITY_DN396_c0_g1_i1	2	p3	(ATT)4	12	834	845
TRINITY_DN396_c0_g1_i1	3	p1	(A)10	10	1213	1222
TRINITY_DN396_c0_g1_i1	4	c*	(TTTAT)3(TTTA)4*	26	1878	1903
TRINITY_DN396_c0_g1_i1	5	p1	(A)17	17	4105	4121
TRINITY_DN396_c0_g1_i3	1	p1	(T)11	11	453	463
TRINITY_DN396_c0_g1_i3	2	p3	(ATT)4	12	834	845
TRINITY_DN396_c0_g1_i3	3	p1	(A)10	10	1213	1222
TRINITY_DN396_c0_g1_i3	4	c*	(TTTAT)3(TTTA)4*	26	1878	1903
TRINITY_DN396_c0_g1_i3	5	p1	(A)17	17	4015	4031
TRINITY_DN309_c0_g1_i1	1	c	(TTC)4a(TCT)5	28	72	99
TRINITY_DN309_c0_g1_i1	2	p5	(AAAAG)3	15	221	235
TRINITY_DN309_c0_g1_i1	3	p1	(A)23	23	2440	2462
TRINITY_DN309_c1_g1_i1	1	p1	(T)10	10	1	10
TRINITY_DN309_c1_g1_i1	2	p1	(T)13	13	965	977
TRINITY_DN386_c0_g1_i3	1	c	(T)23g(T)20	44	1	44
TRINITY_DN386_c0_g1_i2	1	c	(T)23g(T)20	44	1	44
TRINITY_DN450_c0_g1_i1	1	p1	(A)10	10	90	99
TRINITY_DN471_c0_g1_i2	1	p1	(A)13	13	46	58
TRINITY_DN471_c0_g1_i2	2	c	(T)10gtaaattattaaaaaaaaatcattaaacctatattacactcgcacacgtgtgggcatataactactcggggttgcttttgtccttttttcc(T)10	111	2963	3073
TRINITY_DN404_c0_g1_i2	1	c	(T)22atttttccc(T)46	77	1	77
TRINITY_DN404_c1_g1_i1	1	c	(A)10tttttttttctttatttcccta(T)12	44	304	347
TRINITY_DN469_c0_g1_i2	1	p5	(AAGAA)3	15	1010	1024
TRINITY_DN469_c0_g1_i2	2	p1	(A)17	17	1296	1312
TRINITY_DN408_c0_g1_i1	1	p1	(T)15	15	1	15
TRINITY_DN455_c0_g1_i1	1	p3	(GGT)4	12	289	300
TRINITY_DN455_c0_g1_i1	2	p1	(A)11	11	935	945
TRINITY_DN463_c0_g1_i1	1	p1	(T)23	23	1	23
TRINITY_DN473_c0_g1_i1	1	p3	(TCT)4	12	169	180
TRINITY_DN473_c0_g1_i1	2	p5	(TTTTA)3	15	1688	1702
TRINITY_DN478_c0_g1_i1	1	p1	(T)23	23	2345	2367
TRINITY_DN478_c0_g1_i1	2	p1	(A)23	23	4637	4659
TRINITY_DN431_c0_g1_i1	1	p1	(T)20	20	1	20
TRINITY_DN431_c0_g1_i1	2	p3	(GTT)4	12	422	433
TRINITY_DN431_c0_g1_i1	3	p1	(A)43	43	1066	1108
TRINITY_DN489_c0_g1_i1	1	c	(ATC)4ttcttccttctcagtttgtggggttgctgcggaatgatcccaaagccttaatggcggctgcccggagaatgtactggtggta(CGC)4	106	60	165
TRINITY_DN476_c0_g1_i1	1	p1	(T)21	21	1	21
TRINITY_DN422_c0_g1_i1	1	p3	(CTT)6	18	33	50
TRINITY_DN422_c0_g1_i1	2	p3	(AAG)4	12	389	400
TRINITY_DN422_c0_g1_i1	3	p6	(ATGCCG)3	18	577	594
TRINITY_DN422_c0_g1_i1	4	p1	(A)18	18	880	897
TRINITY_DN415_c0_g1_i2	1	c	(T)29atctg(T)18	52	6	57
TRINITY_DN415_c0_g1_i2	2	p3	(TCA)4	12	2325	2336
TRINITY_DN415_c0_g1_i2	3	p3	(GAA)4	12	2752	2763
TRINITY_DN474_c0_g1_i1	1	p1	(T)22	22	1	22
TRINITY_DN400_c0_g1_i1	1	p1	(A)15	15	1203	1217
TRINITY_DN479_c0_g1_i1	1	p1	(T)52	52	1	52
TRINITY_DN479_c0_g1_i1	2	p6	(AGATGG)3	18	2295	2312
TRINITY_DN479_c2_g1_i1	1	p1	(T)12	12	1	12
TRINITY_DN479_c2_g1_i1	2	p1	(T)17	17	272	288
TRINITY_DN440_c0_g1_i1	1	p1	(A)12	12	27	38
TRINITY_DN440_c0_g1_i1	2	p3	(AAG)6	18	1684	1701
TRINITY_DN440_c0_g1_i2	1	p1	(A)12	12	27	38
TRINITY_DN440_c0_g1_i2	2	p3	(AGA)6	18	1685	1702
TRINITY_DN440_c0_g2_i1	1	p1	(A)10	10	366	375
TRINITY_DN440_c0_g2_i1	2	p3	(GAA)6	18	1943	1960
TRINITY_DN440_c1_g1_i1	1	p3	(TTC)7	21	27	47
TRINITY_DN440_c1_g1_i1	2	p1	(T)11	11	2113	2123
TRINITY_DN440_c1_g1_i1	3	c	(TTTTC)4ctttc(T)14ccttttcctttttcaacatag(A)11	71	2516	2586
TRINITY_DN440_c2_g1_i1	1	c	(A)14gaaaaaaaat(A)29	53	184	236
TRINITY_DN419_c0_g1_i1	1	p1	(T)23	23	1	23
TRINITY_DN425_c0_g1_i1	1	c	(T)18agacaaaacatcaaagttattgtagataaaatatggaaaatatctttcttcctaaaaccccag(A)10	91	1	91
TRINITY_DN411_c0_g1_i1	1	p1	(T)21	21	1	21
TRINITY_DN460_c0_g1_i1	1	c	(A)23c(A)21c(A)21	67	1043	1109
TRINITY_DN433_c0_g1_i1	1	p1	(A)16	16	1595	1610
TRINITY_DN435_c0_g1_i1	1	p1	(T)23	23	1	23
TRINITY_DN435_c0_g1_i3	1	p1	(T)23	23	1	23
TRINITY_DN435_c0_g1_i3	2	p3	(TGG)4	12	1303	1314
TRINITY_DN435_c1_g1_i1	1	p1	(A)23	23	1	23
TRINITY_DN435_c1_g1_i2	1	p1	(T)23	23	1	23
TRINITY_DN435_c1_g1_i2	2	p1	(A)10	10	169	178
TRINITY_DN435_c3_g1_i1	1	p1	(A)17	17	1168	1184
TRINITY_DN462_c0_g1_i1	1	p1	(A)16	16	808	823
TRINITY_DN410_c1_g1_i1	1	p3	(TTC)6	18	157	174
TRINITY_DN493_c0_g1_i4	1	c	(A)11cc(T)11ggt(A)56	83	2357	2439
TRINITY_DN493_c0_g1_i7	1	c	(A)11cc(T)11ggt(A)56	83	2269	2351
TRINITY_DN493_c0_g1_i2	1	c	(A)11cc(T)11ggt(A)56	83	1436	1518
TRINITY_DN493_c0_g1_i1	1	p6	(TTATAT)3	18	1002	1019
TRINITY_DN493_c0_g1_i1	2	c	(A)11cc(T)11ggt(A)56	83	2611	2693
TRINITY_DN493_c0_g1_i6	1	p6	(TTATAT)3	18	1002	1019
TRINITY_DN493_c0_g1_i6	2	c	(A)11cc(T)11ggt(A)56	83	2699	2781
TRINITY_DN493_c0_g1_i5	1	p6	(TTATAT)3	18	1002	1019
TRINITY_DN493_c0_g1_i5	2	c	(A)11cc(T)11ggt(A)56	83	2416	2498
TRINITY_DN414_c0_g2_i2	1	p5	(TTCGA)3	15	241	255
TRINITY_DN414_c0_g2_i2	2	p1	(A)39	39	1847	1885
TRINITY_DN424_c0_g1_i2	1	p3	(GGC)4	12	480	491
TRINITY_DN424_c0_g1_i2	2	p3	(CGC)4	12	628	639
TRINITY_DN441_c0_g1_i1	1	p1	(A)34	34	859	892
TRINITY_DN423_c0_g1_i1	1	c	(TCT)4(TCA)4	24	49	72
TRINITY_DN423_c0_g1_i1	2	p1	(A)10	10	181	190
TRINITY_DN423_c0_g1_i1	3	p5	(AATGG)3	15	2681	2695
TRINITY_DN423_c1_g1_i3	1	p1	(T)18	18	10	27
TRINITY_DN423_c1_g1_i3	2	p1	(T)10	10	2128	2137
TRINITY_DN423_c1_g1_i2	1	p1	(T)18	18	10	27
TRINITY_DN423_c1_g1_i2	2	p1	(T)10	10	2125	2134
TRINITY_DN452_c0_g1_i1	1	p1	(T)23	23	1	23
TRINITY_DN452_c0_g1_i1	2	p1	(A)12	12	351	362
TRINITY_DN443_c0_g1_i1	1	p1	(T)10	10	1144	1153
TRINITY_DN498_c0_g1_i1	1	c	(T)21g(T)19	41	7	47
TRINITY_DN468_c0_g1_i1	1	c	(ATT)4tttttttccttcaatttgtcagttggcttgtgaagaggatgggtttttgttctgctgcgtcggtctgttggggaagaagttgggcttag(T)22aaactaaaagcgatctcaatatgtaaataaaaggcaacattttgtagtaaaaaggttcaataaatataacttcacat(A)11ctaagcccaacttcttccccaacagaccgacgcagcagaacaaaaacccatcctcttcacaagccaactgacaaattgaaggaaaaaaa(AAT)4	312	1570	1881
TRINITY_DN409_c0_g1_i1	1	p3	(ATT)4	12	1103	1114
TRINITY_DN409_c0_g1_i1	2	p1	(A)15	15	1373	1387
TRINITY_DN409_c0_g1_i2	1	p3	(ATT)4	12	989	1000
TRINITY_DN409_c0_g1_i2	2	p1	(A)15	15	1259	1273
TRINITY_DN420_c0_g1_i1	1	p1	(T)38	38	1	38
TRINITY_DN420_c0_g1_i1	2	p2	(AG)10	20	1205	1224
TRINITY_DN421_c0_g1_i1	1	p1	(T)11	11	1	11
TRINITY_DN413_c0_g1_i1	1	p1	(T)18	18	14	31
TRINITY_DN488_c0_g1_i1	1	p3	(TAA)8	24	26	49
TRINITY_DN445_c0_g1_i1	1	c	(A)23c(A)23	47	239	285
TRINITY_DN449_c0_g1_i1	1	p3	(AAG)4	12	458	469
TRINITY_DN461_c0_g1_i1	1	p1	(T)13	13	1	13
TRINITY_DN461_c0_g1_i1	2	p1	(A)10	10	267	276
TRINITY_DN438_c0_g1_i1	1	p1	(T)10	10	1	10
TRINITY_DN439_c0_g1_i1	1	c	(T)10aacactaaattgagaaatttaaaatttaaa(AAT)4	52	1	52
TRINITY_DN486_c0_g1_i1	1	p3	(GCA)4	12	4704	4715
TRINITY_DN442_c0_g1_i1	1	p1	(A)11	11	878	888
TRINITY_DN442_c0_g1_i2	1	p1	(A)11	11	783	793
TRINITY_DN406_c0_g1_i3	1	p1	(T)10	10	448	457
TRINITY_DN406_c0_g1_i2	1	p1	(T)10	10	654	663
TRINITY_DN490_c0_g1_i1	1	c	(A)12g(A)10	23	978	1000
TRINITY_DN490_c0_g1_i1	2	c	(A)13gaaattcattttacttttatttttctttttttgaatt(TC)8ttaaattaggaatgggatgggtttc(T)10	101	2300	2400
TRINITY_DN490_c1_g1_i1	1	c	(TAA)8ctaaaaaaaaagagagagagaaaaagaaaagatcagacgacaagtcgacgaaggccatgtgacgatgacgacggaggaaaaaaaattaaaaag(A)11	128	224	351
TRINITY_DN490_c2_g1_i2	1	c	(A)12g(A)28	41	32	72
TRINITY_DN490_c3_g1_i2	1	p2	(TC)19	38	1	38
TRINITY_DN490_c3_g1_i2	2	p3	(TCT)4	12	238	249
TRINITY_DN490_c3_g1_i1	1	p2	(TC)19	38	1	38
TRINITY_DN490_c3_g1_i1	2	c	(GA)11gggagagagagagagacagagagatttacaaagctaaaaaaaaggggctaccaaaacattaaacaaaattattacatatata(TCT)4	116	148	263
TRINITY_DN444_c0_g1_i7	1	p1	(A)14	14	55	68
TRINITY_DN444_c0_g1_i6	1	p1	(A)14	14	55	68
TRINITY_DN444_c0_g1_i1	1	p3	(ATA)4	12	1237	1248
TRINITY_DN444_c0_g1_i10	1	p1	(A)14	14	55	68
TRINITY_DN444_c0_g1_i5	1	p1	(A)14	14	55	68
TRINITY_DN444_c0_g1_i5	2	c	(A)12tttcaaaagcg(A)10	33	3623	3655
TRINITY_DN444_c0_g1_i8	1	p1	(A)14	14	55	68
TRINITY_DN444_c0_g1_i8	2	c	(A)12tttcaaaagcg(A)10	33	3707	3739
TRINITY_DN444_c0_g1_i11	1	p3	(ATA)4	12	1237	1248
TRINITY_DN444_c1_g1_i1	1	c	(GAA)6gggatcccctatctctctc(T)10	47	262	308
TRINITY_DN444_c2_g1_i1	1	p3	(GAA)6	18	2	19
TRINITY_DN444_c2_g1_i1	2	c	(A)26caaaaaaaaacaaaaacaacaaaaac(A)14	66	180	245
TRINITY_DN465_c0_g1_i1	1	p3	(GGA)4	12	260	271
TRINITY_DN465_c0_g1_i1	2	p1	(T)35	35	578	612
TRINITY_DN465_c0_g1_i6	1	p3	(GGA)4	12	260	271
TRINITY_DN465_c0_g1_i6	2	p1	(T)35	35	549	583
TRINITY_DN465_c0_g1_i2	1	p1	(T)35	35	578	612
TRINITY_DN465_c0_g1_i4	1	p3	(GGA)4	12	260	271
TRINITY_DN465_c0_g1_i4	2	p1	(T)35	35	578	612
TRINITY_DN465_c0_g1_i5	1	p3	(GGA)4	12	260	271
TRINITY_DN465_c0_g1_i5	2	p1	(T)35	35	549	583
TRINITY_DN465_c2_g1_i1	1	p1	(T)10	10	1	10
TRINITY_DN465_c3_g1_i1	1	p1	(T)10	10	34	43
TRINITY_DN465_c3_g1_i1	2	p1	(A)10	10	201	210
TRINITY_DN475_c0_g1_i1	1	p1	(T)12	12	1	12
TRINITY_DN475_c0_g1_i1	2	p3	(AAC)5	15	403	417
TRINITY_DN407_c0_g1_i1	1	p1	(T)10	10	1	10
TRINITY_DN428_c0_g1_i1	1	c	(AGAA)6ag(AGAA)4	42	48	89
TRINITY_DN428_c0_g1_i1	2	p3	(CTT)6	18	342	359
TRINITY_DN428_c0_g1_i1	3	p1	(A)49	49	877	925
TRINITY_DN428_c1_g1_i1	1	p2	(AG)12	24	34	57
TRINITY_DN428_c1_g1_i1	2	p2	(AT)10	20	497	516
TRINITY_DN464_c0_g1_i1	1	p1	(T)13	13	488	500
TRINITY_DN401_c0_g1_i1	1	p1	(A)31	31	847	877
TRINITY_DN403_c0_g1_i4	1	p6	(CTTTTT)3	18	879	896
TRINITY_DN403_c0_g1_i6	1	c	(T)18gaaaaagaactaacatatattattaatattataatatagtacaga(AATAC)4	83	15	97
TRINITY_DN403_c0_g1_i6	2	p3	(CCT)7	21	306	326
TRINITY_DN403_c0_g1_i6	3	p1	(A)18	18	1520	1537
TRINITY_DN403_c0_g1_i2	1	p6	(CTTTTT)3	18	932	949
TRINITY_DN403_c0_g1_i3	1	c	(T)18gaaaaagaactaacatatattattaatattataatatagtacaga(AATAC)4	83	15	97
TRINITY_DN403_c0_g1_i3	2	p3	(CCT)7	21	306	326
TRINITY_DN403_c0_g1_i3	3	p5	(GAAAG)3	15	2334	2348
TRINITY_DN403_c0_g1_i3	4	p6	(CTTTTT)3	18	3471	3488
TRINITY_DN403_c0_g1_i5	1	c	(T)18gaaaaagaactaacatatattattaatattataatatagtacaga(AATAC)4	83	15	97
TRINITY_DN403_c0_g1_i5	2	p3	(CCT)7	21	306	326
TRINITY_DN403_c0_g1_i5	3	p5	(GAAAG)3	15	2334	2348
TRINITY_DN403_c0_g1_i5	4	p6	(CTTTTT)3	18	3418	3435
TRINITY_DN403_c1_g1_i2	1	p3	(ATT)6	18	581	598
TRINITY_DN403_c3_g1_i1	1	p1	(T)21	21	1	21
TRINITY_DN403_c3_g1_i1	2	c*	(A)10(AAAAAG)7*	47	281	327
TRINITY_DN467_c0_g1_i3	1	p1	(T)10	10	1	10
TRINITY_DN467_c0_g1_i3	2	p3	(ACA)4	12	459	470
TRINITY_DN467_c0_g1_i3	3	p3	(GCG)5	15	617	631
TRINITY_DN467_c0_g1_i3	4	p3	(GAA)12	36	772	807
TRINITY_DN467_c0_g1_i2	1	p1	(T)10	10	1	10
TRINITY_DN467_c0_g1_i2	2	p3	(ACA)4	12	459	470
TRINITY_DN467_c0_g1_i2	3	p3	(GCG)5	15	617	631
TRINITY_DN467_c0_g1_i2	4	p3	(AGA)11	33	746	778
TRINITY_DN467_c0_g1_i2	5	p5	(AAAAG)4	20	970	989
TRINITY_DN470_c1_g1_i1	1	p1	(T)12	12	1	12
TRINITY_DN470_c1_g1_i2	1	p1	(T)12	12	1	12
TRINITY_DN470_c2_g1_i1	1	p6	(AAAGAA)3	18	671	688
TRINITY_DN456_c0_g1_i3	1	p1	(T)52	52	15	66
TRINITY_DN456_c0_g1_i3	2	p1	(A)16	16	2621	2636
TRINITY_DN456_c0_g1_i3	3	p1	(A)21	21	3448	3468
TRINITY_DN456_c1_g1_i1	1	p1	(T)23	23	1	23
TRINITY_DN456_c2_g1_i1	1	p3	(TTC)5	15	89	103
TRINITY_DN456_c2_g1_i1	2	p3	(CCG)4	12	399	410
TRINITY_DN487_c0_g1_i1	1	p1	(T)22	22	210	231
TRINITY_DN487_c0_g1_i2	1	p1	(T)22	22	210	231
TRINITY_DN436_c0_g1_i1	1	p1	(A)11	11	807	817
TRINITY_DN457_c0_g1_i3	1	p1	(T)20	20	1	20
TRINITY_DN447_c0_g1_i1	1	p1	(A)26	26	1521	1546
TRINITY_DN483_c0_g1_i1	1	p2	(TC)8	16	1516	1531
TRINITY_DN416_c0_g1_i1	1	p5	(TTCAA)3	15	171	185
TRINITY_DN416_c0_g1_i1	2	p1	(A)22	22	2408	2429
TRINITY_DN459_c0_g1_i2	1	p1	(T)17	17	2834	2850
TRINITY_DN459_c0_g1_i2	2	p1	(T)15	15	3002	3016
TRINITY_DN459_c0_g1_i1	1	p1	(A)50	50	3243	3292
TRINITY_DN446_c0_g1_i1	1	p3	(CTT)4	12	90	101
TRINITY_DN446_c0_g1_i1	2	p1	(A)15	15	690	704
TRINITY_DN481_c0_g1_i1	1	p1	(T)21	21	41	61
TRINITY_DN481_c0_g1_i1	2	p5	(AGAAG)3	15	256	270
TRINITY_DN481_c0_g1_i1	3	p3	(GAA)6	18	2038	2055
TRINITY_DN495_c0_g1_i1	1	p3	(TTC)4	12	103	114
TRINITY_DN495_c0_g1_i1	2	p1	(A)22	22	886	907
TRINITY_DN427_c0_g1_i1	1	c	(T)14gttttttttcttgttgtgtgtttttttggtgtattgg(T)16	67	1	67
TRINITY_DN427_c0_g1_i1	2	p1	(T)10	10	268	277
TRINITY_DN427_c2_g1_i1	1	p3	(CTG)4	12	966	977
TRINITY_DN426_c0_g1_i20	1	p1	(A)16	16	1375	1390
TRINITY_DN426_c0_g1_i9	1	p1	(A)16	16	1143	1158
TRINITY_DN426_c0_g1_i12	1	p1	(A)16	16	1484	1499
TRINITY_DN426_c0_g1_i3	1	p1	(A)16	16	755	770
TRINITY_DN426_c0_g1_i5	1	p1	(A)16	16	1430	1445
TRINITY_DN426_c0_g1_i4	1	p1	(A)16	16	733	748
TRINITY_DN426_c0_g1_i18	1	p1	(A)16	16	1517	1532
TRINITY_DN426_c0_g1_i17	1	p1	(A)16	16	1539	1554
TRINITY_DN426_c0_g1_i8	1	p1	(A)16	16	1397	1412
TRINITY_DN426_c0_g1_i2	1	p1	(A)16	16	1067	1082
TRINITY_DN426_c0_g2_i1	1	p1	(T)23	23	1	23
TRINITY_DN426_c1_g1_i1	1	p1	(T)15	15	1	15
TRINITY_DN426_c1_g1_i1	2	p3	(TGC)4	12	623	634
TRINITY_DN429_c0_g1_i6	1	p1	(T)54	54	36	89
TRINITY_DN429_c0_g1_i9	1	p1	(T)54	54	36	89
TRINITY_DN429_c0_g1_i8	1	p1	(T)54	54	36	89
TRINITY_DN429_c0_g1_i8	2	p1	(A)13	13	2613	2625
TRINITY_DN429_c0_g1_i14	1	p1	(T)54	54	36	89
TRINITY_DN429_c0_g1_i21	1	p1	(T)54	54	36	89
TRINITY_DN429_c0_g1_i21	2	p1	(A)13	13	2519	2531
TRINITY_DN429_c0_g1_i17	1	p1	(T)54	54	36	89
TRINITY_DN429_c0_g1_i15	1	p1	(T)54	54	36	89
TRINITY_DN451_c0_g1_i1	1	p3	(AGA)4	12	164	175
TRINITY_DN451_c0_g1_i1	2	p1	(A)20	20	946	965
TRINITY_DN412_c0_g1_i2	1	p3	(ATC)4	12	231	242
TRINITY_DN412_c0_g1_i2	2	p3	(CAT)5	15	344	358
TRINITY_DN412_c0_g1_i2	3	p1	(A)26	26	2061	2086
TRINITY_DN412_c0_g2_i4	1	p1	(A)23	23	1	23
TRINITY_DN412_c0_g2_i1	1	p1	(A)23	23	1	23
TRINITY_DN454_c0_g1_i1	1	p1	(T)23	23	1	23
TRINITY_DN454_c0_g1_i1	2	p1	(A)10	10	140	149
TRINITY_DN454_c1_g1_i1	1	c	(A)15ttttaattaaaatattaa(T)23	56	10	65
TRINITY_DN485_c0_g1_i1	1	p1	(T)11	11	315	325
TRINITY_DN485_c1_g1_i1	1	p3	(GAA)15	45	1	45
TRINITY_DN485_c1_g1_i1	2	p1	(A)21	21	2156	2176
TRINITY_DN485_c2_g1_i1	1	p1	(T)11	11	1	11
TRINITY_DN485_c2_g1_i1	2	p3	(TTA)6	18	136	153
TRINITY_DN485_c2_g1_i1	3	c*	(ATA)4(AATA)4*	24	1153	1176
TRINITY_DN432_c0_g1_i1	1	p1	(A)17	17	1919	1935
TRINITY_DN432_c0_g1_i1	2	p3	(GAA)4	12	2038	2049
TRINITY_DN432_c0_g2_i1	1	p3	(AAT)5	15	1392	1406
TRINITY_DN432_c0_g2_i1	2	p1	(A)17	17	2584	2600
TRINITY_DN432_c0_g2_i1	3	p3	(GAA)4	12	2703	2714
TRINITY_DN432_c1_g1_i1	1	p3	(CCT)4	12	1944	1955
TRINITY_DN472_c2_g1_i1	1	p1	(A)12	12	24	35
TRINITY_DN492_c0_g1_i1	1	p1	(T)71	71	1	71
TRINITY_DN492_c0_g1_i1	2	p1	(T)23	23	1468	1490
TRINITY_DN496_c0_g1_i1	1	c	(A)16tct(C)21	40	1363	1402
TRINITY_DN496_c1_g1_i1	1	p1	(T)15	15	511	525
TRINITY_DN405_c0_g2_i2	1	p1	(A)10	10	689	698
TRINITY_DN405_c0_g3_i10	1	p1	(A)16	16	965	980
TRINITY_DN405_c0_g3_i1	1	p1	(A)16	16	1168	1183
TRINITY_DN405_c0_g3_i4	1	p1	(A)16	16	1513	1528
TRINITY_DN405_c0_g3_i3	1	p1	(A)16	16	1602	1617
TRINITY_DN494_c0_g1_i3	1	p1	(T)69	69	8170	8238
TRINITY_DN494_c0_g1_i1	1	p5	(GATCT)3	15	151	165
TRINITY_DN494_c0_g1_i1	2	p1	(T)69	69	748	816
TRINITY_DN494_c0_g1_i2	1	p5	(GATCT)3	15	151	165
TRINITY_DN482_c0_g1_i1	1	p1	(A)19	19	47	65
TRINITY_DN482_c0_g1_i1	2	p6	(CCGAAC)4	24	501	524
TRINITY_DN482_c0_g1_i1	3	c	(A)10taaaaataaaaaaat(A)23	48	2510	2557
TRINITY_DN482_c1_g1_i1	1	c	(A)68cac(A)14	85	1	85
TRINITY_DN580_c0_g1_i1	1	p1	(T)40	40	1	40
TRINITY_DN580_c0_g1_i1	2	p2	(CT)15	30	1750	1779
TRINITY_DN519_c0_g1_i1	1	p1	(T)22	22	1	22
TRINITY_DN519_c0_g1_i1	2	p1	(A)22	22	2629	2650
TRINITY_DN583_c0_g1_i1	1	p3	(CCA)5	15	715	729
TRINITY_DN543_c0_g1_i1	1	c	(AATAA)3atcttatatatgatcccaactaaacaacaattaccaaacaccaaaatatggatatgaaaccaaatttactctaggtcactacaaagcttacctc(A)11	120	277	396
TRINITY_DN543_c0_g1_i1	2	c	(TC)9agtctttctctttctgtgaagaggagattctgtctgggagatggattaatgagaggga(T)10gggtttgacaggcatgcaagaattgacagcctctccttttctatcttctgctttatttattttttcccc(T)14	169	1634	1802
TRINITY_DN588_c0_g1_i2	1	c	(T)13aaaatagaaatcatggttcactcttcatattatttcaactcgtcgtaaaacaaatattacagggaaaataaagagaattacaaaagaaaataaaaggaag(A)11tattttcacctcaaac(T)10ctttggtggaaatcccctattgctatcaacatctgtgtgta(T)57	248	1	248
TRINITY_DN588_c0_g3_i1	1	p1	(A)10	10	34	43
TRINITY_DN515_c0_g1_i1	1	p1	(A)67	67	914	980
TRINITY_DN515_c0_g2_i1	1	p1	(A)16	16	2184	2199
TRINITY_DN571_c0_g1_i2	1	p1	(A)13	13	2163	2175
TRINITY_DN595_c0_g1_i1	1	p1	(T)23	23	1	23
TRINITY_DN595_c0_g1_i2	1	p1	(T)23	23	1	23
TRINITY_DN517_c0_g1_i2	1	p1	(T)44	44	19	62
TRINITY_DN517_c0_g1_i2	2	p5	(TTCTT)3	15	2637	2651
TRINITY_DN546_c0_g1_i1	1	p3	(GCA)5	15	529	543
TRINITY_DN546_c1_g1_i2	1	p1	(T)15	15	1	15
TRINITY_DN546_c1_g1_i2	2	p1	(A)11	11	571	581
TRINITY_DN546_c1_g1_i2	3	p3	(TTG)4	12	1079	1090
TRINITY_DN546_c1_g1_i2	4	p3	(CAG)5	15	1318	1332
TRINITY_DN548_c0_g1_i4	1	p1	(A)63	63	1	63
TRINITY_DN548_c0_g1_i1	1	p1	(A)63	63	1	63
TRINITY_DN548_c0_g1_i3	1	p1	(A)63	63	1	63
TRINITY_DN506_c1_g2_i1	1	p1	(A)15	15	429	443
TRINITY_DN500_c0_g1_i1	1	p1	(A)17	17	1360	1376
TRINITY_DN589_c0_g1_i5	1	p1	(A)12	12	2164	2175
TRINITY_DN534_c0_g1_i1	1	p1	(A)58	58	1720	1777
TRINITY_DN528_c0_g1_i1	1	p1	(T)23	23	1	23
TRINITY_DN572_c0_g1_i1	1	p1	(T)12	12	1	12
TRINITY_DN551_c0_g1_i1	1	c	(T)11g(T)23	35	30	64
TRINITY_DN551_c0_g1_i1	2	p3	(GAA)4	12	1104	1115
TRINITY_DN551_c1_g1_i1	1	p1	(A)14	14	35	48
TRINITY_DN551_c1_g1_i1	2	c	(GCG)5gccttgtacatgtgtagctgctggtgtagcgcgtgttggtggtggagctggtggtgcggca(GCG)4gatagaaatcttggtgcaccggtggtgcacagtaggttgttgggtgtggtccgtagagggctggtgctccgccatgc(GCG)4	177	366	542
TRINITY_DN551_c1_g1_i1	3	c	(TAT)6tagccaccaccgtaga(ATT)6	52	841	892
TRINITY_DN551_c1_g1_i1	4	p3	(GCG)4	12	1014	1025
TRINITY_DN551_c1_g1_i1	5	p3	(ATT)4	12	1562	1573
TRINITY_DN551_c1_g1_i1	6	p3	(TCT)6	18	1690	1707
TRINITY_DN590_c0_g1_i1	1	c	(TTC)4tcctgatgctaaggattaaacccttttcctctttcttcatcttacttcttcctctta(TTC)4	81	261	341
TRINITY_DN590_c0_g1_i1	2	p1	(A)15	15	1502	1516
TRINITY_DN567_c0_g1_i1	1	p1	(T)23	23	1	23
TRINITY_DN567_c0_g1_i1	2	c	(GAA)5ttataggatgattcaagaatttctctccgccaaaagaaaacgaaaggga(T)23	87	3174	3260
TRINITY_DN538_c0_g1_i4	1	p1	(A)14	14	777	790
TRINITY_DN538_c0_g1_i3	1	p1	(A)18	18	843	860
TRINITY_DN538_c0_g1_i1	1	p1	(A)14	14	777	790
TRINITY_DN539_c0_g1_i2	1	c	(TCT)5tcctcagtgaagatatctatgttttctgtgatatttctactcattggcatattcgttaatttgagttatgggttttttttccctttaacc(A)23gaaaaaacc(A)17taataaaatacccaaaaac(A)22	195	914	1108
TRINITY_DN557_c0_g1_i1	1	p1	(T)21	21	1	21
TRINITY_DN557_c0_g1_i1	2	p1	(A)12	12	923	934
TRINITY_DN557_c0_g1_i1	3	p1	(T)10	10	1217	1226
TRINITY_DN520_c0_g1_i3	1	p5	(TCCCA)3	15	426	440
TRINITY_DN520_c0_g1_i3	2	c	(CAGAT)4catattcatcaaatctactactagagacacaggctttgaggccaagtgtgaa(AGC)6	90	623	712
TRINITY_DN520_c0_g1_i3	3	p3	(CAA)5	15	1292	1306
TRINITY_DN520_c0_g1_i3	4	c	(AACCA)3aataatgctgctcctgtcatggatgtgaaacctaactcatctaatctttgtaattccaaaagcagagttat(A)13	99	2003	2101
TRINITY_DN520_c0_g1_i3	5	p2	(AT)10	20	2283	2302
TRINITY_DN520_c0_g1_i1	1	p5	(TCCCA)3	15	426	440
TRINITY_DN520_c0_g1_i1	2	c	(CAGAT)4catattcatcaaatctactactagagacacaggctttgaggccaagtgtgaa(AGC)6	90	623	712
TRINITY_DN520_c0_g1_i1	3	p3	(CAA)5	15	1406	1420
TRINITY_DN520_c0_g1_i1	4	c	(AACCA)3aataatgctgctcctgtcatggatgtgaaacctaactcatctaatctttgtaattccaaaagcagagttat(A)13	99	2117	2215
TRINITY_DN520_c0_g1_i1	5	p2	(AT)10	20	2397	2416
TRINITY_DN502_c0_g1_i1	1	p1	(T)38	38	1	38
TRINITY_DN502_c0_g1_i1	2	p3	(ATC)4	12	288	299
TRINITY_DN579_c0_g1_i3	1	p3	(CCT)4	12	1671	1682
TRINITY_DN579_c0_g1_i1	1	p3	(CCT)4	12	2452	2463
TRINITY_DN579_c0_g1_i7	1	p3	(CCT)4	12	1983	1994
TRINITY_DN579_c0_g1_i5	1	p3	(CCT)4	12	2289	2300
TRINITY_DN579_c0_g1_i2	1	p3	(CCT)4	12	2014	2025
TRINITY_DN597_c0_g1_i1	1	p1	(A)65	65	1873	1937
TRINITY_DN535_c0_g1_i1	1	p1	(A)55	55	1887	1941
TRINITY_DN508_c0_g1_i1	1	p3	(GCA)4	12	70	81
TRINITY_DN511_c0_g2_i1	1	p1	(T)21	21	1	21
TRINITY_DN511_c0_g2_i1	2	c	(GAA)7gattggtgatgttgtgaagattgatacagtcggagaagaaaga(AG)13	90	1211	1300
TRINITY_DN511_c0_g2_i1	3	c	(TAAA)5tt(A)30	52	1797	1848
TRINITY_DN511_c0_g2_i1	4	c	(T)12gtgcactcttttttttggtatgctgttgtgtattctttattta(T)10aatgaagtttggtttttcaccc(A)16	103	2166	2268
TRINITY_DN511_c0_g1_i3	1	c	(T)34a(ATTT)5	55	1	55
TRINITY_DN511_c0_g1_i3	2	c	(CT)13tctttcttctccgactgtatcaatcttcacaacatcaccaa(TCT)7	88	553	640
TRINITY_DN511_c0_g1_i3	3	p1	(A)21	21	1929	1949
TRINITY_DN581_c0_g1_i1	1	p3	(AGA)4	12	124	135
TRINITY_DN581_c0_g1_i1	2	p1	(A)11	11	1066	1076
TRINITY_DN581_c0_g1_i2	1	p3	(AGA)4	12	124	135
TRINITY_DN581_c0_g1_i2	2	p1	(A)11	11	1040	1050
TRINITY_DN536_c0_g1_i1	1	p3	(CTT)4	12	3070	3081
TRINITY_DN536_c0_g1_i1	2	p1	(A)23	23	3281	3303
TRINITY_DN536_c2_g1_i2	1	p3	(TTG)4	12	25	36
TRINITY_DN536_c2_g1_i2	2	p3	(GAA)8	24	646	669
TRINITY_DN536_c2_g1_i1	1	p3	(TTG)4	12	25	36
TRINITY_DN536_c2_g1_i1	2	p3	(GAA)8	24	646	669
TRINITY_DN562_c0_g1_i1	1	p1	(A)23	23	902	924
TRINITY_DN562_c1_g1_i1	1	p1	(T)60	60	593	652
TRINITY_DN562_c1_g1_i2	1	p1	(T)60	60	701	760
TRINITY_DN575_c0_g1_i1	1	p1	(T)63	63	1	63
TRINITY_DN559_c0_g1_i1	1	p1	(T)23	23	1	23
TRINITY_DN559_c0_g1_i1	2	c	(TCT)4(TCA)4	24	200	223
TRINITY_DN537_c0_g1_i1	1	p1	(T)55	55	1	55
TRINITY_DN537_c0_g1_i1	2	p4	(AGCA)4	16	306	321
TRINITY_DN537_c0_g1_i1	3	c	(T)16ctccc(T)23	44	2054	2097
TRINITY_DN566_c0_g1_i1	1	p5	(TTCTC)4	20	144	163
TRINITY_DN566_c0_g1_i1	2	c	(A)20cccaaaaaactatt(A)20	54	1050	1103
TRINITY_DN566_c0_g1_i1	3	p5	(CTTCT)4	20	2889	2908
TRINITY_DN594_c0_g1_i2	1	p1	(A)16	16	2202	2217
TRINITY_DN594_c0_g1_i1	1	p1	(A)16	16	1798	1813
TRINITY_DN544_c0_g1_i1	1	p1	(T)23	23	1	23
TRINITY_DN570_c0_g1_i1	1	c	(T)66gccttaaaccaaaaacaatatttaattcatctgagttggataatttgcttctcaattgcc(A)13	139	1	139
TRINITY_DN563_c0_g1_i1	1	p3	(CCA)4	12	361	372
TRINITY_DN522_c0_g1_i1	1	p1	(T)60	60	1	60
TRINITY_DN565_c0_g1_i1	1	p1	(T)10	10	1	10
TRINITY_DN576_c0_g1_i1	1	p1	(T)23	23	1	23
TRINITY_DN549_c0_g1_i2	1	c	(A)16tggtaacccccataaatt(A)55	89	1	89
TRINITY_DN545_c0_g2_i10	1	p3	(CGA)4	12	519	530
TRINITY_DN545_c0_g2_i6	1	p3	(CGA)4	12	519	530
TRINITY_DN545_c0_g2_i4	1	p3	(CGA)4	12	519	530
TRINITY_DN545_c0_g2_i5	1	p3	(CGA)4	12	519	530
TRINITY_DN545_c0_g2_i3	1	p3	(CGA)4	12	520	531
TRINITY_DN545_c0_g2_i9	1	p3	(CGA)4	12	519	530
TRINITY_DN545_c0_g2_i2	1	p3	(CGA)4	12	519	530
TRINITY_DN545_c0_g2_i7	1	p3	(CGA)4	12	519	530
TRINITY_DN545_c0_g2_i11	1	p3	(CGA)4	12	519	530
TRINITY_DN545_c0_g3_i1	1	p1	(A)22	22	300	321
TRINITY_DN582_c0_g1_i1	1	p1	(T)10	10	1	10
TRINITY_DN582_c0_g1_i1	2	p1	(A)10	10	695	704
TRINITY_DN529_c0_g1_i1	1	p1	(T)15	15	1	15
TRINITY_DN584_c0_g1_i1	1	c	(A)26ccaaccaacaccca(C)19	59	1983	2041
TRINITY_DN523_c0_g1_i4	1	c	(T)21aacagagcaatgttggaatcccaactaaaatattatcatcttaagtaaattaattagggtttgacaattgacatgatgcatatttcagctcccaacaaag(A)11	132	1	132
TRINITY_DN523_c0_g1_i4	2	p1	(A)11	11	280	290
TRINITY_DN523_c0_g1_i4	3	p3	(TGG)4	12	662	673
TRINITY_DN523_c0_g1_i3	1	c	(T)21aacagagcaatgttggaatcccaactaaaatattatcatcttaagtaaattaattagggtttgacaattgacatgatgcatatttcagctcccaacaaag(A)11	132	1	132
TRINITY_DN523_c0_g1_i3	2	p1	(A)11	11	280	290
TRINITY_DN523_c0_g1_i3	3	p3	(TGG)4	12	662	673
TRINITY_DN524_c0_g1_i1	1	p3	(GAT)4	12	1207	1218
TRINITY_DN507_c0_g1_i1	1	p1	(T)10	10	433	442
TRINITY_DN578_c0_g1_i1	1	p1	(A)23	23	1	23
TRINITY_DN578_c0_g1_i1	2	p1	(T)10	10	125	134
TRINITY_DN578_c0_g1_i1	3	p3	(ATC)4	12	326	337
TRINITY_DN578_c0_g1_i1	4	c	(T)10ctttttaatttttaatttcactcaccatttatatagtaattcccaatgggtatataaatatatgtgtgtgttctttaaacccatttcctc(T)11ctctagaaattatgaaatgtttatgaagaaaggaagagagaatcaaatggagaaatgggttggtg(T)10	186	466	651
TRINITY_DN578_c0_g1_i1	5	c*	(TTA)4(A)22*	33	758	790
TRINITY_DN578_c1_g1_i1	1	c	(T)21aa(T)14a(T)17attttttatta(T)21ataaaaaaa(T)22aaaata(T)19attttg(T)23	172	1	172
TRINITY_DN578_c2_g1_i1	1	p1	(T)21	21	28	48
TRINITY_DN578_c2_g1_i1	2	c	(T)11(A)10	21	513	533
TRINITY_DN578_c3_g1_i2	1	c	(T)12atttttttta(T)15attttttttta(T)14attttttttatata(T)18atatatttta(T)17ataa(T)21atta(T)14attttttttatata(T)18atatatttta(T)17ataa(T)21atta(T)14atttttttta(T)15attttttttta(T)14atttttta(T)18ataaatta(T)20atttaaata(T)18aaaaaaa(C)18	422	1	422
TRINITY_DN531_c0_g1_i1	1	p1	(T)11	11	1	11
TRINITY_DN530_c0_g1_i1	1	p2	(CT)14	28	1	28
TRINITY_DN530_c1_g1_i2	1	p1	(T)14	14	1	14
TRINITY_DN530_c1_g1_i1	1	p1	(T)14	14	1	14
TRINITY_DN530_c1_g1_i1	2	c	(AAATA)3taaaagacttaaaag(TAA)4	42	1437	1478
TRINITY_DN530_c3_g1_i1	1	c	(T)23g(T)16	40	39	78
TRINITY_DN542_c0_g1_i1	1	p3	(AGA)4	12	4698	4709
TRINITY_DN527_c0_g1_i1	1	c	(T)15gagcgttattattttgg(T)10	42	1	42
TRINITY_DN593_c0_g1_i1	1	p1	(T)22	22	1	22
TRINITY_DN553_c0_g1_i1	1	p1	(A)27	27	232	258
TRINITY_DN501_c0_g1_i1	1	p1	(T)17	17	1	17
TRINITY_DN501_c0_g1_i1	2	p1	(A)16	16	232	247
TRINITY_DN501_c0_g1_i1	3	p3	(CAA)4	12	670	681
TRINITY_DN501_c0_g1_i1	4	p3	(AGG)4	12	1063	1074
TRINITY_DN541_c0_g1_i1	1	c	(T)15aaaa(T)15gggg(T)17	55	1	55
TRINITY_DN513_c0_g1_i2	1	p1	(T)20	20	1	20
TRINITY_DN513_c0_g1_i1	1	p1	(T)61	61	1	61
TRINITY_DN558_c0_g1_i3	1	p1	(T)10	10	1	10
TRINITY_DN558_c0_g1_i3	2	p6	(CCTCCA)3	18	1394	1411
TRINITY_DN558_c0_g1_i10	1	p1	(T)10	10	1	10
TRINITY_DN558_c0_g1_i10	2	p3	(AAT)4	12	1189	1200
TRINITY_DN558_c0_g1_i10	3	p6	(CCTCCA)3	18	1589	1606
TRINITY_DN558_c0_g1_i4	1	p1	(T)10	10	1	10
TRINITY_DN558_c0_g1_i4	2	p3	(AAT)4	12	1189	1200
TRINITY_DN558_c0_g1_i4	3	p6	(CCTCCA)3	18	1589	1606
TRINITY_DN558_c0_g1_i7	1	p1	(T)10	10	1	10
TRINITY_DN558_c0_g1_i7	2	p6	(CCTCCA)3	18	1394	1411
TRINITY_DN558_c0_g1_i5	1	p1	(T)10	10	1	10
TRINITY_DN558_c0_g1_i5	2	p6	(CCTCCA)3	18	1394	1411
TRINITY_DN558_c0_g1_i5	3	p1	(A)17	17	2217	2233
TRINITY_DN558_c0_g1_i8	1	p1	(T)10	10	1	10
TRINITY_DN558_c0_g1_i8	2	p6	(CCTCCA)3	18	1394	1411
TRINITY_DN558_c0_g1_i2	1	p1	(T)10	10	1	10
TRINITY_DN558_c0_g1_i2	2	p3	(AAT)4	12	1189	1200
TRINITY_DN558_c0_g1_i2	3	p6	(CCTCCA)3	18	1589	1606
TRINITY_DN558_c0_g1_i2	4	p1	(A)17	17	2408	2424
TRINITY_DN599_c0_g1_i1	1	c	(A)10ggttccatgagtagccataaaagatattcagaaaaagacattttaaccttgatgaattggttaaggaa(AAC)4	90	539	628
TRINITY_DN599_c0_g1_i1	2	c	(GCGGCA)4gcggcgtcaacggcattagccga(CGC)4	59	2101	2159
TRINITY_DN550_c0_g1_i1	1	p1	(T)23	23	1	23
TRINITY_DN550_c0_g1_i1	2	p6	(TTAAAA)3	18	313	330
TRINITY_DN561_c0_g1_i5	1	p1	(A)14	14	1147	1160
TRINITY_DN561_c0_g1_i4	1	p1	(A)14	14	1152	1165
TRINITY_DN561_c1_g1_i2	1	p6	(ACACCA)3	18	114	131
TRINITY_DN561_c1_g1_i2	2	p1	(T)14	14	505	518
TRINITY_DN598_c0_g1_i1	1	c	(T)19aaaaaatttta(T)31aaaattttaaaa(T)15	88	1	88
TRINITY_DN598_c0_g1_i1	2	p1	(T)23	23	939	961
TRINITY_DN598_c1_g1_i1	1	c	(T)13ggacaatattaaca(T)10	37	1	37
TRINITY_DN598_c1_g1_i1	2	p1	(A)10	10	180	189
TRINITY_DN598_c2_g1_i1	1	c	(T)23g(T)14atttttttaata(T)22ataa(T)12a(T)16atttttttaata(T)22ataa(T)12a(T)16atttttttaaat(A)20ttattttttttaa(T)15aaaaa(C)16	253	15	267
TRINITY_DN552_c0_g1_i1	1	p1	(A)67	67	517	583
TRINITY_DN552_c0_g1_i2	1	p1	(T)21	21	1	21
TRINITY_DN525_c0_g1_i10	1	p1	(T)67	67	1	67
TRINITY_DN525_c0_g1_i1	1	p1	(T)67	67	1	67
TRINITY_DN525_c0_g1_i1	2	p1	(A)10	10	245	254
TRINITY_DN525_c0_g1_i1	3	c	(T)12(GTG)4	24	805	828
TRINITY_DN525_c0_g1_i20	1	c	(T)12(GTG)4	24	911	934
TRINITY_DN525_c0_g1_i17	1	p1	(T)23	23	501	523
TRINITY_DN525_c0_g1_i17	2	p1	(A)10	10	701	710
TRINITY_DN525_c0_g1_i17	3	c	(T)12(GTG)4	24	1261	1284
TRINITY_DN525_c0_g1_i17	4	p1	(T)23	23	4704	4726
TRINITY_DN525_c0_g1_i19	1	p1	(T)23	23	600	622
TRINITY_DN525_c0_g1_i19	2	p1	(A)10	10	800	809
TRINITY_DN525_c0_g1_i19	3	c	(T)12(GTG)4	24	1360	1383
TRINITY_DN525_c0_g1_i19	4	p1	(T)23	23	5259	5281
TRINITY_DN525_c0_g1_i2	1	p1	(T)23	23	501	523
TRINITY_DN525_c0_g1_i2	2	p1	(A)10	10	701	710
TRINITY_DN525_c0_g1_i2	3	c	(T)12(GTG)4	24	1261	1284
TRINITY_DN525_c0_g1_i2	4	p1	(T)23	23	5160	5182
TRINITY_DN525_c0_g1_i7	1	p1	(T)23	23	600	622
TRINITY_DN525_c0_g1_i7	2	p1	(A)10	10	800	809
TRINITY_DN525_c0_g1_i7	3	c	(T)12(GTG)4	24	1360	1383
TRINITY_DN525_c0_g1_i7	4	p1	(T)23	23	4803	4825
TRINITY_DN505_c0_g1_i1	1	c	(A)22ttaaac(A)68	96	1222	1317
TRINITY_DN596_c0_g1_i1	1	p3	(TTC)4	12	24	35
TRINITY_DN596_c0_g1_i1	2	c	(TAT)5ttttattgttcttatgccaccattggctgcaattttatagcaaagttagaaggtatgcattatattgtattttttttctttttttta(T)10	112	4967	5078
TRINITY_DN596_c1_g1_i1	1	p1	(T)17	17	952	968
TRINITY_DN596_c1_g1_i1	2	p3	(AAT)4	12	1244	1255
TRINITY_DN596_c1_g1_i1	3	p2	(TC)23	46	2250	2295
TRINITY_DN596_c3_g1_i1	1	c	(AAAG)4aaga(AAG)4	32	29	60
TRINITY_DN560_c0_g1_i1	1	p1	(T)10	10	1	10
TRINITY_DN526_c0_g1_i1	1	c	(C)23aaaaaaa(AAT)4	42	1	42
TRINITY_DN526_c0_g1_i1	2	p4	(GAAG)4	16	1127	1142
TRINITY_DN586_c0_g1_i1	1	c	(T)52a(T)11	64	1	64
TRINITY_DN586_c0_g1_i1	2	p2	(AG)17	34	919	952
TRINITY_DN516_c0_g1_i1	1	p1	(T)12	12	183	194
TRINITY_DN532_c0_g1_i1	1	p1	(T)18	18	1	18
TRINITY_DN591_c0_g1_i1	1	p1	(T)23	23	23	45
TRINITY_DN547_c0_g2_i1	1	c	(A)47taaaaaatttgcaat(A)13	75	136	210
TRINITY_DN547_c0_g1_i3	1	c	(T)23g(T)23	47	1	47
TRINITY_DN547_c0_g1_i3	2	p1	(A)23	23	1755	1777
TRINITY_DN547_c0_g1_i2	1	c	(T)23g(T)23	47	1	47
TRINITY_DN547_c0_g1_i2	2	p1	(A)23	23	1854	1876
TRINITY_DN547_c0_g3_i2	1	c	(A)23c(A)23	47	1692	1738
TRINITY_DN564_c0_g1_i1	1	p3	(TTC)4	12	101	112
TRINITY_DN564_c0_g1_i1	2	c	(CGA)4ggagtaaataaaagagcatcatctggaggaatagtgggtgg(T)10	63	1089	1151
TRINITY_DN592_c0_g1_i1	1	p3	(AAG)4	12	179	190
TRINITY_DN592_c0_g1_i1	2	p1	(A)53	53	479	531
TRINITY_DN555_c0_g1_i1	1	p1	(A)18	18	1668	1685
TRINITY_DN555_c0_g1_i2	1	p1	(A)18	18	1634	1651
TRINITY_DN555_c1_g1_i1	1	c	(ACA)4accaaaggaagc(A)13	37	25	61
TRINITY_DN555_c1_g1_i1	2	p1	(T)51	51	550	600
TRINITY_DN554_c0_g1_i4	1	c	(T)11ctttcagtcctctaaggttcacccattttcacatttgccttattc(T)14ataaacaaaatagagcatatc(TA)8	107	14	120
TRINITY_DN554_c0_g1_i4	2	c	(T)10ctttcagtcctctaaggttcacccattttcacatttgccttattc(T)14ataaacaaaatagagcatatc(TA)8	106	319	424
TRINITY_DN554_c0_g1_i4	3	c	(T)11ctttcagtcctctaaggttcacccattttcacatttgccttattc(T)11	67	623	689
TRINITY_DN554_c1_g1_i7	1	p2	(TA)10	20	908	927
TRINITY_DN554_c1_g1_i7	2	p3	(CGG)5	15	1167	1181
TRINITY_DN554_c1_g1_i7	3	c	(AGG)7tgaaaggaggtgaggtggagcccgtggctgtggctgag(GGCGAC)3	77	1455	1531
TRINITY_DN554_c1_g1_i7	4	p3	(TCA)5	15	4342	4356
TRINITY_DN554_c1_g1_i1	1	p2	(TA)10	20	908	927
TRINITY_DN554_c1_g1_i1	2	p3	(CGG)5	15	1167	1181
TRINITY_DN554_c1_g1_i1	3	c	(AGG)7tgaaaggaggtgaggtggagcccgtggctgtggctgag(GGCGAC)3	77	1455	1531
TRINITY_DN554_c1_g1_i1	4	p1	(T)10	10	2938	2947
TRINITY_DN554_c1_g1_i1	5	p3	(TCA)5	15	4376	4390
TRINITY_DN554_c2_g1_i1	1	c	(A)10cggttgaggattgacaaatgggaaagcgagagaggatattaggctctgtgtttttc(T)11	77	69	145
TRINITY_DN554_c3_g1_i1	1	p1	(T)14	14	43	56
TRINITY_DN554_c3_g1_i1	2	p3	(TTC)5	15	331	345
TRINITY_DN554_c3_g1_i1	3	p2	(TA)8	16	1500	1515
TRINITY_DN554_c5_g1_i1	1	p2	(TA)12	24	1	24
TRINITY_DN554_c5_g1_i1	2	c	(TCC)4accatgtcctccacccgctccacttccataaccaaccccatattctcctcctgggccacttcctgctcct(CCA)4ctt(CCA)5taccctcctccacgttctccaccataccctgaaccaccccctccacctcctccaataccatat(CCA)4cctggaccataactaacccccccgggggcggcc(G)23a(G)22	266	287	552
TRINITY_DN554_c6_g1_i1	1	c	(A)10tgtattcttcttcatgatttagtagtagg(TTCATC)3	57	45	101
TRINITY_DN554_c6_g1_i1	2	p3	(ATC)4	12	480	491
TRINITY_DN682_c0_g1_i6	1	p1	(T)16	16	1276	1291
TRINITY_DN682_c0_g1_i7	1	p1	(T)11	11	1	11
TRINITY_DN682_c0_g1_i7	2	c	(T)11ctctttaaaaaatgaataattaggacta(AAG)4	51	1707	1757
TRINITY_DN682_c0_g1_i1	1	p1	(T)16	16	1367	1382
TRINITY_DN699_c0_g1_i1	1	p1	(G)64	64	1	64
TRINITY_DN668_c0_g1_i2	1	p1	(A)23	23	1	23
TRINITY_DN668_c0_g1_i2	2	p1	(A)23	23	3242	3264
TRINITY_DN668_c0_g1_i1	1	p1	(A)23	23	1020	1042
TRINITY_DN631_c0_g1_i1	1	p3	(AGA)13	39	1	39
TRINITY_DN631_c0_g1_i1	2	p6	(AAATGC)3	18	194	211
TRINITY_DN631_c0_g1_i1	3	p1	(T)14	14	344	357
TRINITY_DN674_c0_g1_i2	1	p1	(T)36	36	6	41
TRINITY_DN696_c0_g1_i2	1	p1	(T)13	13	1	13
TRINITY_DN696_c0_g1_i2	2	p3	(ATC)4	12	2300	2311
TRINITY_DN696_c0_g1_i2	3	p1	(T)10	10	2903	2912
TRINITY_DN696_c0_g1_i1	1	p1	(T)13	13	1	13
TRINITY_DN696_c0_g1_i1	2	p3	(ATC)4	12	2417	2428
TRINITY_DN696_c0_g1_i1	3	p1	(T)10	10	3020	3029
TRINITY_DN696_c0_g1_i3	1	p1	(T)13	13	1	13
TRINITY_DN696_c0_g1_i3	2	p3	(ATC)4	12	2144	2155
TRINITY_DN696_c0_g1_i3	3	p1	(T)10	10	2747	2756
TRINITY_DN664_c0_g1_i2	1	c	(CAT)4cgtcgtcgtcatcgtcaa(CAT)4cgtcgtcgtcatcgtcaa(CAT)7	81	11	91
TRINITY_DN615_c0_g1_i1	1	p1	(T)15	15	71	85
TRINITY_DN615_c0_g1_i9	1	p1	(T)15	15	71	85
TRINITY_DN615_c0_g1_i9	2	c	(A)11taaaaaaagacac(A)58	82	1993	2074
TRINITY_DN615_c0_g1_i10	1	p1	(T)15	15	71	85
TRINITY_DN615_c0_g1_i10	2	p1	(A)12	12	984	995
TRINITY_DN615_c0_g1_i6	1	p1	(T)15	15	71	85
TRINITY_DN615_c0_g1_i16	1	p1	(T)15	15	71	85
TRINITY_DN615_c0_g1_i16	2	c	(A)11taaaaaaagacac(A)58	82	1980	2061
TRINITY_DN615_c0_g1_i5	1	p1	(T)15	15	71	85
TRINITY_DN615_c0_g1_i5	2	c	(A)11taaaaaaagacac(A)58	82	2078	2159
TRINITY_DN615_c0_g1_i3	1	p1	(T)15	15	71	85
TRINITY_DN615_c0_g1_i3	2	c	(A)11taaaaaaagacac(A)58	82	1895	1976
TRINITY_DN615_c0_g1_i15	1	p1	(T)15	15	71	85
TRINITY_DN615_c0_g1_i15	2	p1	(A)12	12	911	922
TRINITY_DN615_c0_g1_i14	1	p1	(T)15	15	71	85
TRINITY_DN615_c0_g1_i14	2	p1	(A)10	10	911	920
TRINITY_DN615_c0_g1_i14	3	c	(A)11taaaaaaagacac(A)58	82	2109	2190
TRINITY_DN615_c0_g1_i12	1	p1	(T)15	15	71	85
TRINITY_DN615_c0_g1_i12	2	p1	(A)12	12	911	922
TRINITY_DN615_c0_g1_i12	3	c	(A)11taaaaaaagacac(A)58	82	2027	2108
TRINITY_DN697_c0_g1_i1	1	p3	(CAT)6	18	129	146
TRINITY_DN697_c0_g1_i1	2	p3	(TGC)5	15	623	637
TRINITY_DN697_c0_g1_i1	3	p1	(A)24	24	1619	1642
TRINITY_DN609_c0_g1_i1	1	p3	(CAA)4	12	233	244
TRINITY_DN609_c0_g1_i1	2	p1	(A)46	46	754	799
TRINITY_DN614_c0_g1_i1	1	p2	(TC)11	22	1	22
TRINITY_DN652_c0_g1_i1	1	p1	(T)10	10	1	10
TRINITY_DN652_c0_g1_i1	2	p1	(T)23	23	354	376
TRINITY_DN652_c1_g1_i1	1	p3	(TTC)5	15	33	47
TRINITY_DN652_c1_g1_i1	2	c	(AAAGA)3ttgtgaaatagtagaagtcagcattgaaagagagatgatggataatatcaaggcctcctgcattgctggttagagatttc(T)12ctttctttctctttc(T)10	132	1722	1853
TRINITY_DN652_c1_g1_i1	3	p1	(A)23	23	2017	2039
TRINITY_DN652_c1_g1_i2	1	p3	(TTC)5	15	33	47
TRINITY_DN652_c1_g1_i2	2	c	(AAAGA)3ttgtgaaatagtagaagtcagcattgaaagagagatgatggataatatcaaggcctcctgcattgctggttagagatttc(T)12ctttctttctctttc(T)10	132	908	1039
TRINITY_DN652_c1_g1_i2	3	p1	(A)23	23	1203	1225
TRINITY_DN687_c0_g1_i1	1	p1	(T)30	30	1	30
TRINITY_DN625_c0_g1_i1	1	p1	(T)12	12	28	39
TRINITY_DN625_c0_g1_i1	2	c	(A)11gaaaaaaagaattgaaataatgatacccactcttcttt(A)16	65	1347	1411
TRINITY_DN621_c0_g1_i2	1	p3	(TCT)8	24	29	52
TRINITY_DN621_c0_g1_i2	2	p3	(TTC)5	15	4328	4342
TRINITY_DN621_c0_g1_i1	1	p3	(TCT)8	24	29	52
TRINITY_DN621_c0_g1_i1	2	p3	(TTC)5	15	2883	2897
TRINITY_DN661_c0_g1_i1	1	c	(G)14tg(T)15	31	1	31
TRINITY_DN661_c0_g1_i1	2	p6	(AAAAAT)3	18	296	313
TRINITY_DN617_c0_g1_i1	1	p3	(AGA)4	12	849	860
TRINITY_DN617_c0_g1_i1	2	p1	(A)14	14	3215	3228
TRINITY_DN636_c0_g1_i1	1	p3	(AAG)4	12	1	12
TRINITY_DN636_c0_g1_i1	2	p3	(GTA)4	12	155	166
TRINITY_DN636_c0_g1_i1	3	p1	(A)51	51	348	398
TRINITY_DN677_c0_g1_i1	1	p1	(T)13	13	1	13
TRINITY_DN677_c0_g1_i2	1	p1	(T)13	13	1	13
TRINITY_DN677_c0_g1_i2	2	p1	(A)15	15	708	722
TRINITY_DN632_c0_g1_i2	1	c	(CTC)4cttcaccttctcctcctccaccatactactacaagtcc(CCA)4tctccatcacctcctccaccatactactacaaatcc(CCA)4	110	17	126
TRINITY_DN632_c0_g1_i2	2	c	(CCA)4tcaccgt(CTC)4cctactactacaaatcc(CCA)4	60	271	330
TRINITY_DN632_c0_g1_i2	3	p3	(CCA)4	12	463	474
TRINITY_DN632_c0_g1_i2	4	p1	(A)23	23	970	992
TRINITY_DN632_c0_g1_i1	1	c	(CTC)4cttcaccttctcctcctccaccatactactacaagtcc(CCA)4tctccatcacctcctccaccatactactacaaatctccgccgccaccatcgccttcaccgcctccaccatactactacaaatcc(CCA)4tcaccctcacctcctcccccgtactactataaatccccacctccaccatcaccatcgcctcctccaccatactactacaaatcc(CCA)4	254	17	270
TRINITY_DN632_c0_g1_i1	2	c	(CCA)4tcaccgt(CTC)4cctactactacaaatcc(CCA)4	60	403	462
TRINITY_DN632_c0_g1_i1	3	p3	(CCA)4	12	595	606
TRINITY_DN632_c0_g1_i1	4	p1	(A)23	23	1102	1124
TRINITY_DN632_c0_g1_i5	1	c	(CTC)4cttcaccttctcctcctccaccatactactacaagtcc(CCA)4tctccatcacctcctccaccatactactacaaatcc(CCA)4tcatcc(CCA)4	128	17	144
TRINITY_DN632_c0_g1_i5	2	c	(CCA)4tcaccgt(CTC)4cctactactacaaatcc(CCA)4	60	277	336
TRINITY_DN632_c0_g1_i5	3	p3	(CCA)4	12	469	480
TRINITY_DN632_c0_g1_i5	4	p1	(A)23	23	976	998
TRINITY_DN632_c0_g1_i4	1	c	(CTC)4cttcaccttctcctcctccaccatactactacaagtcc(CCA)4tctccatcacctcctccaccatactactacaaatctccgccgccaccatcgccttcaccgcctccaccatactactacaaatcc(CCA)4tcaccctcacctcctcccccgtactactataaatccccacctccaccatcaccatcgcctcctccaccatactactacaaatcc(CCA)4	254	17	270
TRINITY_DN632_c0_g1_i4	2	p3	(CCA)4	12	403	414
TRINITY_DN632_c0_g1_i4	3	p1	(A)23	23	910	932
TRINITY_DN632_c0_g1_i3	1	c	(CTC)4cttcaccttctcctcctccaccatactactacaagtcc(CCA)4tctccatcacctcctccaccatactactacaaatcc(CCA)4tcatcc(CCA)4	128	17	144
TRINITY_DN632_c0_g1_i3	2	p3	(CCA)4	12	277	288
TRINITY_DN632_c0_g1_i3	3	p1	(A)23	23	784	806
TRINITY_DN660_c0_g1_i1	1	p1	(T)28	28	1	28
TRINITY_DN643_c0_g1_i1	1	p1	(T)10	10	218	227
TRINITY_DN643_c0_g1_i2	1	p1	(T)10	10	218	227
TRINITY_DN648_c0_g1_i1	1	c	(A)11gctacatattacatttatcctcacacaaacatgtactcatcaactaaagttgtaatttaattttaatttttgtaaag(A)10	98	2	99
TRINITY_DN648_c0_g1_i1	2	p6	(TCAGCC)4	24	320	343
TRINITY_DN648_c0_g1_i1	3	p1	(A)17	17	1102	1118
TRINITY_DN663_c0_g1_i2	1	p1	(T)23	23	2505	2527
TRINITY_DN663_c0_g1_i3	1	p1	(T)23	23	1685	1707
TRINITY_DN663_c0_g1_i1	1	p1	(T)23	23	1792	1814
TRINITY_DN611_c0_g1_i1	1	p1	(A)26	26	1234	1259
TRINITY_DN654_c0_g1_i1	1	p1	(T)59	59	1	59
TRINITY_DN680_c0_g1_i2	1	c*	(ACAAA)3(A)39*	51	37	87
TRINITY_DN680_c0_g1_i2	2	p1	(T)10	10	671	680
TRINITY_DN680_c1_g1_i1	1	p1	(T)22	22	3	24
TRINITY_DN680_c1_g1_i1	2	c	(A)23c(A)19	43	269	311
TRINITY_DN680_c2_g1_i1	1	c	(T)10c(T)23	34	38	71
TRINITY_DN680_c2_g1_i1	2	p1	(A)21	21	279	299
TRINITY_DN603_c0_g1_i2	1	p1	(A)23	23	1	23
TRINITY_DN603_c0_g1_i2	2	p3	(TCA)11	33	4895	4927
TRINITY_DN603_c0_g1_i1	1	p1	(A)23	23	1	23
TRINITY_DN603_c0_g1_i1	2	p3	(TCA)11	33	4722	4754
TRINITY_DN604_c0_g1_i1	1	p1	(T)62	62	1	62
TRINITY_DN610_c0_g1_i1	1	p1	(T)18	18	1	18
TRINITY_DN640_c0_g1_i1	1	p1	(T)23	23	1257	1279
TRINITY_DN688_c0_g1_i2	1	p1	(A)11	11	2036	2046
TRINITY_DN688_c1_g2_i10	1	p3	(TTA)4	12	1525	1536
TRINITY_DN688_c1_g2_i10	2	p3	(TTA)4	12	1968	1979
TRINITY_DN688_c1_g2_i9	1	p3	(TTA)4	12	1450	1461
TRINITY_DN688_c1_g2_i9	2	p3	(TTA)4	12	1893	1904
TRINITY_DN688_c1_g2_i13	1	c	(TTA)4ttgattttgatcatcaactggagaaattgcaaaatctgtaagtgagactacatcgttacaattttattgattgtttgctttgttcg(TTA)4	110	1450	1559
TRINITY_DN688_c1_g2_i7	1	c	(TTA)4ttgattttgatcatcaactggagaaattgcaaaatctgtaagtgagactacatcgttacaattttattgattgtttgctttgttcg(TTA)4	110	1525	1634
TRINITY_DN649_c0_g1_i1	1	c	(T)16actgaaattaaa(T)18acagaagaaatcagagatagatc(CATT)5	89	18	106
TRINITY_DN649_c0_g1_i1	2	p1	(A)11	11	328	338
TRINITY_DN649_c0_g1_i1	3	p3	(CCG)4	12	563	574
TRINITY_DN649_c0_g1_i1	4	c	(CCA)4cgtctcccccttccaccaccgcctccccctccatacccaccacctcctccactggagtaaccacctcca(CCG)5	96	773	868
TRINITY_DN628_c0_g1_i1	1	p1	(T)11	11	476	486
TRINITY_DN651_c0_g1_i1	1	p1	(A)32	32	728	759
TRINITY_DN638_c0_g1_i6	1	p1	(A)50	50	2198	2247
TRINITY_DN638_c0_g1_i9	1	p1	(A)50	50	1169	1218
TRINITY_DN627_c0_g1_i1	1	p2	(AG)11	22	1685	1706
TRINITY_DN629_c0_g1_i1	1	p3	(TTG)4	12	270	281
TRINITY_DN629_c0_g1_i1	2	p3	(AAT)4	12	2450	2461
TRINITY_DN670_c0_g1_i1	1	p6	(TTGTTT)3	18	414	431
TRINITY_DN670_c0_g1_i2	1	p3	(AGA)4	12	1888	1899
TRINITY_DN670_c0_g1_i2	2	p6	(TTGTTT)3	18	4760	4777
TRINITY_DN670_c0_g2_i1	1	p1	(A)24	24	1	24
TRINITY_DN665_c0_g1_i2	1	p1	(T)23	23	1	23
TRINITY_DN665_c0_g1_i2	2	p1	(A)21	21	1484	1504
TRINITY_DN665_c0_g1_i3	1	p1	(T)23	23	1	23
TRINITY_DN665_c0_g1_i3	2	p1	(A)21	21	1383	1403
TRINITY_DN665_c0_g1_i1	1	p1	(A)21	21	1263	1283
TRINITY_DN665_c1_g1_i1	1	c	(A)23gaaattgaaagagacccatatgtataaaaagattattatt(ATG)5	78	34	111
TRINITY_DN665_c1_g1_i1	2	p3	(ATT)4	12	214	225
TRINITY_DN665_c1_g1_i1	3	c	(A)23(C)14	37	379	415
TRINITY_DN678_c0_g1_i3	1	p1	(T)14	14	1	14
TRINITY_DN678_c0_g1_i3	2	p1	(A)12	12	2080	2091
TRINITY_DN678_c0_g1_i3	3	p1	(A)18	18	2232	2249
TRINITY_DN678_c0_g1_i2	1	p1	(T)14	14	1	14
TRINITY_DN678_c0_g1_i4	1	p1	(T)14	14	1	14
TRINITY_DN678_c0_g1_i4	2	p1	(A)12	12	2179	2190
TRINITY_DN678_c0_g1_i4	3	p1	(A)18	18	2331	2348
TRINITY_DN693_c0_g1_i1	1	p1	(T)16	16	1	16
TRINITY_DN693_c0_g1_i2	1	p1	(T)16	16	1	16
TRINITY_DN693_c0_g1_i2	2	p3	(CGA)4	12	1635	1646
TRINITY_DN693_c0_g1_i3	1	p1	(T)23	23	1	23
TRINITY_DN698_c0_g1_i1	1	p1	(T)23	23	1	23
TRINITY_DN698_c1_g1_i2	1	p2	(GA)8	16	12	27
TRINITY_DN698_c1_g1_i1	1	p2	(GA)8	16	12	27
TRINITY_DN671_c0_g1_i4	1	p1	(T)18	18	31	48
TRINITY_DN671_c0_g1_i2	1	p1	(T)18	18	31	48
TRINITY_DN671_c0_g1_i2	2	p1	(T)15	15	328	342
TRINITY_DN671_c0_g1_i2	3	p3	(TTA)8	24	3124	3147
TRINITY_DN671_c1_g1_i1	1	p2	(TA)11	22	48	69
TRINITY_DN671_c1_g1_i1	2	p3	(TAA)4	12	275	286
TRINITY_DN671_c1_g1_i1	3	p3	(AAT)8	24	831	854
TRINITY_DN602_c0_g1_i1	1	p3	(ATT)4	12	75	86
TRINITY_DN602_c0_g1_i1	2	p1	(A)15	15	993	1007
TRINITY_DN602_c0_g1_i3	1	p3	(ATT)4	12	75	86
TRINITY_DN602_c0_g1_i3	2	p1	(A)15	15	1094	1108
TRINITY_DN676_c0_g1_i2	1	p1	(T)14	14	1	14
TRINITY_DN676_c0_g1_i1	1	p1	(T)14	14	1	14
TRINITY_DN641_c0_g1_i1	1	p2	(AT)10	20	31	50
TRINITY_DN641_c0_g1_i1	2	c*	(AT)8(T)10*	25	679	703
TRINITY_DN673_c0_g1_i1	1	p3	(TTC)7	21	30	50
TRINITY_DN673_c0_g1_i1	2	p1	(T)10	10	1089	1098
TRINITY_DN673_c0_g1_i1	3	p1	(A)23	23	1292	1314
TRINITY_DN644_c0_g1_i2	1	p1	(T)51	51	1	51
TRINITY_DN607_c0_g1_i2	1	p1	(T)11	11	500	510
TRINITY_DN607_c0_g1_i2	2	p3	(TCC)4	12	1006	1017
TRINITY_DN607_c0_g1_i2	3	c	(AGA)4tgaccaataaatgaaaaagctgtggattgagtggaaatgat(A)58	111	1434	1544
TRINITY_DN607_c0_g1_i1	1	p2	(AG)12	24	39	62
TRINITY_DN607_c0_g1_i1	2	p1	(A)10	10	2298	2307
TRINITY_DN605_c0_g1_i1	1	p1	(T)47	47	630	676
TRINITY_DN605_c0_g1_i2	1	p3	(CTG)4	12	3349	3360
TRINITY_DN605_c0_g2_i3	1	p1	(T)15	15	1	15
TRINITY_DN605_c0_g2_i3	2	p1	(A)10	10	249	258
TRINITY_DN605_c0_g2_i3	3	p3	(CTG)5	15	2154	2168
TRINITY_DN605_c0_g2_i5	1	p1	(T)15	15	1	15
TRINITY_DN605_c0_g2_i5	2	p1	(A)10	10	249	258
TRINITY_DN605_c0_g2_i5	3	p3	(CTG)5	15	2264	2278
TRINITY_DN605_c0_g2_i2	1	p1	(T)15	15	1	15
TRINITY_DN605_c0_g2_i2	2	p1	(A)10	10	249	258
TRINITY_DN605_c0_g2_i2	3	p3	(CTG)5	15	2542	2556
TRINITY_DN605_c0_g2_i1	1	p1	(T)15	15	1	15
TRINITY_DN605_c0_g2_i1	2	p1	(A)10	10	249	258
TRINITY_DN605_c0_g2_i4	1	p1	(T)15	15	1	15
TRINITY_DN605_c0_g2_i4	2	p1	(A)10	10	249	258
TRINITY_DN622_c0_g1_i1	1	p1	(A)19	19	1084	1102
TRINITY_DN606_c0_g1_i1	1	p3	(AGA)4	12	1186	1197
TRINITY_DN606_c0_g1_i1	2	p1	(A)23	23	2777	2799
TRINITY_DN645_c0_g1_i1	1	p1	(A)11	11	4	14
TRINITY_DN645_c0_g1_i1	2	p1	(A)70	70	2326	2395
TRINITY_DN608_c0_g1_i3	1	p1	(T)10	10	3579	3588
TRINITY_DN608_c0_g1_i3	2	p1	(A)23	23	3787	3809
TRINITY_DN608_c0_g2_i1	1	p2	(AT)9	18	42	59
TRINITY_DN608_c0_g2_i1	2	p1	(A)23	23	3445	3467
TRINITY_DN608_c1_g1_i1	1	p1	(A)13	13	42	54
TRINITY_DN608_c1_g1_i1	2	p3	(GCT)4	12	1160	1171
TRINITY_DN608_c1_g1_i1	3	p5	(ATAGA)3	15	2173	2187
TRINITY_DN633_c0_g1_i1	1	c*	(A)23(AAACT)3*	35	1	35
TRINITY_DN633_c0_g1_i1	2	p3	(GAA)6	18	781	798
TRINITY_DN633_c1_g1_i1	1	p3	(TTC)7	21	197	217
TRINITY_DN685_c0_g1_i1	1	p1	(T)23	23	1	23
TRINITY_DN685_c0_g1_i1	2	p1	(A)23	23	2005	2027
TRINITY_DN618_c0_g1_i1	1	p6	(GATGAC)3	18	337	354
TRINITY_DN618_c0_g1_i1	2	p1	(A)61	61	1644	1704
TRINITY_DN679_c0_g1_i1	1	c	(TC)28cctctctctctccgccatggattcctcaagtcccaccgccgtaagaaaaccctgcttcctcc(ACG)5	133	1	133
TRINITY_DN679_c0_g1_i1	2	p6	(AAAACA)3	18	546	563
TRINITY_DN679_c0_g1_i1	3	c	(A)17c(A)23	41	911	951
TRINITY_DN666_c0_g1_i2	1	p1	(T)18	18	2466	2483
TRINITY_DN666_c0_g1_i3	1	p1	(T)18	18	2247	2264
TRINITY_DN666_c0_g1_i1	1	p1	(T)18	18	2327	2344
TRINITY_DN657_c0_g1_i1	1	p1	(A)11	11	593	603
TRINITY_DN657_c0_g1_i1	2	p3	(CGC)4	12	804	815
TRINITY_DN657_c0_g1_i1	3	c	(A)54c(A)23	78	1361	1438
TRINITY_DN647_c0_g1_i2	1	p1	(A)22	22	1500	1521
TRINITY_DN653_c0_g1_i2	1	c	(T)10atcgccaaggtgagtatagctgagcaataattaacttgaactc(T)10	63	1	63
TRINITY_DN653_c0_g1_i2	2	p1	(T)17	17	415	431
TRINITY_DN653_c0_g1_i1	1	c	(T)10atcgccaaggtgagtatagctgagcaataattaacttgaactc(T)10	63	1	63
TRINITY_DN653_c0_g1_i1	2	p1	(T)17	17	415	431
TRINITY_DN669_c0_g1_i1	1	p1	(A)11	11	1527	1537
TRINITY_DN623_c0_g1_i7	1	c	(GGAGTT)3ggagtgggatcatgagatggagggctgtagtatccaccacctgaaggagtagatggggttggagttgac(GGAGTT)3ggagtgggatcatgagatggagggctgtagtat(CCA)4gaaggaggattcaatggagttgatggggttgatggggttggagtgggatcatgagatggagggctgtagtat(CCA)4gaaggaggattcaatggagttgatggggttgatggggttggagtgggatcatgagatggagggctgtagtatccaccaccagggctgtagtat(CCA)4gaaggaggatttgatggggttgacggggtaggagtgggatcgtgggacggagggctgtagtac(CCA)4	414	52	465
TRINITY_DN623_c0_g1_i8	1	c	(GGAGTT)3ggagtgggatcatgagatggagggctgtagtatccaccacctgaaggagtagatggggttggagttgac(GGAGTT)3ggagtgggatcatgagatggagggctgtagtat(CCA)4gaaggaggattcaatggagttgatggggttgatggggttggagtgggatcatgagatggagggctgtagtat(CCA)4	234	52	285
TRINITY_DN623_c0_g1_i8	2	c	(GGAGTT)3ggagtgggatcatgagatggagggctgtagtat(CCA)4gaaggaggatttgatggggttgacggggtaggagtgggatcgtgggacggagggctgtagtac(CCA)4	138	562	699
TRINITY_DN623_c0_g1_i3	1	c	(GGAGTT)3ggagtgggatcatgagatggagggctgtagtatccaccacctgaaggagtagatggggttggagttgac(GGAGTT)3ggagtgggatcatgagatggagggctgtagtat(CCA)4gaaggaggattcaatggagttgatggggttgatggggttggagtgggatcatgagatggagggctgtagtat(CCA)4	234	52	285
TRINITY_DN623_c0_g1_i3	2	c	(GGAGTT)3ggagtgggatcatgagatggagggctgtagtat(CCA)4gaaggaggatttgatggggttgacggggtaggagtgggatcgtgggacggagggctgtagtac(CCA)4	138	562	699
TRINITY_DN623_c0_g1_i1	1	c	(GGAGTT)3ggagtgggatcatgagatggagggctgtagtatccaccacctgaaggagtagatggggttggagttgac(GGAGTT)3	105	52	156
TRINITY_DN623_c0_g1_i1	2	c	(GGAGTT)3ggagtgggatcatgagatggagggctgtagtat(CCA)4gaaggaggatttgatggggttgacggggtaggagtgggatcgtgggacggagggctgtagtac(CCA)4	138	415	552
TRINITY_DN623_c0_g1_i2	1	c	(GGAGTT)3ggagtgggatcatgagatggagggctgtagtatccaccacctgaaggagtagatggggttggagttgac(GGAGTT)3ggagtgggatcatgagatggagggctgtagtat(CCA)4gaaggaggattcaatggagttgatggggttgatggggttggagtgggatcatgagatggagggctgtagtat(CCA)4gaaggaggattcaatggagttgatggggttgatggggttggagtgggatcatgagatggagggctgtagtatccaccaccagggctgtagtat(CCA)4gaaggaggatttgatggggttgacggggtaggagtgggatcgtgggacggagggctgtagtac(CCA)4	414	52	465
TRINITY_DN601_c0_g1_i1	1	p1	(T)11	11	1	11
TRINITY_DN601_c0_g1_i1	2	p3	(ATT)4	12	138	149
TRINITY_DN601_c0_g1_i1	3	p3	(GAA)6	18	1338	1355
TRINITY_DN601_c1_g1_i1	1	c	(A)10catttttaagtgcttggaact(TA)10	51	19	69
TRINITY_DN601_c1_g1_i1	2	p3	(TTC)5	15	429	443
TRINITY_DN686_c0_g1_i1	1	c	(TC)10tactctctctcttcagccc(ACA)7	60	13	72
TRINITY_DN686_c0_g1_i1	2	p3	(CAG)4	12	1323	1334
TRINITY_DN686_c0_g1_i1	3	p1	(A)11	11	1723	1733
TRINITY_DN624_c0_g1_i1	1	c	(T)25attaaaaaaata(T)32aataaaaaaaacaaaaaatttgaatct(TTA)4	108	11	118
TRINITY_DN624_c1_g1_i1	1	p5	(TAAAA)3	15	25	39
TRINITY_DN681_c0_g1_i1	1	p1	(A)14	14	1643	1656
TRINITY_DN681_c1_g1_i1	1	c	(A)22taaaaaatg(T)17	48	24	71
TRINITY_DN681_c1_g1_i2	1	p1	(T)14	14	43	56
TRINITY_DN655_c0_g1_i3	1	c	(A)62c(A)23	86	70	155
TRINITY_DN655_c0_g2_i3	1	p1	(A)23	23	281	303
TRINITY_DN655_c0_g2_i4	1	p1	(A)23	23	524	546
TRINITY_DN655_c0_g2_i2	1	p1	(A)23	23	282	304
TRINITY_DN655_c0_g3_i1	1	p3	(TCG)4	12	594	605
TRINITY_DN655_c1_g1_i1	1	p1	(T)11	11	632	642
TRINITY_DN655_c1_g1_i13	1	p1	(A)11	11	27	37
TRINITY_DN655_c1_g1_i13	2	p3	(TCT)4	12	224	235
TRINITY_DN655_c1_g1_i8	1	p1	(T)11	11	632	642
TRINITY_DN655_c1_g1_i2	1	p1	(A)11	11	27	37
TRINITY_DN655_c1_g1_i2	2	p3	(TCT)4	12	224	235
TRINITY_DN655_c1_g1_i7	1	p1	(A)11	11	27	37
TRINITY_DN655_c1_g1_i7	2	p3	(TCT)4	12	224	235
TRINITY_DN655_c1_g1_i5	1	p1	(A)11	11	27	37
TRINITY_DN655_c1_g1_i5	2	p3	(TCT)4	12	224	235
TRINITY_DN655_c1_g1_i4	1	p1	(A)11	11	27	37
TRINITY_DN655_c1_g1_i4	2	p3	(TCT)4	12	224	235
TRINITY_DN655_c4_g1_i2	1	p1	(A)23	23	206	228
TRINITY_DN655_c4_g1_i1	1	p1	(A)23	23	244	266
TRINITY_DN695_c0_g1_i3	1	p3	(GAA)4	12	313	324
TRINITY_DN695_c0_g1_i3	2	c	(A)28caaacaaaat(A)22	60	934	993
TRINITY_DN695_c0_g1_i1	1	c	(TTTTA)3tcggatagtagataatttgtaattttaattataaaatttggtgacgatatttatcaataaagtttggggctttgtgatgttgaatct(A)28caaacaaaat(A)22	162	1577	1738
TRINITY_DN695_c0_g2_i1	1	p2	(AT)12	24	31	54
TRINITY_DN695_c1_g1_i3	1	p1	(A)12	12	88	99
TRINITY_DN695_c1_g1_i3	2	p1	(A)12	12	2835	2846
TRINITY_DN695_c1_g1_i3	3	p1	(A)11	11	3542	3552
TRINITY_DN695_c1_g1_i4	1	p1	(A)10	10	88	97
TRINITY_DN695_c1_g1_i4	2	p1	(A)12	12	2839	2850
TRINITY_DN695_c1_g1_i4	3	p1	(A)11	11	3638	3648
TRINITY_DN695_c1_g1_i5	1	p1	(A)10	10	88	97
TRINITY_DN695_c1_g1_i2	1	p1	(T)16	16	1	16
TRINITY_DN650_c0_g1_i1	1	c	(T)21attttttatttata(T)33ataaaatttcttattttttttattttttattttaa(T)26ataaaatttcttattttttttattttttattttaa(T)36attttttatttata(T)21	235	1	235
TRINITY_DN650_c0_g2_i1	1	p1	(A)13	13	36	48
TRINITY_DN650_c0_g2_i1	2	c	(A)11tttttttaaaaaa(T)11a(T)21	57	2831	2887
TRINITY_DN646_c0_g1_i2	1	p1	(T)37	37	17	53
TRINITY_DN658_c0_g1_i1	1	p1	(T)18	18	1	18
TRINITY_DN658_c1_g1_i1	1	p1	(T)16	16	24	39
TRINITY_DN658_c2_g1_i1	1	p1	(A)15	15	10	24
TRINITY_DN658_c2_g1_i2	1	p1	(A)15	15	10	24
TRINITY_DN630_c0_g1_i12	1	p2	(AG)10	20	30	49
TRINITY_DN630_c0_g1_i12	2	p1	(A)11	11	1312	1322
TRINITY_DN630_c0_g1_i11	1	p6	(AATATT)4	24	1	24
TRINITY_DN630_c0_g1_i11	2	p1	(A)11	11	1682	1692
TRINITY_DN630_c0_g1_i11	3	p1	(A)10	10	2073	2082
TRINITY_DN630_c0_g1_i11	4	p3	(AAG)5	15	2778	2792
TRINITY_DN630_c0_g1_i11	5	p1	(A)10	10	2954	2963
TRINITY_DN630_c0_g1_i11	6	p1	(A)11	11	3391	3401
TRINITY_DN630_c0_g1_i5	1	p6	(AATATT)4	24	1	24
TRINITY_DN630_c0_g1_i5	2	p1	(A)11	11	1295	1305
TRINITY_DN630_c0_g1_i7	1	p2	(AG)10	20	30	49
TRINITY_DN630_c0_g1_i7	2	p1	(A)11	11	1141	1151
TRINITY_DN630_c0_g1_i7	3	p1	(A)10	10	1545	1554
TRINITY_DN630_c0_g1_i7	4	p3	(AAG)5	15	2250	2264
TRINITY_DN630_c0_g1_i7	5	p1	(A)10	10	2426	2435
TRINITY_DN630_c0_g1_i7	6	p1	(A)11	11	2863	2873
TRINITY_DN630_c0_g1_i10	1	p6	(AATATT)4	24	1	24
TRINITY_DN630_c0_g1_i10	2	p1	(A)11	11	1151	1161
TRINITY_DN630_c0_g1_i10	3	p1	(A)10	10	1555	1564
TRINITY_DN630_c0_g1_i10	4	p3	(AAG)5	15	2260	2274
TRINITY_DN630_c0_g1_i10	5	p1	(A)10	10	2436	2445
TRINITY_DN630_c0_g1_i10	6	p1	(A)11	11	2873	2883
TRINITY_DN630_c0_g1_i3	1	p2	(AG)10	20	30	49
TRINITY_DN630_c0_g1_i3	2	p1	(A)10	10	1672	1681
TRINITY_DN630_c0_g1_i14	1	p6	(AATATT)4	24	1	24
TRINITY_DN630_c0_g1_i14	2	p1	(A)11	11	1322	1332
TRINITY_DN630_c1_g1_i1	1	p1	(T)24	24	15	38
TRINITY_DN630_c1_g1_i1	2	p3	(GAA)4	12	1472	1483
TRINITY_DN626_c0_g1_i1	1	c	(T)23agatagaaacacaccaaaggcatacatattttttattaattatatttctcac(TTA)4	87	1	87
TRINITY_DN626_c0_g1_i1	2	p1	(T)11	11	665	675
TRINITY_DN675_c0_g1_i1	1	p1	(A)11	11	745	755
TRINITY_DN600_c0_g1_i1	1	p1	(A)10	10	47	56
TRINITY_DN600_c0_g1_i1	2	p3	(TTC)5	15	205	219
TRINITY_DN600_c1_g1_i3	1	c	(T)11gttggttggt(G)11(T)41	73	7	79
TRINITY_DN600_c1_g1_i3	2	c	(AAG)4aaattctcttgttttcttcttccttctttattttttctg(T)18	69	1438	1506
TRINITY_DN683_c0_g1_i2	1	p1	(A)10	10	1768	1777
TRINITY_DN683_c0_g1_i1	1	p1	(A)10	10	2195	2204
TRINITY_DN634_c0_g1_i1	1	p1	(A)61	61	1397	1457
TRINITY_DN635_c0_g1_i1	1	p1	(T)23	23	1	23
TRINITY_DN635_c0_g1_i1	2	p3	(GAA)4	12	227	238
TRINITY_DN635_c0_g1_i1	3	p3	(GAA)5	15	1238	1252
TRINITY_DN635_c1_g2_i1	1	p1	(A)28	28	1	28
TRINITY_DN684_c0_g1_i1	1	p1	(A)19	19	1094	1112
TRINITY_DN667_c0_g1_i1	1	p1	(T)15	15	1	15
TRINITY_DN667_c0_g1_i1	2	p2	(TC)18	36	323	358
TRINITY_DN692_c0_g1_i1	1	p1	(A)16	16	322	337
TRINITY_DN692_c1_g1_i1	1	c	(T)13aggttatttttttgttaattgttgttttta(T)18	61	6	66
TRINITY_DN616_c0_g1_i3	1	p2	(GA)10	20	39	58
TRINITY_DN616_c0_g1_i3	2	p6	(GCCACA)3	18	2042	2059
TRINITY_DN616_c0_g1_i3	3	p3	(GGA)4	12	2331	2342
TRINITY_DN616_c0_g1_i3	4	p1	(A)10	10	3122	3131
TRINITY_DN616_c0_g1_i2	1	p3	(GGA)4	12	933	944
TRINITY_DN616_c0_g1_i2	2	p1	(A)10	10	1724	1733
TRINITY_DN616_c0_g1_i1	1	p2	(GA)10	20	39	58
TRINITY_DN616_c0_g1_i1	2	p6	(GCCACA)3	18	1839	1856
TRINITY_DN616_c0_g1_i1	3	p3	(GGA)4	12	2128	2139
TRINITY_DN616_c0_g1_i1	4	p1	(A)10	10	2919	2928
TRINITY_DN637_c0_g1_i2	1	p1	(T)23	23	1	23
TRINITY_DN637_c0_g1_i1	1	p1	(T)23	23	1	23
TRINITY_DN690_c0_g1_i2	1	p6	(TTTTCA)3	18	524	541
TRINITY_DN690_c0_g1_i2	2	c	(T)20aaaaaaa(T)23	50	729	778
TRINITY_DN690_c1_g1_i2	1	c	(A)18taaaaaat(A)29taaaaaat(A)23	86	562	647
TRINITY_DN694_c0_g1_i1	1	p1	(T)16	16	1	16
TRINITY_DN689_c0_g1_i1	1	c	(T)10g(T)43	54	1	54
TRINITY_DN613_c0_g1_i5	1	c*	(A)10(AAAAAT)3*	23	245	267
TRINITY_DN613_c0_g1_i4	1	c*	(A)10(AAAAAT)3*	23	245	267
TRINITY_DN737_c0_g1_i7	1	p1	(T)28	28	14	41
TRINITY_DN737_c0_g1_i9	1	p1	(T)28	28	14	41
TRINITY_DN737_c0_g1_i5	1	p1	(T)28	28	14	41
TRINITY_DN737_c0_g1_i4	1	p1	(T)28	28	14	41
TRINITY_DN737_c0_g1_i10	1	p1	(T)28	28	14	41
TRINITY_DN737_c0_g1_i6	1	p1	(T)28	28	14	41
TRINITY_DN737_c0_g1_i2	1	p1	(T)28	28	14	41
TRINITY_DN737_c0_g1_i1	1	p1	(T)28	28	14	41
TRINITY_DN795_c0_g1_i1	1	p1	(A)10	10	28	37
TRINITY_DN795_c0_g1_i1	2	p3	(TTC)4	12	1933	1944
TRINITY_DN795_c1_g1_i1	1	p1	(A)18	18	323	340
TRINITY_DN757_c0_g1_i3	1	p1	(T)10	10	1	10
TRINITY_DN757_c0_g1_i3	2	p2	(GA)12	24	4666	4689
TRINITY_DN757_c0_g1_i4	1	p1	(T)10	10	1	10
TRINITY_DN757_c0_g1_i4	2	p2	(GA)12	24	4974	4997
TRINITY_DN757_c0_g1_i2	1	p1	(T)10	10	1	10
TRINITY_DN757_c0_g1_i2	2	p2	(GA)12	24	5364	5387
TRINITY_DN757_c0_g1_i1	1	p1	(T)10	10	1	10
TRINITY_DN757_c0_g1_i1	2	p2	(GA)12	24	5056	5079
TRINITY_DN757_c1_g1_i1	1	c	(CT)8aaaaggtatattcctccgtttttatgcgtgtgt(AG)8	65	692	756
TRINITY_DN749_c0_g1_i1	1	p1	(T)23	23	1	23
TRINITY_DN713_c0_g1_i1	1	p2	(GA)15	30	970	999
TRINITY_DN702_c0_g1_i1	1	p1	(A)23	23	958	980
TRINITY_DN759_c0_g1_i1	1	p1	(A)23	23	1	23
TRINITY_DN759_c0_g1_i1	2	p1	(T)10	10	270	279
TRINITY_DN759_c0_g1_i1	3	p3	(GCC)5	15	597	611
TRINITY_DN759_c1_g1_i1	1	c	(T)17agtgg(TAA)5	37	1	37
TRINITY_DN700_c0_g1_i1	1	p1	(T)10	10	1	10
TRINITY_DN700_c0_g1_i1	2	p3	(GTC)4	12	934	945
TRINITY_DN700_c0_g1_i1	3	p3	(AGA)4	12	1166	1177
TRINITY_DN700_c0_g1_i1	4	p3	(AAT)4	12	1285	1296
TRINITY_DN746_c0_g1_i4	1	c	(T)23g(T)35	59	1	59
TRINITY_DN746_c0_g1_i4	2	p3	(CAA)4	12	251	262
TRINITY_DN746_c0_g1_i4	3	p2	(AT)12	24	1530	1553
TRINITY_DN746_c0_g1_i2	1	c	(T)23g(T)35	59	1	59
TRINITY_DN746_c0_g1_i2	2	p3	(CAA)4	12	251	262
TRINITY_DN746_c0_g1_i2	3	p2	(AT)12	24	1568	1591
TRINITY_DN786_c0_g2_i8	1	p1	(A)13	13	810	822
TRINITY_DN786_c0_g2_i5	1	c	(TCC)4tctctatg(T)12	32	19	50
TRINITY_DN786_c0_g2_i1	1	c	(TCC)4tctctatg(T)12	32	19	50
TRINITY_DN786_c0_g2_i4	1	c	(TCC)4tctctatg(T)12	32	19	50
TRINITY_DN786_c0_g2_i13	1	c	(TCC)4tctctatg(T)12	32	19	50
TRINITY_DN786_c0_g2_i14	1	c	(TCC)4tctctatg(T)12	32	19	50
TRINITY_DN786_c0_g2_i10	1	c	(TCC)4tctctatg(T)12	32	19	50
TRINITY_DN786_c0_g2_i10	2	p1	(A)13	13	2715	2727
TRINITY_DN786_c0_g2_i6	1	c	(TCC)4tctctatg(T)12	32	19	50
TRINITY_DN786_c0_g2_i6	2	p1	(A)13	13	2666	2678
TRINITY_DN786_c1_g1_i1	1	p1	(A)23	23	1	23
TRINITY_DN786_c1_g1_i2	1	p1	(A)23	23	1	23
TRINITY_DN786_c2_g1_i3	1	p1	(T)10	10	1249	1258
TRINITY_DN786_c2_g1_i16	1	p1	(T)10	10	3698	3707
TRINITY_DN786_c3_g1_i1	1	p1	(A)15	15	1311	1325
TRINITY_DN756_c0_g1_i4	1	p1	(T)13	13	1	13
TRINITY_DN756_c0_g1_i3	1	p1	(T)20	20	10	29
TRINITY_DN703_c0_g1_i1	1	p3	(GAA)4	12	2067	2078
TRINITY_DN703_c0_g1_i1	2	p1	(T)23	23	2187	2209
TRINITY_DN753_c0_g1_i1	1	p1	(T)29	29	30	58
TRINITY_DN716_c0_g1_i3	1	p1	(T)18	18	46	63
TRINITY_DN716_c0_g1_i4	1	p1	(T)16	16	1	16
TRINITY_DN716_c0_g1_i1	1	p1	(T)15	15	27	41
TRINITY_DN734_c0_g1_i1	1	p3	(TTC)6	18	27	44
TRINITY_DN734_c0_g1_i1	2	p3	(CCG)4	12	220	231
TRINITY_DN734_c0_g1_i1	3	p2	(AG)9	18	977	994
TRINITY_DN734_c1_g1_i2	1	p2	(CT)29	58	1759	1816
TRINITY_DN734_c2_g1_i1	1	p1	(T)15	15	2	16
TRINITY_DN734_c2_g1_i1	2	p3	(TTC)8	24	539	562
TRINITY_DN729_c0_g1_i1	1	p1	(T)11	11	1	11
TRINITY_DN707_c0_g1_i11	1	p1	(T)56	56	77	132
TRINITY_DN707_c0_g1_i11	2	p3	(TCT)4	12	768	779
TRINITY_DN707_c0_g1_i4	1	p1	(T)56	56	77	132
TRINITY_DN707_c0_g1_i4	2	p3	(TTC)5	15	685	699
TRINITY_DN707_c0_g1_i5	1	p1	(T)56	56	39	94
TRINITY_DN707_c0_g1_i5	2	p3	(TTC)5	15	721	735
TRINITY_DN707_c0_g1_i3	1	p1	(T)56	56	39	94
TRINITY_DN791_c0_g1_i1	1	c	(T)21atattattta(T)22atattattta(T)22a(T)19	105	1	105
TRINITY_DN791_c0_g1_i1	2	p3	(TTA)6	18	2082	2099
TRINITY_DN776_c0_g1_i1	1	p1	(T)13	13	1	13
TRINITY_DN776_c0_g1_i1	2	c	(ATG)4ataatatataagcttcaagaataccaacaaattaaactatttcgaggaaagaaacagtatttttttaaca(T)10cttttggggggtgggggggtga(AAAAG)3	129	119	247
TRINITY_DN790_c0_g1_i1	1	c	(T)23aatagaacttaagagaagaatgtaattcatcta(ATC)4	68	1	68
TRINITY_DN769_c0_g1_i1	1	p1	(A)15	15	2290	2304
TRINITY_DN730_c0_g1_i1	1	p1	(A)23	23	1	23
TRINITY_DN730_c0_g1_i1	2	c	(AAAAGG)3gaaagacccac(T)10	39	996	1034
TRINITY_DN762_c0_g1_i1	1	c	(A)14ctatcaactaaaaaacctaccatgtcggaggaaaaccaccaccacggccaccaccacggcctcttccaccgccaca(AGG)4	102	87	188
TRINITY_DN762_c0_g1_i1	2	p1	(A)23	23	1277	1299
TRINITY_DN788_c0_g1_i1	1	c	(A)20tattaaa(T)16	43	1	43
TRINITY_DN788_c0_g1_i1	2	p3	(TCT)4	12	994	1005
TRINITY_DN788_c0_g1_i1	3	p1	(T)16	16	1415	1430
TRINITY_DN782_c0_g1_i3	1	p1	(T)10	10	44	53
TRINITY_DN782_c0_g1_i3	2	c	(T)19gccttgtaatcataatgaacgaacaattcaatgtataaacaattaaacatcgtatttttttc(A)64	145	522	666
TRINITY_DN782_c0_g1_i6	1	p3	(AAT)5	15	1894	1908
TRINITY_DN782_c0_g1_i8	1	p1	(T)10	10	44	53
TRINITY_DN782_c0_g1_i9	1	p1	(T)10	10	44	53
TRINITY_DN782_c0_g1_i7	1	p1	(T)10	10	44	53
TRINITY_DN782_c0_g1_i2	1	p1	(T)10	10	44	53
TRINITY_DN782_c0_g1_i2	2	p1	(A)10	10	418	427
TRINITY_DN782_c0_g1_i1	1	p1	(T)10	10	44	53
TRINITY_DN782_c0_g1_i1	2	c	(T)19gccttgtaatcataatgaacgaacaattcaatgtataaacaattaaacatcgtatttttttc(A)64	145	522	666
TRINITY_DN782_c0_g1_i5	1	p1	(T)10	10	44	53
TRINITY_DN782_c0_g1_i5	2	c	(GAAAT)3ttatatttgattattgtc(A)23t(A)13	70	359	428
TRINITY_DN782_c0_g1_i4	1	p1	(T)10	10	44	53
TRINITY_DN782_c0_g1_i4	2	c	(GAAAT)3ttatatttgattattgtc(A)64	97	359	455
TRINITY_DN782_c0_g3_i1	1	p2	(AG)8	16	3695	3710
TRINITY_DN782_c0_g3_i2	1	p2	(AG)8	16	3528	3543
TRINITY_DN782_c3_g1_i1	1	p1	(T)11	11	1874	1884
TRINITY_DN782_c4_g1_i1	1	p1	(A)23	23	50	72
TRINITY_DN731_c0_g1_i1	1	p1	(T)12	12	3133	3144
TRINITY_DN731_c1_g1_i1	1	p5	(AGCAG)3	15	212	226
TRINITY_DN731_c1_g1_i1	2	c	(A)10tg(A)11	23	1698	1720
TRINITY_DN752_c0_g1_i2	1	p6	(TAAGTG)3	18	43	60
TRINITY_DN752_c0_g1_i2	2	p1	(A)26	26	1001	1026
TRINITY_DN752_c0_g1_i1	1	p6	(TAAGTG)3	18	43	60
TRINITY_DN752_c0_g1_i1	2	p1	(A)26	26	1076	1101
TRINITY_DN751_c0_g1_i1	1	p1	(T)12	12	1	12
TRINITY_DN751_c0_g1_i1	2	p3	(ATC)4	12	462	473
TRINITY_DN748_c0_g1_i2	1	p1	(T)44	44	25	68
TRINITY_DN777_c0_g1_i1	1	p1	(T)16	16	1	16
TRINITY_DN744_c0_g1_i1	1	p3	(GCA)5	15	185	199
TRINITY_DN744_c0_g1_i1	2	p1	(A)23	23	646	668
TRINITY_DN793_c0_g1_i1	1	p1	(T)26	26	21	46
TRINITY_DN799_c0_g1_i1	1	p4	(AGGA)13	52	1	52
TRINITY_DN799_c0_g1_i1	2	p1	(A)63	63	4068	4130
TRINITY_DN781_c0_g1_i1	1	p3	(AAT)4	12	36	47
TRINITY_DN781_c0_g1_i2	1	p3	(AAT)4	12	36	47
TRINITY_DN781_c1_g1_i1	1	p3	(AAT)4	12	43	54
TRINITY_DN781_c1_g1_i1	2	p6	(GGAGAC)3	18	940	957
TRINITY_DN781_c1_g1_i1	3	p3	(AAT)4	12	1254	1265
TRINITY_DN773_c0_g1_i1	1	c*	(CAAAAA)3(A)33*ct(AGA)4	60	37	96
TRINITY_DN747_c0_g1_i1	1	p1	(T)23	23	1	23
TRINITY_DN747_c0_g1_i1	2	c	(A)23c(A)23c(A)22	70	822	891
TRINITY_DN760_c0_g1_i1	1	p1	(A)59	59	1835	1893
TRINITY_DN760_c1_g1_i2	1	p1	(A)23	23	9	31
TRINITY_DN760_c1_g1_i2	2	c	(C)11aaatttgtaaatattgaggggagttttattggctggttcattttgtaggttctaa(C)11	77	845	921
TRINITY_DN760_c1_g1_i3	1	p1	(A)23	23	9	31
TRINITY_DN771_c0_g1_i1	1	p1	(T)19	19	1	19
TRINITY_DN715_c0_g1_i5	1	c	(TTA)5tttttttaatgcttc(A)13	43	2227	2269
TRINITY_DN715_c1_g1_i1	1	p3	(TAT)6	18	36	53
TRINITY_DN764_c0_g1_i3	1	c	(T)12(A)10	22	13	34
TRINITY_DN764_c0_g1_i2	1	c	(T)12(A)10	22	13	34
TRINITY_DN764_c1_g1_i1	1	p1	(A)12	12	2578	2589
[truncated: 79,851 more rows]

## Sheet: Annotated DEUs containing SSRs
Supplementary Table S6: SSRs identified in Ivy gourd transcriptome and Uniprot annotation for SSR containing DEUs
Unigene ID	Uniprot SwissProt annotation
TRINITY_DN5875_c0_g1_i10	sp|A0A068Q609|C7124_PRUMU_Phenylacetaldehyde_oxime_monooxygenase_CYP71AN24_OS=Prunus_mume_OX=102107_GN=CYP71AN24_PE=1_SV=1
TRINITY_DN8018_c0_g1_i1	sp|B7TWW5|SQE2_PANGI_Squalene_monooxygenase_SE2_OS=Panax_ginseng_OX=4054_GN=SQE2_PE=2_SV=2
TRINITY_DN800_c0_g1_i3	sp|B9DFX7|HMA8_ARATH_Copper-transporting_ATPase_PAA2,_chloroplastic_OS=Arabidopsis_thaliana_OX=3702_GN=PAA2_PE=1_SV=1
TRINITY_DN3573_c0_g1_i1	sp|F4HPZ9|LIG6_ARATH_DNA_ligase_6_OS=Arabidopsis_thaliana_OX=3702_GN=LIG6_PE=2_SV=1
TRINITY_DN1616_c0_g1_i6	sp|F4HSX9|KLCR3_ARATH_Protein_KINESIN_LIGHT_CHAIN-RELATED_3_OS=Arabidopsis_thaliana_OX=3702_GN=KLCR3_PE=2_SV=1
TRINITY_DN11973_c0_g1_i2	sp|F4IDS7|VPS18_ARATH_Vacuolar_sorting_protein_18_OS=Arabidopsis_thaliana_OX=3702_GN=VPS18_PE=1_SV=1
TRINITY_DN10259_c0_g1_i2	sp|F4ILY9|AVT3B_ARATH_Amino_acid_transporter_AVT3B_OS=Arabidopsis_thaliana_OX=3702_GN=AVT3B_PE=2_SV=1
TRINITY_DN7952_c0_g1_i5	sp|F4IRW0|ATG1C_ARATH_Serine/threonine-protein_kinase_ATG1c_OS=Arabidopsis_thaliana_OX=3702_GN=ATG1C_PE=2_SV=1
TRINITY_DN1198_c0_g1_i3	sp|F4JFU8|OBL1_ARATH_Triacylglycerol_lipase_OBL1_OS=Arabidopsis_thaliana_OX=3702_GN=OBL1_PE=1_SV=1
TRINITY_DN1198_c0_g1_i8	sp|F4JFU8|OBL1_ARATH_Triacylglycerol_lipase_OBL1_OS=Arabidopsis_thaliana_OX=3702_GN=OBL1_PE=1_SV=1
TRINITY_DN3091_c1_g1_i1	sp|F4K1J4|ATXR7_ARATH_Histone-lysine_N-methyltransferase_ATXR7_OS=Arabidopsis_thaliana_OX=3702_GN=ATXR7_PE=2_SV=1
TRINITY_DN3091_c1_g1_i3	sp|F4K1J4|ATXR7_ARATH_Histone-lysine_N-methyltransferase_ATXR7_OS=Arabidopsis_thaliana_OX=3702_GN=ATXR7_PE=2_SV=1
TRINITY_DN2096_c1_g1_i4	sp|F4K4D6|PDP1_ARATH_PWWP_domain-containing_protein_1_OS=Arabidopsis_thaliana_OX=3702_GN=PDP1_PE=1_SV=1
TRINITY_DN2096_c1_g1_i5	sp|F4K4D6|PDP1_ARATH_PWWP_domain-containing_protein_1_OS=Arabidopsis_thaliana_OX=3702_GN=PDP1_PE=1_SV=1
TRINITY_DN5564_c0_g1_i5	sp|F4K4J0|THO5B_ARATH_THO_complex_subunit_5B_OS=Arabidopsis_thaliana_OX=3702_GN=THO5B_PE=1_SV=1
TRINITY_DN10225_c0_g1_i3	sp|G3FIN9|UGTK5_MANES_Linamarin_synthase_2_OS=Manihot_esculenta_OX=3983_GN=UGT85K5_PE=1_SV=1
TRINITY_DN157_c0_g1_i3	sp|K4BIZ9|WRK70_SOLLC_WRKY_DNA-binding_transcription_factor_70_OS=Solanum_lycopersicum_OX=4081_GN=WRKY70_PE=2_SV=1
TRINITY_DN12935_c0_g1_i2	sp|M4IQQ5|CCL4_HUMLU_2-methylpropanoate--CoA_ligase_CCL4_OS=Humulus_lupulus_OX=3486_GN=CCL4_PE=1_SV=1
TRINITY_DN2085_c0_g1_i11	sp|O22034|CFXQ2_CYACA_Protein_CfxQ_homolog_OS=Cyanidium_caldarium_OX=2771_GN=cfxQ_PE=3_SV=1
TRINITY_DN862_c0_g1_i4	sp|O22265|SR43C_ARATH_Signal_recognition_particle_43_kDa_protein,_chloroplastic_OS=Arabidopsis_thaliana_OX=3702_GN=CAO_PE=1_SV=2
TRINITY_DN7285_c0_g1_i3	sp|O23140|AP2M_ARATH_AP-2_complex_subunit_mu_OS=Arabidopsis_thaliana_OX=3702_GN=AP2M_PE=1_SV=1
TRINITY_DN2044_c0_g1_i1	sp|O48832|ERD7_ARATH_Protein_EARLY-RESPONSIVE_TO_DEHYDRATION_7,_chloroplastic_OS=Arabidopsis_thaliana_OX=3702_GN=ERD7_PE=1_SV=1
TRINITY_DN821_c0_g1_i2	sp|O49856|FTRC_SOYBN_Ferredoxin-thioredoxin_reductase_catalytic_chain,_chloroplastic_OS=Glycine_max_OX=3847_GN=FTRC_PE=2_SV=1
TRINITY_DN1755_c0_g1_i2	sp|O80567|LRP6B_ARATH_La-related_protein_6B_OS=Arabidopsis_thaliana_OX=3702_GN=LARP6B_PE=1_SV=2
TRINITY_DN12870_c0_g1_i1	sp|O82626|ERG_ANTMA_GTP-binding_protein_ERG_OS=Antirrhinum_majus_OX=4151_GN=ERG_PE=2_SV=1
TRINITY_DN1505_c0_g1_i4	sp|O82645|IQM1_ARATH_IQ_domain-containing_protein_IQM1_OS=Arabidopsis_thaliana_OX=3702_GN=IQM1_PE=1_SV=1
TRINITY_DN99390_c0_g1_i1	sp|P04323|POL3_DROME_Retrovirus-related_Pol_polyprotein_from_transposon_17.6_OS=Drosophila_melanogaster_OX=7227_GN=pol_PE=4_SV=1
TRINITY_DN1235_c0_g1_i1	sp|P05478|HSP16_SOYBN_18.5_kDa_class_I_heat_shock_protein_OS=Glycine_max_OX=3847_GN=HSP18.5-C_PE=3_SV=1
TRINITY_DN12664_c0_g1_i1	sp|P0C899|PP271_ARATH_Putative_pentatricopeptide_repeat-containing_protein_At3g49142_OS=Arabidopsis_thaliana_OX=3702_GN=PCMP-H77_PE=3_SV=1
TRINITY_DN5476_c0_g1_i10	sp|P0C8R0|PP416_ARATH_Putative_pentatricopeptide_repeat-containing_protein_At5g43820_OS=Arabidopsis_thaliana_OX=3702_GN=At5g43820_PE=1_SV=1
TRINITY_DN8644_c1_g1_i9	sp|P10978|POLX_TOBAC_Retrovirus-related_Pol_polyprotein_from_transposon_TNT_1-94_OS=Nicotiana_tabacum_OX=4097_PE=2_SV=1
TRINITY_DN303_c0_g1_i1	sp|P19724|POLG_PRSVW_Genome_polyprotein_(Fragment)_OS=Papaya_ringspot_virus_(strain_W)_OX=12207_PE=3_SV=1
TRINITY_DN7_c9_g1_i4	sp|P19724|POLG_PRSVW_Genome_polyprotein_(Fragment)_OS=Papaya_ringspot_virus_(strain_W)_OX=12207_PE=3_SV=1
TRINITY_DN86884_c0_g1_i1	sp|P33154|PR1_ARATH_Pathogenesis-related_protein_1_OS=Arabidopsis_thaliana_OX=3702_GN=At2g14610_PE=1_SV=1
TRINITY_DN4088_c0_g1_i1	sp|P48490|PP1_PHAVU_Serine/threonine-protein_phosphatase_PP1_OS=Phaseolus_vulgaris_OX=3885_PE=2_SV=1
TRINITY_DN4424_c0_g1_i2	sp|P82130|RR20_SPIOL_30S_ribosomal_protein_S20,_chloroplastic_OS=Spinacia_oleracea_OX=3562_GN=RPS20_PE=1_SV=2
TRINITY_DN6_c0_g1_i2	sp|Q01901|POLG_PRSVH_Genome_polyprotein_OS=Papaya_ringspot_virus_(strain_P_/_mutant_HA)_OX=31731_PE=3_SV=2
TRINITY_DN1194_c0_g1_i2	sp|Q06548|PBL9_ARATH_Probable_serine/threonine-protein_kinase_PBL9_OS=Arabidopsis_thaliana_OX=3702_GN=PBL9_PE=1_SV=1
TRINITY_DN25436_c0_g1_i1	sp|Q08891|FACR2_ARATH_Fatty_acyl-CoA_reductase_2,_chloroplastic_OS=Arabidopsis_thaliana_OX=3702_GN=FAR2_PE=1_SV=2
TRINITY_DN22291_c0_g1_i3	sp|Q10PW9|MST4_ORYSJ_Sugar_transport_protein_MST4_OS=Oryza_sativa_subsp._japonica_OX=39947_GN=MST4_PE=1_SV=1
TRINITY_DN3350_c0_g1_i3	sp|Q1KLZ2|CAS1_MALDO_L-3-cyanoalanine_synthase_1,_mitochondrial_OS=Malus_domestica_OX=3750_GN=CAS1_PE=1_SV=1
TRINITY_DN5751_c0_g1_i2	sp|Q28CY2|EIF3G_XENTR_Eukaryotic_translation_initiation_factor_3_subunit_G_OS=Xenopus_tropicalis_OX=8364_GN=eif3g_PE=2_SV=1
TRINITY_DN5751_c0_g1_i3	sp|Q28CY2|EIF3G_XENTR_Eukaryotic_translation_initiation_factor_3_subunit_G_OS=Xenopus_tropicalis_OX=8364_GN=eif3g_PE=2_SV=1
TRINITY_DN5640_c0_g1_i7	sp|Q3ECP6|GDL22_ARATH_GDSL_esterase/lipase_At1g54790_OS=Arabidopsis_thaliana_OX=3702_GN=At1g54790_PE=2_SV=1
TRINITY_DN10698_c0_g1_i1	sp|Q40392|TMVRN_NICGU_TMV_resistance_protein_N_OS=Nicotiana_glutinosa_OX=35889_GN=N_PE=1_SV=1
TRINITY_DN9656_c0_g1_i6	sp|Q43095|CAMT_POPTM_Caffeoyl-CoA_O-methyltransferase_OS=Populus_tremuloides_OX=3693_PE=2_SV=1
TRINITY_DN2470_c0_g1_i1	sp|Q45223|HBD_BRADU_3-hydroxybutyryl-CoA_dehydrogenase_OS=Bradyrhizobium_diazoefficiens_(strain_JCM_10833_/_BCRC_13528_/_IAM_13628_/_NBRC_14792_/_USDA_110)_OX=224911_GN=hbdA_PE=3_SV=1
TRINITY_DN9830_c0_g1_i4	sp|Q4VY51|SYM8_PEA_Probable_ion_channel_SYM8_OS=Pisum_sativum_OX=3888_GN=SYM8_PE=1_SV=3
TRINITY_DN7249_c0_g1_i8	sp|Q54BW6|TTC27_DICDI_Tetratricopeptide_repeat_protein_27_homolog_OS=Dictyostelium_discoideum_OX=44689_GN=ttc27_PE=3_SV=1
TRINITY_DN1344_c0_g1_i2	sp|Q54GN8|NSA2_DICDI_Ribosome_biogenesis_protein_NSA2_homolog_OS=Dictyostelium_discoideum_OX=44689_GN=nsa2_PE=3_SV=1
TRINITY_DN2356_c0_g1_i1	sp|Q55403|Y575_SYNY3_Thylakoid_membrane_protein_slr0575_OS=Synechocystis_sp._(strain_PCC_6803_/_Kazusa)_OX=1111708_GN=slr0575_PE=4_SV=1
TRINITY_DN2923_c0_g1_i3	sp|Q5S1W2|BON2_ARATH_Protein_BONZAI_2_OS=Arabidopsis_thaliana_OX=3702_GN=BON2_PE=1_SV=2
TRINITY_DN7460_c0_g1_i2	sp|Q5XF75|EFTS_ARATH_Elongation_factor_Ts,_mitochondrial_OS=Arabidopsis_thaliana_OX=3702_GN=EFTS_PE=1_SV=1
TRINITY_DN1666_c0_g1_i1	sp|Q6DJ03|MEMO1_XENTR_Protein_MEMO1_OS=Xenopus_tropicalis_OX=8364_GN=memo1_PE=2_SV=1
TRINITY_DN2509_c0_g1_i16	sp|Q6K7S7|CCMH_ORYSJ_Cytochrome_c-type_biogenesis_CcmH-like_mitochondrial_protein_OS=Oryza_sativa_subsp._japonica_OX=39947_GN=CCMH_PE=2_SV=1
TRINITY_DN1855_c0_g1_i4	sp|Q6NLS8|PTHM_ARATH_Peptidyl-tRNA_hydrolase,_mitochondrial_OS=Arabidopsis_thaliana_OX=3702_GN=At5g19830_PE=2_SV=1
TRINITY_DN2396_c0_g1_i2	sp|Q6NPC9|BIN3D_ARATH_Probable_RNA_methyltransferase_At5g51130_OS=Arabidopsis_thaliana_OX=3702_GN=At5g51130_PE=2_SV=1
TRINITY_DN1494_c0_g1_i3	sp|Q6V9I6|HDT1_SOLCH_Histone_deacetylase_HDT1_OS=Solanum_chacoense_OX=4108_GN=HDT1_PE=2_SV=1
TRINITY_DN6112_c0_g1_i1	sp|Q6Z1D5|ATG8C_ORYSJ_Autophagy-related_protein_8C_OS=Oryza_sativa_subsp._japonica_OX=39947_GN=ATG8C_PE=2_SV=1
TRINITY_DN5302_c0_g2_i1	sp|Q7XA40|RGA3_SOLBU_Putative_disease_resistance_protein_RGA3_OS=Solanum_bulbocastanum_OX=147425_GN=RGA3_PE=2_SV=2
TRINITY_DN3291_c0_g1_i3	sp|Q7Z392|TPC11_HUMAN_Trafficking_protein_particle_complex_subunit_11_OS=Homo_sapiens_OX=9606_GN=TRAPPC11_PE=1_SV=2
TRINITY_DN5930_c0_g5_i1	sp|Q84JB8|RUS3_ARATH_Protein_root_UVB_sensitive_3_OS=Arabidopsis_thaliana_OX=3702_GN=RUS3_PE=2_SV=1
TRINITY_DN10871_c0_g1_i2	sp|Q84WN0|Y4920_ARATH_Uncharacterized_protein_At4g37920_OS=Arabidopsis_thaliana_OX=3702_GN=At4g37920_PE=2_SV=2
TRINITY_DN4427_c0_g1_i4	sp|Q84X53|MTEF1_ARATH_Transcription_termination_factor_MTEF1,_chloroplastic_OS=Arabidopsis_thaliana_OX=3702_GN=MTERF1_PE=2_SV=2
TRINITY_DN10978_c0_g1_i2	sp|Q8GYD9|SDE3_ARATH_Probable_RNA_helicase_SDE3_OS=Arabidopsis_thaliana_OX=3702_GN=SDE3_PE=1_SV=1
TRINITY_DN10978_c0_g1_i4	sp|Q8GYD9|SDE3_ARATH_Probable_RNA_helicase_SDE3_OS=Arabidopsis_thaliana_OX=3702_GN=SDE3_PE=1_SV=1
TRINITY_DN7979_c0_g1_i6	sp|Q8GYF7|NUP54_ARATH_Nuclear_pore_complex_protein_NUP54_OS=Arabidopsis_thaliana_OX=3702_GN=NUP54_PE=1_SV=1
TRINITY_DN3829_c0_g1_i2	sp|Q8H0W2|HDA9_ARATH_Histone_deacetylase_9_OS=Arabidopsis_thaliana_OX=3702_GN=HDA9_PE=1_SV=1
TRINITY_DN1414_c0_g1_i2	sp|Q8H110|XCT_ARATH_Protein_XAP5_CIRCADIAN_TIMEKEEPER_OS=Arabidopsis_thaliana_OX=3702_GN=XCT_PE=1_SV=1
TRINITY_DN11205_c0_g1_i2	sp|Q8LGU7|RNZ1_ARATH_tRNase_Z_TRZ1_OS=Arabidopsis_thaliana_OX=3702_GN=TRZ1_PE=1_SV=3
TRINITY_DN6663_c0_g1_i2	sp|Q8RX78|UBN1_ARATH_Ubinuclein-1_OS=Arabidopsis_thaliana_OX=3702_GN=UBN1_PE=1_SV=1
TRINITY_DN1942_c0_g1_i1	sp|Q8RXA7|SCD1_ARATH_DENN_domain_and_WD_repeat-containing_protein_SCD1_OS=Arabidopsis_thaliana_OX=3702_GN=SCD1_PE=1_SV=1
TRINITY_DN8841_c0_g1_i3	sp|Q8S2G4|GCD1_ORYSJ_Protein_GAMETE_CELL_DEFECTIVE_1,_mitochondrial_OS=Oryza_sativa_subsp._japonica_OX=39947_GN=GCD1_PE=2_SV=1
TRINITY_DN8101_c0_g1_i4	sp|Q8VY89|APC7_ARATH_Anaphase-promoting_complex_subunit_7_OS=Arabidopsis_thaliana_OX=3702_GN=APC7_PE=2_SV=1
TRINITY_DN8101_c0_g1_i6	sp|Q8VY89|APC7_ARATH_Anaphase-promoting_complex_subunit_7_OS=Arabidopsis_thaliana_OX=3702_GN=APC7_PE=2_SV=1
TRINITY_DN7303_c0_g1_i2	sp|Q8VYB1|MED31_ARATH_Mediator_of_RNA_polymerase_II_transcription_subunit_31_OS=Arabidopsis_thaliana_OX=3702_GN=MED31_PE=1_SV=1
TRINITY_DN8318_c1_g2_i1	sp|Q8VYG0|LRL13_ARATH_LEAF_RUST_10_DISEASE-RESISTANCE_LOCUS_RECEPTOR-LIKE_PROTEIN_KINASE-like_1.3_OS=Arabidopsis_thaliana_OX=3702_GN=LRK10L-1.3_PE=2_SV=1
TRINITY_DN11148_c0_g1_i2	sp|Q8VZ67|Y4919_ARATH_Uncharacterized_zinc_finger_CCHC_domain-containing_protein_At4g19190_OS=Arabidopsis_thaliana_OX=3702_GN=At4g19190_PE=2_SV=1
TRINITY_DN1223_c0_g1_i8	sp|Q8W4F0|DAR1_ARATH_Protein_DA1-related_1_OS=Arabidopsis_thaliana_OX=3702_GN=DAR1_PE=1_SV=3
TRINITY_DN9134_c0_g1_i2	sp|Q93V85|WTR16_ARATH_WAT1-related_protein_At3g02690,_chloroplastic_OS=Arabidopsis_thaliana_OX=3702_GN=At3g02690_PE=1_SV=1
TRINITY_DN13430_c0_g1_i14	sp|Q93ZM7|CH60C_ARATH_Chaperonin_CPN60-like_2,_mitochondrial_OS=Arabidopsis_thaliana_OX=3702_GN=At3g13860_PE=1_SV=2
TRINITY_DN2923_c0_g1_i8	sp|Q941L3|BON1_ARATH_Protein_BONZAI_1_OS=Arabidopsis_thaliana_OX=3702_GN=BON1_PE=1_SV=2
TRINITY_DN8033_c0_g1_i17	sp|Q94AI6|SEC6_ARATH_Exocyst_complex_component_SEC6_OS=Arabidopsis_thaliana_OX=3702_GN=SEC6_PE=1_SV=1
TRINITY_DN2922_c0_g1_i4	sp|Q94BY4|OFT35_ARATH_O-fucosyltransferase_35_OS=Arabidopsis_thaliana_OX=3702_GN=OFUT35_PE=2_SV=1
TRINITY_DN7081_c0_g1_i3	sp|Q94BZ5|HSFA5_ARATH_Heat_stress_transcription_factor_A-5_OS=Arabidopsis_thaliana_OX=3702_GN=HSFA5_PE=2_SV=1
TRINITY_DN8401_c0_g1_i6	sp|Q94CL6|NAR1_ARATH_Protein_NAR1_OS=Arabidopsis_thaliana_OX=3702_GN=NAR1_PE=1_SV=1
TRINITY_DN27353_c0_g1_i2	sp|Q94HW2|POLR1_ARATH_Retrovirus-related_Pol_polyprotein_from_transposon_RE1_OS=Arabidopsis_thaliana_OX=3702_GN=RE1_PE=2_SV=1
TRINITY_DN1544_c0_g2_i1	sp|Q94JQ4|RIDA_ARATH_Reactive_Intermediate_Deaminase_A,_chloroplastic_OS=Arabidopsis_thaliana_OX=3702_GN=RIDA_PE=1_SV=1
TRINITY_DN3178_c0_g1_i1	sp|Q9FE67|ERF80_ARATH_Ethylene-responsive_transcription_factor_9_OS=Arabidopsis_thaliana_OX=3702_GN=ERF9_PE=1_SV=1
TRINITY_DN9600_c0_g1_i1	sp|Q9FGF0|PGML1_ARATH_Phosphoglycerate_mutase-like_protein_1_OS=Arabidopsis_thaliana_OX=3702_GN=At5g64460_PE=2_SV=1
TRINITY_DN3452_c0_g1_i5	sp|Q9FGM1|PYL8_ARATH_Abscisic_acid_receptor_PYL8_OS=Arabidopsis_thaliana_OX=3702_GN=PYL8_PE=1_SV=1
TRINITY_DN3452_c0_g1_i7	sp|Q9FGM1|PYL8_ARATH_Abscisic_acid_receptor_PYL8_OS=Arabidopsis_thaliana_OX=3702_GN=PYL8_PE=1_SV=1
TRINITY_DN3884_c0_g1_i1	sp|Q9FIH5|URGT3_ARATH_UDP-rhamnose/UDP-galactose_transporter_3_OS=Arabidopsis_thaliana_OX=3702_GN=URGT3_PE=1_SV=1
TRINITY_DN11232_c0_g1_i4	sp|Q9FJR9|NMAT2_ARATH_Nuclear_intron_maturase_2,_mitochondrial_OS=Arabidopsis_thaliana_OX=3702_GN=NMAT2_PE=1_SV=1
TRINITY_DN12301_c0_g1_i2	sp|Q9FN26|U79B6_ARATH_UDP-glycosyltransferase_79B6_OS=Arabidopsis_thaliana_OX=3702_GN=UGT79B6_PE=2_SV=1
TRINITY_DN6807_c0_g1_i3	sp|Q9FYH7|VSR6_ARATH_Vacuolar-sorting_receptor_6_OS=Arabidopsis_thaliana_OX=3702_GN=VSR6_PE=2_SV=3
TRINITY_DN2719_c0_g1_i5	sp|Q9LDI3|CIPKO_ARATH_CBL-interacting_serine/threonine-protein_kinase_24_OS=Arabidopsis_thaliana_OX=3702_GN=CIPK24_PE=1_SV=1
TRINITY_DN11024_c0_g1_i1	sp|Q9LID0|LDL2_ARATH_Lysine-specific_histone_demethylase_1_homolog_2_OS=Arabidopsis_thaliana_OX=3702_GN=LDL2_PE=1_SV=1
TRINITY_DN3800_c0_g2_i2	sp|Q9LK62|AB7C_ARATH_ABC_transporter_C_family_member_7_OS=Arabidopsis_thaliana_OX=3702_GN=ABCC7_PE=1_SV=1
TRINITY_DN9261_c0_g1_i2	sp|Q9LPV4|DTX31_ARATH_Protein_DETOXIFICATION_31_OS=Arabidopsis_thaliana_OX=3702_GN=DTX31_PE=2_SV=1
TRINITY_DN9261_c0_g1_i8	sp|Q9LPV4|DTX31_ARATH_Protein_DETOXIFICATION_31_OS=Arabidopsis_thaliana_OX=3702_GN=DTX31_PE=2_SV=1
TRINITY_DN3919_c0_g1_i6	sp|Q9LRH6|GAT25_ARATH_GATA_transcription_factor_25_OS=Arabidopsis_thaliana_OX=3702_GN=GATA25_PE=1_SV=2
TRINITY_DN5420_c0_g1_i3	sp|Q9LSX7|PEX22_ARATH_Peroxisome_biogenesis_protein_22_OS=Arabidopsis_thaliana_OX=3702_GN=PEX22_PE=1_SV=1
TRINITY_DN3264_c0_g1_i4	sp|Q9LTX3|PPOX1_ARATH_Pyridoxine/pyridoxamine_5'-phosphate_oxidase_1,_chloroplastic_OS=Arabidopsis_thaliana_OX=3702_GN=PPOX1_PE=1_SV=1
TRINITY_DN7084_c0_g1_i1	sp|Q9M0G0|GAGT3_ARATH_Glutathione_hydrolase_3_OS=Arabidopsis_thaliana_OX=3702_GN=GGT3_PE=2_SV=1
TRINITY_DN8326_c0_g1_i1	sp|Q9M2N5|DSLE_ARATH_Zinc_finger_BED_domain-containing_protein_DAYSLEEPER_OS=Arabidopsis_thaliana_OX=3702_GN=HAT_PE=1_SV=1
TRINITY_DN183_c0_g1_i1	sp|Q9M2Z4|MSBP2_ARATH_Membrane_steroid-binding_protein_2_OS=Arabidopsis_thaliana_OX=3702_GN=MSBP2_PE=1_SV=1
TRINITY_DN1383_c0_g1_i9	sp|Q9M354|AGD6_ARATH_Probable_ADP-ribosylation_factor_GTPase-activating_protein_AGD6_OS=Arabidopsis_thaliana_OX=3702_GN=AGD6_PE=1_SV=1
TRINITY_DN12531_c0_g1_i7	sp|Q9M8R7|P2C33_ARATH_Probable_protein_phosphatase_2C_33_OS=Arabidopsis_thaliana_OX=3702_GN=PPC6-1_PE=1_SV=1
TRINITY_DN637_c0_g1_i2	sp|Q9MBG5|CML45_ARATH_Probable_calcium-binding_protein_CML45_OS=Arabidopsis_thaliana_OX=3702_GN=CML45_PE=2_SV=1
TRINITY_DN2540_c0_g1_i2	sp|Q9S777|4CL3_ARATH_4-coumarate--CoA_ligase_3_OS=Arabidopsis_thaliana_OX=3702_GN=4CL3_PE=1_SV=1
TRINITY_DN3181_c0_g1_i5	sp|Q9SDQ3|SCL1_ARATH_Scarecrow-like_protein_1_OS=Arabidopsis_thaliana_OX=3702_GN=SCL1_PE=2_SV=1
TRINITY_DN8237_c0_g1_i3	sp|Q9SKB3|PARG1_ARATH_Poly(ADP-ribose)_glycohydrolase_1_OS=Arabidopsis_thaliana_OX=3702_GN=PARG1_PE=1_SV=2
TRINITY_DN1726_c0_g1_i1	sp|Q9SSM2|MDLL_ARATH_(R)-mandelonitrile_lyase-like_OS=Arabidopsis_thaliana_OX=3702_GN=At1g73050_PE=2_SV=1
TRINITY_DN7218_c0_g1_i4	sp|Q9SV15|WRK11_ARATH_Probable_WRKY_transcription_factor_11_OS=Arabidopsis_thaliana_OX=3702_GN=WRKY11_PE=2_SV=2
TRINITY_DN5891_c0_g1_i2	sp|Q9SY73|PTALR_ARATH_NADPH-dependent_pterin_aldehyde_reductase_OS=Arabidopsis_thaliana_OX=3702_GN=At1g10310_PE=1_SV=1
TRINITY_DN10492_c0_g3_i2	sp|Q9SY88|CSU1_ARATH_E3_ubiquitin-protein_ligase_CSU1_OS=Arabidopsis_thaliana_OX=3702_GN=CSU1_PE=1_SV=1
TRINITY_DN4007_c0_g1_i3	sp|Q9SZ46|C82C4_ARATH_Xanthotoxin_5-hydroxylase_CYP82C4_OS=Arabidopsis_thaliana_OX=3702_GN=CYP82C4_PE=1_SV=1
TRINITY_DN4007_c0_g1_i4	sp|Q9SZ46|C82C4_ARATH_Xanthotoxin_5-hydroxylase_CYP82C4_OS=Arabidopsis_thaliana_OX=3702_GN=CYP82C4_PE=1_SV=1
TRINITY_DN6240_c0_g1_i3	sp|Q9T048|DRL27_ARATH_Disease_resistance_protein_At4g27190_OS=Arabidopsis_thaliana_OX=3702_GN=At4g27190_PE=2_SV=1
TRINITY_DN10780_c1_g1_i1	sp|Q9T0N8|CKX1_MAIZE_Cytokinin_dehydrogenase_1_OS=Zea_mays_OX=4577_GN=CKX1_PE=1_SV=2
TRINITY_DN12730_c3_g1_i1	sp|Q9UR07|TF211_SCHPO_Transposon_Tf2-11_polyprotein_OS=Schizosaccharomyces_pombe_(strain_972_/_ATCC_24843)_OX=284812_GN=Tf2-11_PE=3_SV=1
TRINITY_DN2679_c0_g1_i5	sp|Q9Y7K5|YGI3_SCHPO_Uncharacterized_WD_repeat-containing_protein_C2A9.03_OS=Schizosaccharomyces_pombe_(strain_972_/_ATCC_24843)_OX=284812_GN=SPBC2A9.03_PE=4_SV=2
TRINITY_DN4879_c0_g1_i2	sp|Q9ZNT1|NB5R1_ARATH_NADH--cytochrome_b5_reductase_1_OS=Arabidopsis_thaliana_OX=3702_GN=CBR1_PE=1_SV=1
TRINITY_DN8199_c0_g1_i4	sp|Q9ZPI6|AIM1_ARATH_Peroxisomal_fatty_acid_beta-oxidation_multifunctional_protein_AIM1_OS=Arabidopsis_thaliana_OX=3702_GN=AIM1_PE=1_SV=1
TRINITY_DN12089_c0_g1_i3	sp|Q9ZU29|PP139_ARATH_Pentatricopeptide_repeat-containing_protein_At2g01390_OS=Arabidopsis_thaliana_OX=3702_GN=At2g01390/At2g01380_PE=2_SV=2
