# Supplementary material for: Transcriptomics reveal useful resources for examining fruit development and variation in fruit size in Coccinia grandis
Source: Front Plant Sci. 2024 May 28;15:1386041. doi: 10.3389/fpls.2024.1386041 (PMC11165041; doi:10.3389/fpls.2024.1386041)
Supplement: Supplementary file 7 [file Table_7.xlsx]

## Sheet: Sheet1
	Supplementary table S7: List of Primer sequences used PCR based amplification of genic SSRs
	SSR Sequence ID	PrimerSequence	Uniprot IDs of DEUs associated with SSRs	Name represented in gel image
	TRINITY_DN6_c0_g1_i2_F	CCACTAGTTCCAGCATTAACA	POLG_PRSVH	Cg SSR1
	TRINITY_DN6_c0_g1_i2_R	AGGTGAAGGACAAGAAGAAAG
	TRINITY_DN800_c0_g1_i3_F	GGTCGCAACTAAAGAATAAAA	HMA8_ARATH	Cg SSR2
	TRINITY_DN800_c0_g1_i3_R	TCCAACAAAGAGAGTAAGTGG
	TRINITY_DN995_c0_g1_i1_1F	TTCACATCCCATTTATCGAC	LRX4_ARATH	CgSSR3
	TRINITY_DN995_c0_g1_i1_1R	GAGGTGGAGAGTAAACTGGTG
	TRINITY_DN995_c0_g1_i1_2F	CCCCCACCAGTTTACTCT	LRX4_ARATH	CgSSR4
	TRINITY_DN995_c0_g1_i1_2R	AGAAGGTGGAGGAGGAGAT
	TRINITY_DN995_c0_g1_i1_3F	CCCCCACCTGTTTACTACTAC	LRX4_ARATH	CgSSR5
	TRINITY_DN995_c0_g1_i1_3R	TGGGGGAGATAAGTAAGGATA
	TRINITY_DN995_c0_g1_i1_4F	CACCGCCGTGTATAGAGTAT	LRX4_ARATH	CgSSR6
	TRINITY_DN995_c0_g1_i1_4R	GGTGGTGGAGAGTAATAAACC
	TRINITY_DN995_c0_g1_i1_5F	TCCAGTTTACCATTCACCTC	LRX4_ARATH	CgSSR7
	TRINITY_DN995_c0_g1_i1_5R	CGTACGAAACTCCATAGATTG
	TRINITY_DN995_c0_g1_i1_6F	GTTTATTACTCTCCACCACCA	LRX4_ARATH	CgSSR8
	TRINITY_DN995_c0_g1_i1_6R	AAGAATCAATAGAAGGGTGGA
	TRINITY_DN995_c0_g1_i1_7F	GGCAGAGAAGAGTAGAAGTCC	LRX4_ARATH	CgSSR9
	TRINITY_DN995_c0_g1_i1_7R	TAAAAGACCACAAACCAGAAA
	TRINITY_DN2470_c0_g1_i2_1F	TAAACTCCTGCATTCACTGTT	HBD_BRADU	CgSSR10
	TRINITY_DN2470_c0_g1_i2_1R	GCCAAATTGAAGAGAACAAAT
	TRINITY_DN2470_c0_g1_i2_2F	TAAACTCCTGCATTCACTGTT	HBD_BRADU	CgSSR11
	TRINITY_DN2470_c0_g1_i2_2R	GCCAAATTGAAGAGAACAAAT
	TRINITY_DN4808_c0_g1_i3_1F	TCATCAACTCCATCTTCCTTA	ASIL2_ARATH	CgSSR12
	TRINITY_DN4808_c0_g1_i3_1R	GCTCAGGGGAAACACTACTAC
	TRINITY_DN4808_c0_g1_i3_2F	ATGATCGACAACAATAACTGG	ASIL2_ARATH	CgSSR13
	TRINITY_DN4808_c0_g1_i3_2R	AAAAAGGTACCGTTCTGAATC
	TRINITY_DN4808_c0_g1_i3_3F	CACTTGTATTTTGGGTTATGG	ASIL2_ARATH	CgSSR14
	TRINITY_DN4808_c0_g1_i3_3R	GCATCTTCATCCATATTGTCT
	TRINITY_DN5640_c0_g1_i7_1F	ATTGAAATGACTGGATCTGG	GDL22_ARATH	CgSSR15
	TRINITY_DN5640_c0_g1_i7_1R	TTCCCTTATATCCTCACAACC
	TRINITY_DN5640_c0_g1_i7_2F	GAGATGAGGAGCAATTTTACA	GDL22_ARATH	CgSSR16
	TRINITY_DN5640_c0_g1_i7_2R	AGCCCTACTCTTTTCAGAATC
	TRINITY_DN8033_c0_g1_i17_F	TCAACCCCAACTTGTATTAAA	SEC6_ARATH	CgSSR17
	TRINITY_DN8033_c0_g1_i17_R	ATTCACTAGTTGGAGGAAAGC
	TRINITY_DN8591_c0_g1_i3_F	GAATCTTTCTTCTCCGATCTC	MYB59_ARATH	CgSSR18
	TRINITY_DN8591_c0_g1_i3_R	AATAAAGAATTTCTGGCGAAC
	TRINITY_DN11024_c0_g1_i1_F	AAATCCAACCGATAATGCTAT	LDL2_ARATH	CgSSR19
	TRINITY_DN11024_c0_g1_i1_R	CGAAATTATGACGAGGATTTA
	TRINITY_DN11232_c0_g1_i4_F	AAAAACGTCTCCAACCAATAC	NMAT2_ARATH	CgSSR20
	TRINITY_DN11232_c0_g1_i4_R	CTGCTTTGGTTACACCAGTTA
