# Supplementary material for: Transcriptomics reveal useful resources for examining fruit development and variation in fruit size in Coccinia grandis
Source: Front Plant Sci. 2024 May 28;15:1386041. doi: 10.3389/fpls.2024.1386041 (PMC11165041; doi:10.3389/fpls.2024.1386041)
Supplement: Supplementary file 8 [file Table_8.xlsx]

## Sheet: Sheet1
Supplementary Table S7: Corelation between the in silico and qRT PCR based expression analyses
Corelation between the in silico and qRT PCR based expression analysis in Arka Neelachal Kunkhi
Sample name	LogFC wrt Leaves	Log2 RQ value from qRT PCR with Leaf as control	Correlation (calculated with the correl function)
ANKu_5DAA	-1.28449	-1.4609
ANKu_10DAA	0.449416	0.253471	0.668637
ANKu_15DAA	2.91413	1.34384
ANKu_20DAA	1.78554	-3.71244
ANKu_5DAA	-0.911595	-1.37753
ANKu_10DAA	-0.0772063	1.38327
ANKu_15DAA	1.2011	1.21812
ANKu_20DAA	0.776744	-1.35424
ANKu_5DAA	-0.432181	-1.1701
ANKu_10DAA	-0.198929	-0.271449
ANKu_15DAA	-0.361618	-0.740221
ANKu_20DAA	-0.2184	0.220589
ANKu_5DAA	8.066	-1.0141
ANKu_10DAA	9.21314	3.29478
ANKu_15DAA	9.28311	2.26119
ANKu_20DAA	9.47413	1.90385
ANKu_5DAA	-0.281084	-2.7967
ANKu_10DAA	-2.54277	-4.07897
ANKu_15DAA	-2.40189	-3.68001
ANKu_20DAA	-2.10042	-2.25638

## Sheet: Sheet2
Supplementary Table S8: Corelation between the in silico and qRT PCR based expression analyses
Corelation between the in silico and qRT PCR based expression analysis in Arka Neelachal Sabuja
Sample name	LogFC wrt Leaves	Log2 RQ value from qRT PCR with Leaf as control	Correlation (calculated with the correl function)
ANSa_5DAA	0	2.74581	0.791293
ANSa_10DAA	0	3.07921
ANSa_15DAA	0	2.86513
ANSa_20DAA	0	0.73618
ANSa_5DAA	0	2.26815
ANSa_10DAA	0	1.8914
ANSa_15DAA	0	3.40582
ANSa_20DAA	0	3.66652
ANSa_5DAA	-2.92476	-0.25008
ANSa_10DAA	-2.84103	1.13009
ANSa_15DAA	-2.20631	-0.759712
ANSa_20DAA	-2.19851	-0.850781
